# Supplementary material for: Recent extinctions of plant and animal genera are rare, localized, and decelerated
Source: PLoS Biol. 2025 Sep 4;23(9):e3003356. doi: 10.1371/journal.pbio.3003356 (PMC12410804; doi:10.1371/journal.pbio.3003356)
Supplement: S1 Dataset — (XLSX) [file pbio.3003356.s016.xlsx]

## Sheet: metadata
S1 Dataset. Data on extinct genera, families, and orders
Datasheets
Extinct genera
Extinct families
Extinct orders
Sources
Variables
Datasheet: Extinct genera
Genus	name of the extinct genus
Number of species	the number of species in the genus, generally the number listed on IUCN
Notes	clarifications about sources used to infer whether the genus is extinct or not
Year described	the year that the oldest species in the genus was described
Decade last seen	the decade in which the last sighting of the species was recorded (mostly from IUCN)
Last seen-described	the decade last seen minus the year described; negative values indicate that the genus was described after it was last seen
Described (before/after)	indicates whether the genus was described before or after it was last seen
Century last seen	the century in which the last sighting of the species was recorded (mostly from IUCN)
Year-Source	the specific year (if known) in which the species was last seen or recorded, along with the source for that information (e.g. "1975-IUCN")
	The source was generally IUCN, but other sources were used in some cases. These other sources are listed in the datasheet "Sources".
	If the year last seen and year last recorded were not identical, these are given separately.
	For genera with multiple species, the year last seen/recorded is given for each species.
	The genus is considered to go extinct in the year that the last species disappears.
Island	whether the genus is endemic to one or more islands (Y) or instead occurs at least partially on the mainland (N) or is marine (N)
Specific islands	the island group (or specific island) where the species lived
Habitat	whether the species is terrestrial, freshwater, marine, or occurs in two or more of these habitats
Kingdom	the kingdom to which the genus belongs
Phylum	the phylum to which the genus belongs
Class	the class to which the genus belongs
Order	the order to which the genus belongs
Family	the family to which the genus belongs
Datasheet: Extinct families
Family	the name of the extinct family
Number of species	the number of species in the family, generally the number listed on IUCN
Notes	clarifications about sources used to infer whether the family is extinct or not
Kingdom	the kingdom to which the family belongs
Phylum	the phylum to which the family belongs
Class	the class to which the family belongs
Order	the order to which the family belongs
Datasheet: Extinct orders
Order	the name of the extinct order
Number of species	the number of species in the order, generally the number listed on IUCN
Notes	clarifications about sources used to infer whether the order is extinct or not
Kingdom	the kingdom to which the order belongs
Phylum	the phylum to which the order belongs
Class	the class to which the order belongs
Datasheet: Sources
Sources	references from which information was obtained, apart from IUCN

## Sheet: Extinct genera
Genus	Number of species	Notes		Year described (first species)	Decade last seen	Last seen-described	Described (before/after) extinct?	Century last seen	Year-Source	Island	Specific islands	Habitat	Kingdom	Phylum	Class	Order	Family
Pleorotus	1	monotypic		1898	1890	-8	NA	1800	1894-IUCN	Y	Seychelles	Terrestrial	Animal	Arthropoda	Arachnida	Araneae	Sparassidae
Stipax	1	monotypic		1898	1890	-8	NA	1800	1894-IUCN	Y	Seychelles	Terrestrial	Animal	Arthropoda	Arachnida	Araneae	Sparassidae
Thomasettia	1	monotypic		1911	1900	-11	after	1900	1908-IUCN	Y	Seychelles	Terrestrial	Animal	Arthropoda	Arachnida	Araneae	Sparassidae
Hirstienus	1	monotypic		1913	1900	-13	after	1900	1908-IUCN	Y	Seychelles	Terrestrial	Animal	Arthropoda	Arachnida	Opiliones	Biantidae
Centrobunus	1	monotypic		1902	1890	-12	after	1800	1894-IUCN	Y	Seychelles	Terrestrial	Animal	Arthropoda	Arachnida	Opiliones	Podoctidae
Peromona	1	monotypic		1949	1890	-59	after	1800	1892-IUCN	Y	Seychelles	Terrestrial	Animal	Arthropoda	Arachnida	Opiliones	Podoctidae
Neocnemis	1	monotypic		1867	1860	-7	NA	1800	1867-IUCN	Y	Azores	Terrestrial	Animal	Arthropoda	Insecta	Coleoptera	Curculionidae
Tritocleis	1	monotypic		1899	1890	-9	NA	1800	1890s-IUCN	Y	Hawaiian Islands	Terrestrial	Animal	Arthropoda	Insecta	Lepidoptera	Geometridae
Levuana	1	monotypic		1906	1950	44	before	1900	1950s-Kuris (2003)	Y	Fiji	Terrestrial	Animal	Arthropoda	Insecta	Lepidoptera	Zygaenidae
Pseudobactricia	1	monotypic		1904	UNKNOWN	NA	NA	1900	pre-1907-IUCN	Y	Singapore	Terrestrial	Animal	Arthropoda	Insecta	Phasmida	Diapheromeridae
Namibcypris	1	not on CoL, monotypic genus on GBIF		1992	1980	-12	after	1900	1987-IUCN	N		Freshwater (=Inland waters)	Animal	Arthropoda	Ostracoda	Podocopida	Candonidae
Psephurus	1	monotypic		1862	2000	138	before	2000	2003-IUCN (probable extinction year given as 2005)	N		Freshwater (=Inland waters)|Marine	Animal	Chordata	Actinopterygii	Acipenseriformes	Polyodontidae
Evarra	3	all 3 species on CoL match IUCN		1894	1970	76	before	1900	3 species (1954, 1970, 1970)-IUCN	N		Freshwater (=Inland waters)	Animal	Chordata	Actinopterygii	Cypriniformes	Cyprinidae
Stypodon	1	monotypic		1881	1900	19	before	1900	1903-IUCN (last seen in 1903, probable extinction year given as 1930)	N		Freshwater (=Inland waters)	Animal	Chordata	Actinopterygii	Cypriniformes	Cyprinidae
Megupsilon	1	monotypic		1972	1990	18	before	1900	1994-IUCN	N		Freshwater (=Inland waters)	Animal	Chordata	Actinopterygii	Cyprinodontiformes	Cyprinodontidae
Rheobatrachus	2	2 extinct species on CoL		1973	1980	7	before	1900	2 species (1981, 1985)-IUCN	N		Terrestrial|Freshwater (=Inland waters)	Animal	Chordata	Amphibia	Anura	Myobatrachidae
Bermuteo	1	not in CoL, but on GBIF		2008	1600	-408	after	1600	1603-IUCN	Y	Bermuda	Terrestrial	Animal	Chordata	Aves	Accipitriformes	Accipitridae
Camptorhynchus	1	monotypic		1789	1870	81	before	1800	1875-IUCN	N		Terrestrial|Marine	Animal	Chordata	Aves	Anseriformes	Anatidae
Pinguinus	1	monotypic		1758	1850	92	before	1800	1852-IUCN	N		Terrestrial|Marine	Animal	Chordata	Aves	Charadriiformes	Alcidae
Ectopistes	1	monotypic		1766	1900	134	before	1900	1900-IUCN	N		Terrestrial	Animal	Chordata	Aves	Columbiformes	Columbidae
Microgoura	1	monotypic		1904	1900	-4	NA	1900	1904-IUCN	Y	Solomon Islands	Terrestrial	Animal	Chordata	Aves	Columbiformes	Columbidae
Pezophaps	1	monotypic		1789	1770	-19	after	1700	1770-IUCN (last seen in 1770; probable extinction 1761–1778)	Y	Mascarene Islands	Terrestrial	Animal	Chordata	Aves	Columbiformes	Columbidae
Raphus	1	monotypic		1760	1660	-100	after	1600	1662-IUCN	Y	Mascarene Islands	Terrestrial	Animal	Chordata	Aves	Columbiformes	Columbidae
Nannococcyx	1	not on CoL, monotypic genus on GBIF		1975	UNKNOWN	NA	NA	1700	18th century-IUCN	Y	Saint Helena	Terrestrial	Animal	Chordata	Aves	Cuculiformes	Cuculidae
Dinornis	6	not in IUCN or CoL, but on GBIF		1843	1500	-343	after	1500	1500-Ceballos & Ehrlich (2023)	Y	New Zealand	Terrestrial	Animal	Chordata	Aves	Dinornithormes	Dinornithidae
Emeus	1	not in IUCN or CoL, but on GBIF		1852	1500	-352	after	1500	1500-Ceballos & Ehrlich (2023)	Y	New Zealand	Terrestrial	Animal	Chordata	Aves	Dinornithormes	Emeidae
Euryapteryx	1	not in IUCN or CoL, but on GBIF		1874	UNKNOWN	NA	NA	1900	1900s-Ceballos & Ehrlich (2023)	Y	New Zealand	Terrestrial	Animal	Chordata	Aves	Dinornithormes	Emeidae
Pachyornis	1	not in IUCN or CoL, but on GBIF		1856	UNKNOWN	NA	NA	1800	1800s-Ceballos & Ehrlich (2023)	Y	New Zealand	Terrestrial	Animal	Chordata	Aves	Dinornithormes	Emeidae
Megalapteryx	1	not in IUCN or CoL, but on GBIF		1885	UNKNOWN	NA	NA	1900	1900s-Ceballos & Ehrlich (2023)	Y	New Zealand	Terrestrial	Animal	Chordata	Aves	Dinornithormes	Megalapterygidae
Aphanapteryx	1	not in CoL, but on GBIF		1854	1690	-164	after	1600	1693-IUCN	Y	Mascarene Islands	Terrestrial	Animal	Chordata	Aves	Gruiformes	Rallidae
Diaphorapteryx	1	not on CoL, but monotypic on GBIF		1892	UNKNOWN	NA	NA	UNKNOWN	1850–1900-IUCN	Y	Chatham Islands	Terrestrial	Animal	Chordata	Aves	Gruiformes	Rallidae
Erythromachus	1	not on CoL, but monotypic on GBIF		1873	1720	-153	after	1700	1726-IUCN (last seen 1726; probable extinction given as 1726-1761)	Y	Mascarene Islands	Terrestrial	Animal	Chordata	Aves	Gruiformes	Rallidae
Mundia	1	not on CoL, monotypic genus on GBIF		2003	1810	-193	after	1800	1815-IUCN (year last seen given as 1815, but last record is from 1656)	Y	Ascension	Terrestrial	Animal	Chordata	Aves	Gruiformes	Rallidae
Heteralocha	1	monotypic		1837	1900	63	before	1900	1907-IUCN	Y	New Zealand	Terrestrial	Animal	Chordata	Aves	Passeriformes	Callaeatidae
Akialoa	4	CoL lists only 2 of 4 as extinct, but IUCN lists all 4 as extinct		1788	1960	172	before	1900	4 species (1837–1969)-IUCN	Y	Hawaiian Islands	Terrestrial	Animal	Chordata	Aves	Passeriformes	Fringillidae
Chloridops	1	monotypic		1888	1890	2	before	1800	1894-IUCN	Y	Hawaiian Islands	Terrestrial	Animal	Chordata	Aves	Passeriformes	Fringillidae
Ciridops	1	monotypic		1878	1890	12	before	1800	1892 (but possible record in 1937)-IUCN	Y	Hawaiian Islands	Terrestrial	Animal	Chordata	Aves	Passeriformes	Fringillidae
Dysmorodrepanis	1	monotypic		1919	1910	-9	NA	1900	1918-IUCN (last occurrence record 1918, year last seen 1920)	Y	Hawaiian Islands	Terrestrial	Animal	Chordata	Aves	Passeriformes	Fringillidae
Melamprosops	1	monotypic		1974	2000	26	before	2000	2004-IUCN	Y	Hawaiian Islands	Terrestrial	Animal	Chordata	Aves	Passeriformes	Fringillidae
Rhodacanthis	2	2 extinct species on CoL		1892	1890	-2	NA	1800	2 species (1891, 1896)-IUCN	Y	Hawaiian Islands	Terrestrial	Animal	Chordata	Aves	Passeriformes	Fringillidae
Viridonia	1	monotypic		1892	1900	8	before	1900	1901-IUCN	Y	Hawaiian Islands	Terrestrial	Animal	Chordata	Aves	Passeriformes	Fringillidae
Chaetoptila	1	monotypic		1848	1850	2	before	1800	1859-IUCN	Y	Hawaiian Islands	Terrestrial	Animal	Chordata	Aves	Passeriformes	Mohoidae
Moho	4	all 4 extinct		1786	1980	194	before	1900	4 species (1837–1987)-IUCN	Y	Hawaiian Islands	Terrestrial	Animal	Chordata	Aves	Passeriformes	Mohoidae
Turnagra	2	2 extinct species on IUCN		1787	1900	113	before	1900	2 species (1902, 1905)-IUCN	Y	New Zealand	Terrestrial	Animal	Chordata	Aves	Passeriformes	Ptilonorhynchidae
Fregilupus	1	monotypic		1783	1860	77	before	1800	1860-IUCN (1860-year last seen, 1837-last record, 1850-1860-probable extinction)	Y	Mascarene Islands	Terrestrial	Animal	Chordata	Aves	Passeriformes	Sturnidae
Necropsar	1	monotypic		1879	1720	-159	after	1700	1726-IUCN	Y	Mascarene Islands	Terrestrial	Animal	Chordata	Aves	Passeriformes	Sturnidae
Conuropsis	1	monotypic		1758	1910	152	before	1900	1910-IUCN	N		Terrestrial	Animal	Chordata	Aves	Psittaciformes	Psittacidae
Cyanopsitta	1	monotypic		1832	2000	168	before	2000	2000-IUCN	N		Terrestrial	Animal	Chordata	Aves	Psittaciformes	Psittacidae
Lophopsittacus	2	1 species in CoL		1866	1760	-106	after	1700	2 species (last occurrence records 1673–1675, 1764)-IUCN	Y	Mascarene Islands	Terrestrial	Animal	Chordata	Aves	Psittaciformes	Psittaculidae
Mascarinus	1	monotypic		1771	1770	-1	NA	1700	1775-IUCN (last record-1775, last seen listed as 1834, but was in captivity)	Y	Mascarene Islands	Terrestrial	Animal	Chordata	Aves	Psittaciformes	Psittaculidae
Necropsittacus	1	monotypic		1867	1760	-107	after	1700	1761-IUCN	Y	Mascarene Islands	Terrestrial	Animal	Chordata	Aves	Psittaciformes	Psittaculidae
Mascarenotus	3	3 species on CoL		1873	1830	-43	after	1800	1837-IUCN (3 species, 1650, 1726, last record-1837, last seen-1859)	Y	Mascarene Islands	Terrestrial	Animal	Chordata	Aves	Strigiformes	Strigidae
Aepiornis	3	not in IUCN or CoL, but on GBIF		1850	UNKNOWN	NA	NA	1500	1500-Ceballos & Ehrlich (2023)	Y	Madagascar	Terrestrial	Animal	Chordata	Aves	Struthioniformes	Aepyornithidae
Elaphurus	1	monotypic		1866	1930	64	before	1900	1939-IUCN	N		Terrestrial|Freshwater (=Inland waters)	Animal	Chordata	Mammalia	Artiodactyla	Cervidae
Dusicyon	2	2 extinct species on IUCN		1792	1870	78	before	1800	2 species (1464–1636, 1876)-IUCN	Y/N	Falkland Islands	Terrestrial	Animal	Chordata	Mammalia	Carnivora	Canidae
Thylacinus	1	monotypic		1808	1930	122	before	1900	1933-IUCN	Y	Tasmania	Terrestrial	Animal	Chordata	Mammalia	Dasyuromorpha	Thylacinidae
Caloprymnus	1	monotypic		1843	1930	87	before	1900	1935 (confirmed)-IUCN	N		Terrestrial	Animal	Chordata	Mammalia	Diprotodontia	Potoroidae
Nesophontes	6	all 6 extinct, on CoL		1916	UNKNOWN	NA	NA	1600	6 species (1500s–1600s)-Fisher and Blomberg (2012)	Y	Caribbean Islands	Terrestrial	Animal	Chordata	Mammalia	Eulipotyphla	Nesophontidae
Prolagus	1	monotypic		1832	UNKNOWN	NA	NA	1700	1700s-IUCN (probable extinction in late 1700s)	Y	Sardinia	Terrestrial	Animal	Chordata	Mammalia	Lagomorpha	Prolagidae
Chaeropus	1	monotypic		1838	1950	112	before	1900	1950s-IUCN	N		Terrestrial	Animal	Chordata	Mammalia	Peremelemorphia	Chaeropidae
Antillothrix	1	not in IUCN or CoL, but on GBIF		1977	UNKNOWN	NA	NA	1500	1500s-Ceballos & Ehrlich (2023)	Y	Caribbean Islands (Hispaniola)	Terrestrial	Animal	Chordata	Mammalia	Primates	Atelidae
Palaeopropithecus	1	not on CoL, monotypic genus on GBIF		1899	1620	-279	after	1600	1620-IUCN	Y	Madagascar	Terrestrial	Animal	Chordata	Mammalia	Primates	Palaeopropithecidae
Xenothrix	1	not in CoL, but monotypic on GBIF	Caribbean Islands (Hispaniola)	1952	1700	-252	after	1700	1700-IUCN	Y	Caribbean Islands (Jamaica)	Terrestrial	Animal	Chordata	Mammalia	Primates	Pitheciidae
Megalomys	2	2 extinct species on CoL		1829	1890	61	before	1800	2 species (before 1881, 1897)-IUCN	Y	Caribbean Islands	Terrestrial	Animal	Chordata	Mammalia	Rodentia	Cricetidae
Megaoryzomys	1	monotypic		1964	1600	-364	after	1600	1600-Fisher and Blomberg (2012)	Y	Galapagos Islands	Terrestrial	Animal	Chordata	Mammalia	Rodentia	Cricetidae
Noronhomys	1	monotypic		1999	1500	-499	after	1500	1500-IUCN	Y	Island of Fernando de Noronha	Terrestrial	Animal	Chordata	Mammalia	Rodentia	Cricetidae
Pennatomys	1	not on CoL, but monotypic genus on GBIF		2010	1930	-80	after	1900	1930-IUCN	Y	Caribbean Islands (Lesser Antilles)	Terrestrial	Animal	Chordata	Mammalia	Rodentia	Cricetidae
Boromys	2	confirmed		1916	1600	-316	after	1600	2 species (~1500, ~1600)-Fisher and Blomberg (2012)	Y	Caribbean Islands (Cuba)	Terrestrial	Animal	Chordata	Mammalia	Rodentia	Echimyidae
Brotomys	1	CoL lists 2 extinct species, IUCN lists 1		1916	1540	-376	after	1500	1546-IUCN	Y	Caribbean Islands (Hispaniola)	Terrestrial	Animal	Chordata	Mammalia	Rodentia	Echimyidae
Heteropsomys	1	CoL lists 2 extinct species, IUCN lists 1		1916	1500	-416	after	1500	~1500-Fisher and Blomberg (2012)	Y	Caribbean Islands (Puerto Rico)	Terrestrial	Animal	Chordata	Mammalia	Rodentia	Echimyidae
Hexolobodon	1	monotypic		1929	UNKNOWN	NA	NA	UNKNOWN	IUCN	Y	Caribbean Islands (Hispaniola)	Terrestrial	Animal	Chordata	Mammalia	Rodentia	Echimyidae
Isolobodon	2	2 species on CoL, match IUCN		1916	1520	-396	after	1500	2 species (1500, 1525)-IUCN (extinction estimated in ~1525)	Y	Caribbean Islands (Hispaniola)	Terrestrial	Animal	Chordata	Mammalia	Rodentia	Echimyidae
Coryphomys	1	monotypic		1937	UNKNOWN	NA	NA	UNKNOWN	IUCN	Y	Indonesia (Timor Island)	Terrestrial	Animal	Chordata	Mammalia	Rodentia	Muridae
Hydrodamalis	1	monotypic		1780	1760	-20	after	1700	1768-IUCN (last seen-1768, last record-1741)	N		Marine	Animal	Chordata	Mammalia	Sirenia	Dugongidae
Bolyeria	1	monotypic		1827	1970	143	before	1900	1975-IUCN	Y	Mascarene Islands	Terrestrial	Animal	Chordata	Reptilia	Squamata	Bolyeriidae
Tachygyia	1	monotypic		1839	1820	-19	after	1800	1827-IUCN	Y	Tonga Island	Terrestrial	Animal	Chordata	Reptilia	Squamata	Scincidae
Cylindraspis	5	not on CoL, but 4 of 5 species on GBIF		1798	1800	2	before	1800	5 species (all 1800 or early 1700s)-IUCN	Y	Mascarene Islands	Terrestrial	Animal	Chordata	Reptilia	Testudines	Testudinidae
Germainaia	1	monotypic		1911	1900	-11	after	1900	1904–1908-IUCN	Y	Madagascar	Freshwater (=Inland waters)	Animal	Mollusca	Bivalvia	Unionida	Unionidae
Panulena	1	Panulena not on CoL, but monotypic genus on GBIF		1945	UNKNOWN	NA	NA	1900	collected in 1910–1912-IUCN	Y	Norfolk Island	Terrestrial	Animal	Mollusca	Gastropoda	Heterobranchia	Helicarionidae
Amphigyra	1	monotypic		1906	UNKNOWN	NA	NA	1900	after impoundment of Coosa River (1914–1966)-Cordeiro (2008a)	N		Freshwater (=Inland waters)	Animal	Mollusca	Gastropoda	Heterobranchia	Planorbidae
Neoplanorbis	4	all 4 extinct, on CoL		1908	UNKNOWN	NA	NA	1900	after impoundment of Coosa River (1914–1966)-Cordeiro (2008b-e)	N		Freshwater (=Inland waters)	Animal	Mollusca	Gastropoda	Heterobranchia	Planorbidae
Campolaemus	1	monotypic		1892	1870	-22	after	1800	1870s-IUCN	Y	Saint Helena	Terrestrial	Animal	Mollusca	Gastropoda	Heterobranchia	Streptaxidae
Clappia	2	CoL lists 2 species, match IUCN		1904	UNKNOWN	NA	NA	1900	after impoundment of Coosa River (1914–1966)-Cordeiro (2008f)	N		Freshwater (=Inland waters)	Animal	Mollusca	Gastropoda	Littorinimorpha	Lithoglyphidae
Gyrotoma	6	all species on CoL		1843	1920	77	before	1900	6 species (1924)-IUCN	N		Freshwater (=Inland waters)	Animal	Mollusca	Gastropoda	Sorbeoconcha	Pleuroceridae
Chilonopsis	8	CoL lists 4 species, all listed as extinct by IUCN		1811	1870	59	before	1800	8 species (1870s)-IUCN	Y	Saint Helena	Terrestrial	Animal	Mollusca	Gastropoda	Stylommatophora	Achatinidae
Carelia	21	21 species in CoL, match those in IUCN		1839	1950	111	before	1900	21 species, last one last seen in 1953-IUCN, Cordeiro (2003, 2004); one species (C. bicolor) listed as last seen in 1970 has last record in 1947	Y	Hawaiian Islands	Terrestrial	Animal	Mollusca	Gastropoda	Stylommatophora	Amastridae
Helenodiscus	2	all species on CoL		1844	1870	26	before	1800	1870s-IUCN	Y	Saint Helena	Terrestrial	Animal	Mollusca	Gastropoda	Stylommatophora	Charopidae
Ctenoglypta	1	monotypic		1871	1870	-1	NA	1800	1871-IUCN	Y	Mascarene Islands	Terrestrial	Animal	Mollusca	Gastropoda	Stylommatophora	Helicarionidae
Gibbus	1	monotypic		1780	1900	120	before	1900	1905-IUCN	Y	Mascarene Islands	Terrestrial	Animal	Mollusca	Gastropoda	Stylommatophora	Streptaxidae
Colparion	1	monotypic		1938	1930	-8	NA	1900	1938-IUCN	Y	Mascarene Islands	Terrestrial	Animal	Mollusca	Gastropoda	Stylommatophora	Urocyclidae
Flabellidium	1	monotypic		1916	1910	-6	NA	1900	1911-IUCN	N		Terrestrial	Plantae	Bryophyta	Bryopsida	Hypnales	Brachytheciaceae
Nobregaea	1	monotypic		1992	1940	-52	after	1900	1946-IUCN	Y	Madeira	Terrestrial	Plantae	Bryophyta	Bryopsida	Hypnales	Brachytheciaceae
Neomacounia	1	monotypic		1870	1860	-10	after	1800	1864-IUCN	N		Terrestrial	Plantae	Bryophyta	Bryopsida	Hypnales	Neckeraceae
Lachanodes	1	monotypic		1885	2010	125	before	2000	2012-IUCN	Y	Saint Helena	Terrestrial	Plantae	Tracheophyta	Magnoliopsida	Asterales	Asteraceae
Amherstia	1	monotypic		1828	1860	32	before	1800	1865-IUCN	N		Terrestrial	Plantae	Tracheophyta	Magnoliopsida	Fabales	Fabaceae
Streblorrhiza	1	monotypic		1833	1830	-3	NA	1800	1830s-IUCN (probable extinction in 1830s)	Y	Phillip Island	Terrestrial	Plantae	Tracheophyta	Magnoliopsida	Fabales	Fabaceae
Hesperelaea	1	monotypic		1876	1870	-6	NA	1800	1875-IUCN	Y	Guadalupe Island (Baja California)	Terrestrial	Plantae	Tracheophyta	Magnoliopsida	Lamiales	Oleaceae
Nesiota	1	monotypic		1862	1990	128	before	1900	1994-IUCN (last specimen died in 1994, but listed as last seen in 2003)	Y	Saint Helena	Terrestrial	Plantae	Tracheophyta	Magnoliopsida	Rosales	Rhamnaceae
Trilepidea	1	monotypic		1895	1950	55	before	1900	1954-IUCN	Y	New Zealand	Terrestrial	Plantae	Tracheophyta	Magnoliopsida	Santalales	Loranthaceae
Brugmansia	7	CoL lists same 7 species as IUCN, but also hybrids		1840	UNKNOWN	NA	NA	UNKNOWN	never recorded in the wild-IUCN	N		Terrestrial	Plantae	Tracheophyta	Magnoliopsida	Solanales	Solanaceae
Franklinia	1	monotypic		1889	1800	-89	after	1800	1803-IUCN	N		Terrestrial	Plantae	TracheophytaMagnoliopsida		Ericales	Theaceae
Euchorium	1	monotypic		1925	1920	-5	NA	1900	1924-IUCN	Y	Caribbean Islands (Cuba)	Terrestrial	Plantae	TracheophytaMagnoliopsida		Sapindales	Sapindaceae

## Sheet: Extinct families
Family	Number of species	Notes	Island	Specific islands	Kingdom	Phylum	Class	Order
Aepyornithidae	3	not on IUCN or CoL, but on GBIF	Y	Madagascar	Animal	Chordata	Aves	Aepyornithiformes
Dinornithidae	6	not on IUCN or CoL, but on GBIF	Y	New Zealand	Animal	Chordata	Aves	Dinornithormes
Emeidae	1	not on IUCN or CoL, but on GBIF	Y	New Zealand	Animal	Chordata	Aves	Dinornithormes
Megalapterygidae	1	not on IUCN or CoL, but on GBIF	Y	New Zealand	Animal	Chordata	Aves	Dinornithormes
Mohoidae	5		Y	Hawaiian Islands	Animal	Chordata	Aves	Passeriformes
Thylacinidae	1		Y	Tasmania	Animal	Chordata	Mammalia	Dasyuromorpha
Nesophontidae	6	all 6 extinct, on CoL	Y	Caribbean Islands	Animal	Chordata	Mammalia	Eulipotyphla
Prolagidae	1	monotypic	Y	Sardinia	Animal	Chordata	Mammalia	Lagomorpha
Chaeropodidae	1	monotypic	N		Animal	Chordata	Mammalia	Peremelemorphia
Palaeopropithecidae	1	not on CoL, monotypic genus on GBIF	Y	Madagascar	Animal	Chordata	Mammalia	Primates

## Sheet: Extinct orders
Order	Number of species	Notes	Island	Specific islands	Kingdom	Phylum	Class
Aepyornithiformes	3	not on IUCN or CoL, but on GBIF	Y	Madagascar	Animal	Chordata	Aves
Dinornithormes	8	not on IUCN or CoL, but on GBIF	Y	New Zealand	Animal	Chordata	Aves

## Sheet: Sources
Sources
Ceballos, G., Ehrlich, P. R. 2023. Mutilation of the tree of life via mass extinction of animal genera. Proc. Natl. Acad. Sci. U.S.A. 120:e2306987120.
Cordeiro, J. 2003. https://explorer.natureserve.org/Taxon/ELEMENT_GLOBAL.2.106905/Carelia_dolei
Cordeiro, J. 2003. https://explorer.natureserve.org/Taxon/ELEMENT_GLOBAL.2.108125/Carelia_cochlea
Cordeiro, J. 2003. https://explorer.natureserve.org/Taxon/ELEMENT_GLOBAL.2.118340/Carelia_evelynae
Cordeiro, J. 2004. https://explorer.natureserve.org/Taxon/ELEMENT_GLOBAL.2.107193/Carelia_bicolor
Cordeiro, J. 2004. https://explorer.natureserve.org/Taxon/ELEMENT_GLOBAL.2.108098/Carelia_kalalauensis
Cordeiro, J. 2004. https://explorer.natureserve.org/Taxon/ELEMENT_GLOBAL.2.114009/Carelia_tenebrosa
Cordeiro, J. 2004. https://explorer.natureserve.org/Taxon/ELEMENT_GLOBAL.2.118341/Carelia_olivacea
Cordeiro, J. 2004. https://explorer.natureserve.org/Taxon/ELEMENT_GLOBAL.2.118573/Carelia_turricula
Cordeiro, J. 2004. https://explorer.natureserve.org/Taxon/ELEMENT_GLOBAL.2.121293/Carelia_paradoxa
Cordeiro, J. 2004. https://explorer.natureserve.org/Taxon/ELEMENT_GLOBAL.2.111608/Carelia_necra
Cordeiro, J. 2004. https://explorer.natureserve.org/Taxon/ELEMENT_GLOBAL.2.111791/Carelia_mirabilis
Cordeiro, J. 2004. https://explorer.natureserve.org/Taxon/ELEMENT_GLOBAL.2.114747/Carelia_pilsbryi
Cordeiro, J. 2004. https://explorer.natureserve.org/Taxon/ELEMENT_GLOBAL.2.121079/Carelia_lirata
Cordeiro, J. 2004. https://explorer.natureserve.org/Taxon/ELEMENT_GLOBAL.2.641009/Carelia_lymani
Cordeiro, J. 2008a. https://explorer.natureserve.org/Taxon/ELEMENT_GLOBAL.2.118721/Amphigyra_alabamensis
Cordeiro, J. 2008b. https://explorer.natureserve.org/Taxon/ELEMENT_GLOBAL.2.112548/Neoplanorbis_carinatus
Cordeiro, J. 2008c. https://explorer.natureserve.org/Taxon/ELEMENT_GLOBAL.2.111881/Neoplanorbis_smithii
Cordeiro, J. 2008d. https://explorer.natureserve.org/Taxon/ELEMENT_GLOBAL.2.110923/Neoplanorbis_tantillus
Cordeiro, J. 2008e. https://explorer.natureserve.org/Taxon/ELEMENT_GLOBAL.2.118652/Neoplanorbis_umbilicatus
Cordeiro, J. 2008f. https://explorer.natureserve.org/Taxon/ELEMENT_GLOBAL.2.112737/Clappia_umbilicata
Cordeiro, J. 2008g. https://explorer.natureserve.org/Taxon/ELEMENT_GLOBAL.2.118147/Gyrotoma_walkeri
Fisher, D. O., Blomberg, S. P. 2012. Inferring extinction of mammals from sighting records, threats, and biological traits. Cons. Biol. 26:57–67.
Kuris, A.M. 2003. Did biological control cause extinction of the coconut moth, Levuana iridescens, in Fiji? Biol. Invasions 5:133–141.
