# Supplementary material for: Recent extinctions of plant and animal genera are rare, localized, and decelerated
Source: PLoS Biol. 2025 Sep 4;23(9):e3003356. doi: 10.1371/journal.pbio.3003356 (PMC12410804; doi:10.1371/journal.pbio.3003356)
Supplement: S2 Dataset — (XLSX) [file pbio.3003356.s017.xlsx]

## Sheet: metadata
S2 Dataset. Data on extinct species
Datasheets
extinct species	RedList data for all extinct species
kingdom	the number of species in each IUCN RedList threat category by kingdom
phylum	the number of species in each IUCN RedList threat category by phylum
class	the number of species in each IUCN RedList threat category by class
Variables for datasheet "all species"
scientificName	genus and species name
kingdomName	kingdom to which the species belongs
phylumName	phylum to which the species belongs
className	class to which the species belongs
orderName	order to which the species belongs
familyName	family to which the species belongs
genusName	genus to which the species belongs
speciesName	the specific epithet for the species
redlistCategory	IUCN threat category assigned to the species (Extinct, Extinct in the Wild, Critically Endangered, Endangered, Vulnerable, Near Threatened, Least Concern, Data Deficient, Lower risk / conservation dependent, Lower risk / least concern, Lower risk / near threatened)
yearPublished	year of publication by IUCN
assessmentDate	date when the species assessment was completed
criteriaVersion	the version of the RedList criteria used to make the category assessment
language	the primary language of the species assessment documentation
rationale	explanation of the RedList category assignment
habitat	description of the primary habitat of the species
threats	description of past or current threats on the species
population	descriptiom of the past or current population trends of the species
populationTrend	the population trend of the species (Increasing, Decreasing, stable, Unknown)
range	description of the geographic range of the species
useTrade	description of human use of the species
systems	the primary habitat of the species (Terrestrial, Freshwater, Marine)
realm	the biogeographic realm(s) where the species occurs (Afrotropical, Antarctic, Australasian, Indomalayan, Nearctic, Neotropical, Oceanian, Palearctic)
yearLastSeen	the latest year that the species was recorded as extant
Variables for datasheets "kingdom", "phylum" and "class"
Taxon	taxa (kingdom, phylum, class) containing species assessed by IUCN
RedList Threat Category	the number of species within the given taxon assigned to each IUCN RedList threat category

## Sheet: extinct species
scientificName	kingdomName	phylumName	className	orderName	familyName	genusName	speciesName	redlistCategory	yearPublished	assessmentDate	criteriaVersion	language	rationale	habitat	threats	population	populationTrend	range	useTrade	systems	realm	yearLastSeen
Hypolimnus pedderensis	ANIMALIA	ANNELIDA	CLITELLATA	MEGADRILACEAE	MEGASCOLECIDAE	Hypolimnus	pedderensis	Extinct	2003	2003-04-30 00:00:00 UTC	3.1	English	The Lake Pedder Earthworm is only known by the type specimen collected from a beach on Lake Pedder, Tasmania in 1971. In 1972, the area was inundated for hydroelectric power generation. A survey in 1996 was carried out to determine the conservation and taxonomic status of Lake Pedder earthworms and to determine whether <em>H. pedderensis</em> still existed in the area. Directed sampling of the ar…							Terrestrial	Australasian	1971
Tokea orthostichon	ANIMALIA	ANNELIDA	CLITELLATA	MEGADRILACEAE	MEGASCOLECIDAE	Tokea	orthostichon	Extinct	2017	2016-12-03 00:00:00 UTC	3.1	English	<p><span class="st"><span class="st"><em>Tokea orthostichon</em> (Schmarda, 1861) was not found at its type locality during a survey conducted in 2011 (Blakemore 2012), and neither is it known to have been reported in or around Auckland by Benham (1905, 1906) nor elsewhere during Dr Ken Lee's decade long, national earthworm survey (Lee 1959). Literature, museum and field searches have failed to f…	Schmarda (1861) recorded the type location as in dark soil. Currently the site is&#160;grassed over with cattle grazing its flanks&#160;whereas in Schmarda‚Äôs time (only 20 years after Auckland was established) it is likely to have had little cultivation since its former use as a Maori "pa" hillfort.	<span class="st">Although the original bush habitat of this species was probably already substantially modified by Maori, the arrival of European pakeha settlers transformed the land, with the introduction of crops and stock with exotic plants which replaced native vegetation. These introductions had deleterious consequences for resident earthworms, as was noted by Smith (1894) and Lee (1961). Af…	This species was described on a single specimen originally collected over 150 years ago. There are no other survey reports of this earthworm species. The species was not found recently despite searches (Blakemore, 2012).		<span class="st">This species was described by Schmarda (1861) on a single specimen from "Mt Wellington". There has been confusion whether this was Mt Wellington, a prominent 1,200 m Asl high mountain above the township of Hobart, Tasmania. However, it was confirmed by Benham (1905) and Blakemore (2012) as being the 135 m Asl high Maungarei / Mount Wellington, New Zealand, which is the youngest a…	No use or trade information exists for this species although Benham (1905) notes that other species in the genus were prized as food by Maori chiefs. Other New Zealand native earthworms were used as fishing bait or eel lures. Another traditional use of earthworms is as natural medicines.	Terrestrial	Australasian	1854
Pleorotus braueri	ANIMALIA	ARTHROPODA	ARACHNIDA	ARANEAE	SPARASSIDAE	Pleorotus	braueri	Extinct	2014	2012-12-01 00:00:00 UTC	3.1	English	This species has not been collected since 1894 despite searches for this and similar species in likely sites and therefore, it is assessed as Extinct.	There are no precise details on the habitats and ecology of this species. The only known specimen was probably collected from mountain forest habitat.	This species occupied habitats that are deteriorating due to the effects of invasive plants, especially <em>Cinnamomum verum.</em>	This species has not been recorded since 1894 and therefore, is assumed to be extinct.		This species was endemic to the Seychelles island of Mahe. It is known from a single specimen from an imprecise locality in 1894 and was probably collected from high forest.		Terrestrial	Afrotropical	1894
Stipax triangulifer	ANIMALIA	ARTHROPODA	ARACHNIDA	ARANEAE	SPARASSIDAE	Stipax	triangulifer	Extinct	2014	2012-12-01 00:00:00 UTC	3.1	English	This species was last recorded in 1894 despite searches for it and similar species in potentially suitable habitat and therefore, it is assessed as Extinct.	No details on the habitats and ecology of this species are known but it probably occurred in mountain forests.	This species was likely threatened by invasive plant species causing habitat deterioration.	This species is assumed to be extinct as it has not been recorded since 1894.		This species was endemic to the Seychelles island of Mahe where it was collected once in 1894 from an imprecise locality. It probably occurred in mountain forests.		Terrestrial	Afrotropical	1894
Thomasettia seychellana	ANIMALIA	ARTHROPODA	ARACHNIDA	ARANEAE	SPARASSIDAE	Thomasettia	seychellana	Extinct	2014	2012-12-01 00:00:00 UTC	3.1	English	This species was last collected in 1908 despite searches for it in suitable habitat and therefore, it is assessed as Extinct.	This species was recorded from woodland habitats.	This species was likely threatened by invasive plant species causing habitat deterioration.	This species is assumed to be extinct as it was last recorded in 1908 in small numbers. Since then no individuals have been located despite searches of suitable habitat.		This species was endemic to the Seychelles islands of Mahe and Silhouette where it was recorded in 1908. A record from Praslin island is uncertain. Historically, the species had an area of occupancy (AOO) of 30 km<sup>2</sup>&#160;and an extent of occurrence (EOO) of 300 km<sup>2</sup>.		Terrestrial	Afrotropical	1908
Dicrogonatus gardineri	ANIMALIA	ARTHROPODA	ARACHNIDA	HOLOTHYROIDAE	HOLOTHYRIDAE	Dicrogonatus	gardineri	Extinct	2021	2012-12-01 00:00:00 UTC	3.1	English	The species has not been located since 1909 despite searches in 2002 and 2011-12 and therefore, is assessed as Extinct.	This species was recorded from 'Jungle'; the habitats of the island are tropical forest.	This species was threatened by habitat deterioration caused by invasion of introduced tree species, principally <em>Cinnamomum verum</em>.	This species is assumed to be extinct as it has not been recorded since 1909 despite searches in 2002 and 2011-12.		This species was endemic to the Seychelles island of Mahe where it was recorded in 1909 from 'jungle over 1200 ft.'. It has not been recorded subsequently. The historical area of occupancy (AOO) is estimated at 50 km<sup>2</sup>.		Terrestrial	Afrotropical	1909
Hirstienus nanus	ANIMALIA	ARTHROPODA	ARACHNIDA	OPILIONES	PHALANGODIDAE	Hirstienus	nanus	Extinct	2014	2012-12-01 00:00:00 UTC	3.1	English	This species has not been recorded since 1908 despite extensive searches of potentially suitable habitat. Therefore, it is assessed as Extinct.<em></em>	There is no data on the habitats and ecology of <em>Hirstienus nanus</em>&#160;but is was probably collected from woodland habitat.	The habitats that this species probably occurred in are deteriorating due to the effects of invasive plant species, especially <em>Cinnamomum verum.</em>	This species is assumed to be extinct as it has not been recorded since 1908 despite extensive searches in potentially suitable areas.		This species was endemic to the Seychelles island of Mahe where it was recorded from an imprecise locality in 1908.		Terrestrial	Afrotropical	1908
Centrobunus braueri	ANIMALIA	ARTHROPODA	ARACHNIDA	OPILIONES	PODOCTIDAE	Centrobunus	braueri	Extinct	2014	2012-12-01 00:00:00 UTC	3.1	English	This species was collected in 1894 and has not been recorded since despite searches of potentially suitable habitat. Therefore, it is assessed as Extinct.	This species was probably recorded from woodland.	This species was threatened by habitat deterioration due to the effects of invasive plant species, especially the tree <em>Cinnaomomum verum</em>. Since the species was last recorded in 1894 habitat degradation has been severe on Mahe and as a result the remaining area of relatively healthy habitat is extremely small.	This species is assumed to be extinct as it has not been recorded since 1894 despite searches of potentially suitable habitat.		This species was endemic to the Seychelles island of Mahe where it was recorded in 1894 from an imprecise locality.		Terrestrial	Afrotropical	1894
Peromona erinacea	ANIMALIA	ARTHROPODA	ARACHNIDA	OPILIONES	PODOCTIDAE	Peromona	erinacea	Extinct	2021	2012-12-01 00:00:00 UTC	3.1	English	This species has not been recorded since 1892 despite extensive searches of potentially suitable areas and therefore, is assessed as Extinct.	This species was found in woodland where it occurred in leaf litter.	This species would have been threatened by habitat deterioration caused by to the effects of invasive plant species, especially the tree<em> Cinnamomum verum.</em>	This species has not been recorded since 1892 and therefore, it is assumed to be extinct.		This species was endemic to the Seychelles islands where it was recorded from one specimen from Mahe island in 1892.		Terrestrial	Afrotropical	1892
Sitalcicus gardineri	ANIMALIA	ARTHROPODA	ARACHNIDA	OPILIONES	PODOCTIDAE	Sitalcicus	gardineri	Extinct	2014	2012-12-01 00:00:00 UTC	3.1	English	This species has not been recorded since 1908 despite searches of potentially suitable habitat and therefore, is assessed as Extinct.	This species was probably found in woodland where it occurred in leaf litter.	The&#160;apparent decline of the species since 1908 can be attributed to the extensive habitat degradation on Mahe during the 20th century.	This species has not been recorded since 1908 despite searches of potentially suitable habitat.		This species was endemic to the Seychelles island of Mahe.		Terrestrial	Afrotropical	1908
Metazalmoxis ferruginea	ANIMALIA	ARTHROPODA	ARACHNIDA	OPILIONES	ZALMOXIDAE	Metazalmoxis	ferruginea	Extinct	2014	2012-12-01 00:00:00 UTC	3.1	English	This species has not been recorded since 1892 despite searches of potential habitat and therefore, it is assessed as Extinct.	There are no recorded details on the habitats and ecology of this species but it was probably found in woodland.	This species was last recorded in 1892. Since this time habitat has deteriorated significantly due to the effects of invasive plant species and this was probably the main factor leading to its extinction.	This species has not recorded since 1892 despite searches of potentially suitable habitat and therefore, is assumed to be extinct.		This species was endemic to the Seychelles island of Mahe.		Terrestrial	Afrotropical	1892
Orthomorpha crinita	ANIMALIA	ARTHROPODA	DIPLOPODA	POLYDESMIDA	PARADOXOSOMATIDAE	Orthomorpha	crinita	Extinct	2014	2012-11-01 00:00:00 UTC	3.1	English	This species is known from a single specimen from 1894 from Mahe island (precise locality not known). Since then several searches have been made&#160;in the most likely habitats&#160;over most of the island and no individuals have been found. This species is large enough that it is unlikely to have been overlooked in the searches and therefore, it is assessed as Extinct.	No details are known on the habitats and ecology of this species but it was probably a forest species found in leaf litter.	It is likely that this species was threatened by habitat deterioration due to the effects of invasive plants, especially <em>Cinnamomum verum</em>, and climate change causing drying of higher, cloud associated habitats.	This species has not been located since 1894 despite subsequent searches and therefore, is assumed to be extinct.		This species was endemic to the Seychelles island of Mahe where a single specimen was collected in 1894. The precise locality is unknown.		Terrestrial	Afrotropical	1894
Eucarlia alluaudi	ANIMALIA	ARTHROPODA	DIPLOPODA	SPIROBOLIDA	PACHYBOLIDAE	Eucarlia	alluaudi	Extinct	2014	2012-11-01 00:00:00 UTC	3.1	English	This species is assessed as Extinct. It was restricted to coastal woodland on Marianne island where it was last recorded in 1892. The island is heavily degraded as a result of almost complete clearance in the early 1900s and subsequent abandonment of the coconut placation. Coastal woodland on other islands has also been reduced to small and degraded fragments and searches of these have failed to …	This species was historically found in coastal woodland.	The species is now extinct but it was threatened by habitat deterioration due to the effects of invasive plant species, mainly as a result of abandonment of coconut plantations on Marianne island.	This species is extinct as it has not been recorded since 1892 despite subsequent searches of appropriate habitat.		This species was endemic to the Seychelles island of Marianne, where it was last recorded in 1892.		Terrestrial	Afrotropical	1892
Spirobolellus praslinus	ANIMALIA	ARTHROPODA	DIPLOPODA	SPIROBOLIDA	SPIROBOLELIIDAE	Spirobolellus	praslinus	Extinct	2014	2012-11-01 00:00:00 UTC	3.1	English	This species is assessed as Extinct as it has only been collected in 1902 despite subsequent searches.	This species probably occupied woodland habitats but there are no precise details regarding habitats and ecology.	This species was likely threatened by invasive plant species causing habitat deterioration.	This species is assumed to be extinct as it was last recorded in 1902 despite subsequent searches.		This species was endemic to the Seychelles island of Praslin where it was collected in 1902 with no precise locality.		Terrestrial	Afrotropical	1902
Afrocyclops pauliani	ANIMALIA	ARTHROPODA	HEXANAUPLIA	CYCLOPOIDA	CYCLOPIDAE	Afrocyclops	pauliani	Extinct	1996	1996-08-01 00:00:00 UTC	2.3	English	Collected near Antananarivo from a small pool in 1951; not collected since in numerous collections on Madagascar (Dussart 1982).					Collected near Tananarive in small pool in 1951; not collected since in numerous sample on Madagascar&#160;(Janet Reid pers comm 1995)		Freshwater (=Inland waters)	Afrotropical	1951
Margatteoidea amoena	ANIMALIA	ARTHROPODA	INSECTA	BLATTODEA	BLATTELLIDAE	Margatteoidea	amoena	Extinct	2012	2007-10-25 00:00:00 UTC	3.1	English	This species has not been recorded since 1905 despite thorough searches in 2006.	The island where the species has been recorded is dominated by coastal woodland and coconut plantation.	The entire range of the species is at sea level; any change will eliminate all habitat. It has not been recorded since 1905 and is probably extinct. A large fire in 2007 severely damaged remaining woodland areas.	There is no information available on population size or trends. Despite thorough searches in 2006, the species is known only from five specimens collected in 1905.	Unknown	The species is endemic to Seychelles, where it has been recorded only from Desroches Island.	This species is not utilized.	Terrestrial	Afrotropical	1905
Bradycellus chavesi	ANIMALIA	ARTHROPODA	INSECTA	COLEOPTERA	CARABIDAE	Bradycellus	chavesi	Extinct	2018	2016-11-14 00:00:00 UTC	3.1	English	<em>Bradycellus chavesi</em> was endemic to S√£o Miguel (Azores, Portugal). It had a very small extent of occurrence (EOO = 0-4 km¬≤) and area of occupancy (AOO = 0-4 km¬≤). The species occurred only at one location and is considered extinct (Terzopoulou <em>et al</em>. 2015). The last record dates from 1919. Exhaustive surveys in known and/or expected habitat, at appropriate times (diurnal, seas…	The species occurred in the native forest of S√£o Miguel Island (Azores), but it is considered extinct. This is a night activity predator. Current altitudinal range is unknown.	In the past, the species has probably strongly declined due to changes&#160;in&#160;habitat size. Based on Ferreira&#160;<em>et al.</em>&#160;(2016) the habitat will further decline as a consequence of climate change (increasing number of droughts).	The species is only known from a single subpopulation. A continuing decline in the number of mature individuals is inferred from historical records. According to Terzopoulou <em>et al.</em> (2015) this species is extinct.		<em>Bradycellus chavesi </em>is a single island endemic species restricted to S. Miguel (Azores, Portugal) (Borges <em>et al.</em> 2010), that is considered extinct in the Azorean arquipelago (Terzopoulou <em>et al.</em> 2015).	The species is not utilised.	Terrestrial	Palearctic	1919
Calathus extensicollis	ANIMALIA	ARTHROPODA	INSECTA	COLEOPTERA	CARABIDAE	Calathus	extensicollis	Extinct	2018	2016-07-16 00:00:00 UTC	3.1	English	<em>Calathus extensicollis</em>&#160;was endemic to Pico (Azores, Portugal). It has a very small extent of occurrence (EOO = 0-16 km¬≤) and area of occupancy (AOO = 0-16 km¬≤).The last record dates from 1859. Exhaustive surveys in known and/or expected habitat, at appropriate times (diurnal, seasonal, annual), throughout its historic range have failed to record an individual (Borges <em>et al.</e…	The species occurred in the native forest of the Pico Island (Azores). It was a night activity predator that lived in the high elevation native forest with an altitudinal range between 900 and 1000 m. This species is considered extinct (Terzopoulou et al. 2015).	In the past, the species has probably strongly declined due to changes&#160;in&#160;habitat size and quality and its large body size&#160;(Terzopoulou <em>et al.</em> 2015).	The species is only known from a single subpopulation. A continuing decline in the number of mature individuals is inferred from historical records. According to Terzopoulou <em>et al.</em> (2015) this species is<span lang="EN-US">&#160;extinct<em>.</em>		<em>Calathus extensicollis&#160;</em>was a single island endemic species restricted to Pico (Azores, Portugal) (Borges<em> et al.</em> 2010), known from high elevation native forest (900-1000 m). This large bodied species is considered extinct (Terzopoulou <em>et al. </em>2015). No precise location was indicated in the original description, but at the indicated elevation there are the current mai…	The species is not utilised.	Terrestrial	Palearctic	1859
Calathus vicenteorum	ANIMALIA	ARTHROPODA	INSECTA	COLEOPTERA	CARABIDAE	Calathus	vicenteorum	Extinct	2018	2016-07-16 00:00:00 UTC	3.1	English	<em>Calathus vicenteorum </em>was endemic to Santa Maria (Azores, Portugal). It had a very small extent of occurrence (EOO = 0-4 km¬≤) and area of occupancy (AOO = 0-4 km¬≤). The species occurred only at one location and is considered extinct (Terzopoulou <em>et al.</em> 2015). The last record dates from 1957. Exhaustive surveys in known and/or expected habitat, at appropriate times (diurnal, sea…	The species occurred in the native forest of the Santa Maria Island (Azores), with an altitudinal range between 450 and 550 m. It is considered&#160;extinct (Terzopoulou <em>et al.</em> 2015). The last specimens found in 1957 were captured associated with<em> Calluna vulgaris</em>. This is a predator species with nocturnal activity.	In the past, the species has probably strongly declined due to changes in habitat size and quality and its large body size (Terzopoulou <em>et al.</em> 2015). Based on Ferreira <em>et al.</em> (2016) the habitat will further decline as a consequence of climate change (increasing number of droughts and&#160; habitat shifting &amp; alteration). The most important ongoing threat to this species is <…	The species is only known from a single subpopulation. A continuing decline in the number of mature individuals is inferred from historical records. According to Terzopoulou <em>et al.</em> (2015) this species is<span lang="EN-US">&#160;extinct<em>.</em>		<em>Calathus vicenteorum </em>is a single island endemic species restricted to Santa Maria (Azores, Portugal) (Borges <em>et al.</em> 2010), known from high elevation native forest (550 m a.s.l.). This large bodied species is considered extinct (Terzopoulou <em>et al.</em> 2015).&#160;The size of its remaining native habitat is 0.09 km¬≤.	The species is not utilised.	Terrestrial	Palearctic	1957
Coreoblemus parvicollis	ANIMALIA	ARTHROPODA	INSECTA	COLEOPTERA	CARABIDAE	Coreoblemus	parvicollis	Extinct	2023	2022-08-30 00:00:00 UTC	3.1	English	<em>Coreoblemus parvicollis</em> was only known from Cheongpungpunghyeol Cave in central Republic of Korea. The cave was inundated by the reservoir created by the construction of the Chungju Dam, which commenced power generation in October 1985. In light of this species' assumed high habitat fidelity along with its low dispersal ability, Chungju Dam's completion in 1985 and the submergence of a v…	Throughout the Korean Peninsula, all member species of the genus <em>Coreoblemus</em>, which includes two described and one yet-to-be-described species, have been found in limestone caves (Ueno&#160;1966, 1969; Park <em>et al.</em> 2002). The absence of wings, pigments, and eyes in mature individuals of this group makes them typical troglobites (Ueno 1969). Species that specialize in subterranean…	Chungju Dam, the biggest gravity dam in Korea, submerged an area of 65.97 km<sup>2</sup>, including this species' only known habitat (National Archives of Korea 2022), which has increased the water level high enough to cover the type locality cave. The species is suspected to be extinct due to its high habitat fidelity combined with low dispersal ability (Ueno 1969, 2007) as well as no other habi…	This species is suspected to be extinct after the completion of the Chungju Dam in 1985 and the submergence of vast area around its only known habitat. Historically, there had been three specimen records from the type-locality (Ueno 1969).		<em>Coreoblemus parvicollis</em> is a blind trechine beetle that is endemic to the Republic of Korea (NIBR 2015). The species was only known from Cheongpungpunghyeol Cave, Cheongpung, Chungcheongbuk-do Province, central Republic of Korea (N 37¬∞01‚Ä≤, E 128¬∞10‚Ä≤; NIBR 2015). In its entirety, the limestone cave spanned more than 200 m (Ueno 1969). The cave was located c.20 m above the water of t…	There has been no trade in this taxon.	Terrestrial	Palearctic	26/08/1967
Mecodema punctellum	ANIMALIA	ARTHROPODA	INSECTA	COLEOPTERA	CARABIDAE	Mecodema	punctellum	Extinct	1996	1996-08-01 00:00:00 UTC	2.3	English		A large, lightless, black ground beetle, 38.5 mm long and 11.7 mm wide (Britton 1949). Habitat unknown. Possibly sheltered under large logs (McGuinness 2001).	Possibly habitat loss led to the extinction of this species. No large logs are left on Stephen‚Äôs Island (J.I. Townsend, pers. comm. 1999).	The species has not been seen since 1931 (Gibbs 1999) despite searches in 1961 (P. Johns, pers. comm. 1999), 1971, 1974/5, 1976, 1981, 1990 (Gibbs and Allen 1990) and 1996. D‚ÄôUrville Island was searched in 1997 without success (I. Millar, pers. comm. 2000).It is now believed to be extinct.		<em>Mecodema punctellum</em> is known only from Stephens Island, New Zealand.		Terrestrial	Australasian
Dryophthorus distinguendus	ANIMALIA	ARTHROPODA	INSECTA	COLEOPTERA	CURCULIONIDAE	Dryophthorus	distinguendus	Extinct	2014	2014-01-01 00:00:00 UTC	3.1	English	This species is assessed to be Extinct. It was common on several Hawaiian islands in 1926 but has not been located since 1961. The cause of extinction is not known but may include invasive species and habitat degradation.	It was probably associated with tropical forest but is now extinct.	The species is thought to be extinct. It was reported to be common in 1926 but has not been recorded since 1961. The threats it faced have not been identified but probably included habitat degradation and invasive species.	This species is extinct.		<p>This species was originally described from Hawaii where it was ‚Äúfound on nearly all the islands of the group‚Äù. It has not been recorded since 1961 and is thought to be extinct.</p>		Terrestrial	Oceanian	1961
Neocnemis occidentalis	ANIMALIA	ARTHROPODA	INSECTA	COLEOPTERA	CURCULIONIDAE	Neocnemis	occidentalis	Extinct	2018	2016-12-30 00:00:00 UTC	3.1	English	<em>Neocnemis occidentalis</em> was an endemic species from Sta. Maria (Azores, Portugal). It had a very small extent of occurrence (EOO = 0-4 km¬≤) and area of occupancy (AOO = 0-4 km¬≤). Exhaustive surveys in known and/or expected habitat, at appropriate times (diurnal, seasonal, annual), throughout its historic range have failed to record an individual (Borges <em>et al.</em> 2016). The specie…	The species occured in the native forest of Santa Maria Island (Azores), with an range between 450 and 550 m Asl. It is considered extinct. It is a phytophagous species.	In the past, the species has probably strongly declined due to changes in habitat size and quality (Terzopoulou <em>et al. </em>2015). Based on Ferreira et al. (2016) the habitat will further decline as a consequence of climate change (increasing number of droughts).	The species is only known from a single subpopulation. A continuing decline in the number of mature individuals is inferred from historical records. According to Terzopoulou <em>et al.</em> (2015) this species is extinct.		<em>Neocnemis occidentalis</em> is a single island endemic species from Sta. Maria (Azores, Portugal) (Borges <em>et al.</em> 2010). This &#160;species is considered extinct in Azores (Terzopoulou <em>et al.</em> 2015).	The species is not utilised.	Terrestrial	Palearctic	1867
Oodemas laysanensis	ANIMALIA	ARTHROPODA	INSECTA	COLEOPTERA	CURCULIONIDAE	Oodemas	laysanensis	Extinct	2014	2014-01-10 00:00:00 UTC	3.1	English	This weevil was restricted to Laysan island. It was last recorded in 1964 and is thought to be extinct. Extinction was probably due to extensive habitat degradation.	No details on the species habitats and ecology are known. Laysan island was a partly wooded island with diverse habitat but this has been extensively degraded by introduced rabbits and plants.	The species is extinct, probably as a result of decades of habitat degradation caused by introduced rabbits and plants.	This species is extinct.		This species was recorded only from Laysan island, Hawaii, where it was last seen in 1964.		Terrestrial	Oceanian	1964
Rhyncogonus bryani	ANIMALIA	ARTHROPODA	INSECTA	COLEOPTERA	CURCULIONIDAE	Rhyncogonus	bryani	Extinct	2014	2014-01-10 00:00:00 UTC	3.1	English	<p>This weevil was only found in 1911. Introduction of rabbits to Laysan island in 1909 resulted in the rapid destruction of the flora and the extinction of the weevil (Gagn√© &amp; Cuddihy 1990)</p>	When this species was extant, Laysan island was a diverse scrub, grass and wooded island.	<p>This species is now extinct as a result of habitat destruction due to grazing by introduced rabbits.</p>	It is extinct.		<p>This species was restricted to Laysan island, Hawaii where it is now extinct.</p>		Terrestrial	Oceanian	1911
Trigonoscuta rossi	ANIMALIA	ARTHROPODA	INSECTA	COLEOPTERA	CURCULIONIDAE	Trigonoscuta	rossi	Extinct	2014	2014-01-10 00:00:00 UTC	3.1	English	This species is known only from one very small area. It has not been located since 1975 and is assessed as Extinct. The cause of extinction is not known.	It was found in coastal sand dune habitats.	The species was known from only one small area but has not been recorded since 1975 and is suspected to be extinct. In the Fort Ross area, the sand dunes are likely to be degraded by rising sea levels.	No data are available on the population. It was last recorded in 1975.		<p>This species was known only from the area around Fort Ross, California. <br/></p>		Terrestrial	Nearctic	1975
Trigonoscuta yorbalindae	ANIMALIA	ARTHROPODA	INSECTA	COLEOPTERA	CURCULIONIDAE	Trigonoscuta	yorbalindae	Extinct	2014	2014-01-10 00:00:00 UTC	3.1	English	This species was last recorded in 1975. It was only found in desert dunes in the Yorba Linda area of California where urban development has destroyed all suitable habitat. This species is assessed as Extinct.	It was associated with desert dunes.	Historically the species was found in dunes in the Yorba Linda area of California. Due to urban development no suitable habitat remains in the area and the species is extinct.	No data are available on the population.		<p>This species was recorded only from the Yorba Linda area of California, USA.</p>		Terrestrial	Nearctic	1975
Carabdytes novacaledoniae	ANIMALIA	ARTHROPODA	INSECTA	COLEOPTERA	DYTISCIDAE	Carabdytes	novacaledoniae	Extinct	1996	1996-08-01 00:00:00 UTC	2.3	English								Freshwater (=Inland waters)	Australasian
Hygrotus artus	ANIMALIA	ARTHROPODA	INSECTA	COLEOPTERA	DYTISCIDAE	Hygrotus	artus	Extinct	1996	1996-08-01 00:00:00 UTC	2.3	English								Freshwater (=Inland waters)	Nearctic
Megadytes ducalis	ANIMALIA	ARTHROPODA	INSECTA	COLEOPTERA	DYTISCIDAE	Megadytes	ducalis	Extinct	1996	1996-08-01 00:00:00 UTC	2.3	English								Freshwater (=Inland waters)	Neotropical
Meridiorhantus orbignyi	ANIMALIA	ARTHROPODA	INSECTA	COLEOPTERA	DYTISCIDAE	Meridiorhantus	orbignyi	Extinct	1996	1996-08-01 00:00:00 UTC	2.3	English								Freshwater (=Inland waters)	Neotropical
Rhantus papuanus	ANIMALIA	ARTHROPODA	INSECTA	COLEOPTERA	DYTISCIDAE	Rhantus	papuanus	Extinct	1996	1996-08-01 00:00:00 UTC	2.3	English								Freshwater (=Inland waters)	Australasian
Siettitia balsetensis	ANIMALIA	ARTHROPODA	INSECTA	COLEOPTERA	DYTISCIDAE	Siettitia	balsetensis	Extinct	1996	1996-08-01 00:00:00 UTC	2.3	English								Freshwater (=Inland waters)	Palearctic
Labidura herculeana	ANIMALIA	ARTHROPODA	INSECTA	DERMAPTERA	LABIDURIDAE	Labidura	herculeana	Extinct	2014	2014-08-22 00:00:00 UTC	3.1	English	This is the world‚Äôs largest known earwig, attaining a length of up to 80 mm. A total of 40 specimens were collected from the Horse Point area during the two Belgian expeditions from the Royal Museum for Central Africa in 1965-6 and 1967 (Brindle 1970). Live specimens were not found at any other sites at this time although they reported fragments of dead individuals from the south and east flank…	The species is xerophilus and nocturnal. At Horse Point the species was mostly found in burrows beneath stones with the adults appearing during the summer rains (December to February), seeking shelter again at the onset of drier weather (Brindle 1970). The burrows extended for a considerable distance and eventually become lost in fissures in the soil. When disturbed the adults tried to escape by …	<p>There has been a general decline in habitat quality and an increase in the number of invasive non-native predators including rats, mice, spiders and the centipede <em>Scolopendra morsitans</em>&#160;Linnaeus, 1758. Habitat has also been altered in the past due to removal of surface stones for building.</p>	No live specimens have been found since 1967.	Unknown	<em>Labidura herculeana</em> is endemic to the island of St Helena in the South Atlantic Ocean and its last known sites are restricted to the Eastern Arid Area. The only known site where live adults have been found is Horse Point Plain. Fragments have also been found at the lowest end of the Millennium Forest adjacent to Horse Point Plain and at a sub-fossil bird bone deposit in the hinterland be…		Terrestrial	Afrotropical	1967-05-01
Campsicnemus mirabilis	ANIMALIA	ARTHROPODA	INSECTA	DIPTERA	DOLICHOPODIDAE	Campsicnemus	mirabilis	Extinct	1996	1996-08-01 00:00:00 UTC	2.3	English								Terrestrial	Oceanian
Poecilobothrus majesticus	ANIMALIA	ARTHROPODA	INSECTA	DIPTERA	DOLICHOPODIDAE	Poecilobothrus	majesticus	Extinct	2022	2021-01-30 00:00:00 UTC	3.1	English	<em>Poecilobothrus majesticus</em> has not been recorded for over 100 years. It is therefore considered Extinct. This assessment was produced using information provided by Martin Drake and Alan Stubbs.	The habitat of this species is unknown, however, it may be saltmarsh.	The cause of the extinction of this species is unknown.	The population of this species is now considered Extinct.		The only reported occurrence of this species is from Walton-on-the-Naze, Essex, England in 1907. In the absence of other records for over 100 years this species is now thought to be Extinct.		Terrestrial|Marine	Palearctic	1907
Drosophila lanaiensis	ANIMALIA	ARTHROPODA	INSECTA	DIPTERA	DROSOPHILIDAE	Drosophila	lanaiensis	Extinct	1996	1996-08-01 00:00:00 UTC	2.3	English								Terrestrial	Oceanian
Stonemyia velutina	ANIMALIA	ARTHROPODA	INSECTA	DIPTERA	TABANIDAE	Stonemyia	velutina	Extinct	1996	1996-08-01 00:00:00 UTC	2.3	English								Terrestrial	Nearctic
Acanthametropus pecatonica	ANIMALIA	ARTHROPODA	INSECTA	EPHEMEROPTERA	ACANTHAMETROPODIDAE	Acanthametropus	pecatonica	Extinct	1996	1996-08-01 00:00:00 UTC	2.3	English								Terrestrial|Freshwater (=Inland waters)	Nearctic	1927
Pentagenia robusta	ANIMALIA	ARTHROPODA	INSECTA	EPHEMEROPTERA	EPHEMERIDAE	Pentagenia	robusta	Extinct	1996	1996-08-01 00:00:00 UTC	2.3	English	Known only from the Ohio River area. The type specimen was collected in 1926 (McCafferty 1994). This riverine species was probably sensitive to changes in river flow and water quality, especially increasing sedimentation.							Terrestrial|Freshwater (=Inland waters)	Nearctic	1926
Clavicoccus erinaceus	ANIMALIA	ARTHROPODA	INSECTA	HEMIPTERA	PSEUDOCOCCIDAE	Clavicoccus	erinaceus	Extinct	1996	1996-08-01 00:00:00 UTC	2.3	English								Terrestrial	Oceanian
Argyresthia castaneella	ANIMALIA	ARTHROPODA	INSECTA	LEPIDOPTERA	ARGYRESTHIIDAE	Argyresthia	castaneella	Extinct	2018	1996-08-01 00:00:00 UTC	3.1	English								Terrestrial	Nearctic	1923
Coleophora leucochrysella	ANIMALIA	ARTHROPODA	INSECTA	LEPIDOPTERA	COLEOPHORIDAE	Coleophora	leucochrysella	Extinct	1996	1996-08-01 00:00:00 UTC	2.3	English								Terrestrial	Nearctic
Scotorythra megalophylla	ANIMALIA	ARTHROPODA	INSECTA	LEPIDOPTERA	GEOMETRIDAE	Scotorythra	megalophylla	Extinct	1996	1996-08-01 00:00:00 UTC	2.3	English								Terrestrial	Oceanian	early 1900s
Scotorythra nesiotes	ANIMALIA	ARTHROPODA	INSECTA	LEPIDOPTERA	GEOMETRIDAE	Scotorythra	nesiotes	Extinct	1996	1996-08-01 00:00:00 UTC	2.3	English								Terrestrial	Oceanian	early 1900s
Tritocleis microphylla	ANIMALIA	ARTHROPODA	INSECTA	LEPIDOPTERA	GEOMETRIDAE	Tritocleis	microphylla	Extinct	1996	1996-08-01 00:00:00 UTC	2.3	English								Terrestrial	Oceanian	1890s
Deloneura immaculata	ANIMALIA	ARTHROPODA	INSECTA	LEPIDOPTERA	LYCAENIDAE	Deloneura	immaculata	Extinct	2020	2018-02-20 00:00:00 UTC	3.1	English	This was an endemic species from the Eastern Cape Province, South Africa. It was only recorded from three females captured by Colonel J.H. Bowker near "Fort Bowker" ... "at the end of December 1863". Numerous undocumented surveys for this taxon, by a number of butterfly collectors over the last century, have been unsuccessful. The taxon thus is listed as Extinct.	The area where this species occurred was described as a wooded area along the steep banks of the Mbashe River in the present Eastern Cape Province in riverine forest. This is possibly in the ecotone between what is now referred to as Eastern Valley Bushveld (of the Sub-Escarpment Savanna Bioregion) and Mthatha Moist Grassland (of the Sub-Escarpment Grassland Bioregion).	The taxon is extinct, and the driver of extinction is uncertain.	The taxon is extinct.		This species was endemic to the Eastern Cape Province in South Africa, recorded only from a single, fairly remote and obscure locality near Fort Bowker overlooking the Mbashe River.		Terrestrial	Afrotropical	end of December 1863
Lepidochrysops hypopolia	ANIMALIA	ARTHROPODA	INSECTA	LEPIDOPTERA	LYCAENIDAE	Lepidochrysops	hypopolia	Extinct	2020	2018-02-20 00:00:00 UTC	3.1	English	This endemic species is only known from records in the 1870s, it has not been recollected since then despite a number of searches. The taxon qualifies as Extinct.	Its habitat is unknown but assumed to be grassland, based on the localities given for the original specimens captured in the 1870s. Records from KwaZulu-Natal Province could also be from savanna areas west of Ladysmith, although vegetation has changed since the specimens were collected in the 1870s.	Because the taxon is extinct there are no current threats to the species; and the driver of extinction is uncertain.	There is no information available, as this species is extinct.		This extinct species used to occur near Ladysmith in the KwaZulu-Natal Province in South Africa. There are also two doubtful records from near Potchefstroom in the North West Province that have not been used in this assessment.		Terrestrial	Afrotropical	1870s
Ectoedemia castaneae	ANIMALIA	ARTHROPODA	INSECTA	LEPIDOPTERA	NEPTICULIDAE	Ectoedemia	castaneae	Extinct	2018	1996-08-01 00:00:00 UTC	3.1	English								Terrestrial	Nearctic	1900s
Zimmermannia phleophaga	ANIMALIA	ARTHROPODA	INSECTA	LEPIDOPTERA	NEPTICULIDAE	Zimmermannia	phleophaga	Extinct	2018	1996-08-01 00:00:00 UTC	3.1	English								Terrestrial	Nearctic	1900s
Helicoverpa confusa	ANIMALIA	ARTHROPODA	INSECTA	LEPIDOPTERA	NOCTUIDAE	Helicoverpa	confusa	Extinct	1996	1996-08-01 00:00:00 UTC	2.3	English								Terrestrial	Oceanian	post 1927
Helicoverpa minuta	ANIMALIA	ARTHROPODA	INSECTA	LEPIDOPTERA	NOCTUIDAE	Helicoverpa	minuta	Extinct	1996	1996-08-01 00:00:00 UTC	2.3	English								Terrestrial	Oceanian	pre 1911
Hypena laysanensis	ANIMALIA	ARTHROPODA	INSECTA	LEPIDOPTERA	NOCTUIDAE	Hypena	laysanensis	Extinct	1996	1996-08-01 00:00:00 UTC	2.3	English								Terrestrial	Oceanian	1911
Hypena newelli	ANIMALIA	ARTHROPODA	INSECTA	LEPIDOPTERA	NOCTUIDAE	Hypena	newelli	Extinct	1996	1996-08-01 00:00:00 UTC	2.3	English								Terrestrial	Oceanian
Hypena plagiota	ANIMALIA	ARTHROPODA	INSECTA	LEPIDOPTERA	NOCTUIDAE	Hypena	plagiota	Extinct	1996	1996-08-01 00:00:00 UTC	2.3	English								Terrestrial	Neotropical
Hypena senicula	ANIMALIA	ARTHROPODA	INSECTA	LEPIDOPTERA	NOCTUIDAE	Hypena	senicula	Extinct	1996	1996-08-01 00:00:00 UTC	2.3	English								Terrestrial	Oceanian
Libythea cinyras	ANIMALIA	ARTHROPODA	INSECTA	LEPIDOPTERA	NYMPHALIDAE	Libythea	cinyras	Extinct	1996	1996-08-01 00:00:00 UTC	2.3	English								Terrestrial	Afrotropical	1865
Genophantis leahi	ANIMALIA	ARTHROPODA	INSECTA	LEPIDOPTERA	PYRALIDAE	Genophantis	leahi	Extinct	1996	1996-08-01 00:00:00 UTC	2.3	English								Terrestrial	Oceanian	early 1900s
Coptotriche perplexa	ANIMALIA	ARTHROPODA	INSECTA	LEPIDOPTERA	TISCHERIIDAE	Coptotriche	perplexa	Extinct	1996	1996-08-01 00:00:00 UTC	2.3	English								Terrestrial	Nearctic
Levuana irridescens	ANIMALIA	ARTHROPODA	INSECTA	LEPIDOPTERA	ZYGAENIDAE	Levuana	irridescens	Extinct	1996	1996-08-01 00:00:00 UTC	2.3	English								Terrestrial	Nearctic	1929
Ameles fasciipennis	ANIMALIA	ARTHROPODA	INSECTA	MANTODEA	MANTIDAE	Ameles	fasciipennis	Extinct	2020	2020-03-12 00:00:00 UTC	3.1	English	<em>A. fasciipennis</em> has been recorded only once, probably in 1871 (the label is ambiguous, but the date is likely to be correct), with only a single specimen collected, and never collected or reported again. The taxonomy of the genus <em>Ameles </em>is, at the present time, rather confusing and further analysis need to be done to confirm the validity of this species. However, the characters …	The only known specimen is labelled as being collected from "Tolentino", a town in central Italy which now has intensive land cultivation over most of its territory. It is possible that, when this specimen was collected at the end of the 19th century, Tolentino was less intensively cultivated and had a more suitable vegetation for this genus of mantids was present, such as Mediterranean vegetatio…	The main threat to this species which led it to extinction may have been habitat reduction, since Tolentino is now located in an intensively cultivated area unsuitable for large populations of other species of mantids which can now only be found in the surrounding areas. However, no detailed information exists on the effect this has had on&#160;<em>A. fasciipennis</em> due to only one specimen be…	Only one specimen of <em>A. fasciipennis </em>is known, which is also the holotype.		This species is endemic to Italy. Only the type specimen is known, which has been collected from "Tolentino".	This species is not utilized.	Terrestrial	Palearctic	end of 19th century, probably 1871
Pseudoyersinia brevipennis	ANIMALIA	ARTHROPODA	INSECTA	MANTODEA	MANTIDAE	Pseudoyersinia	brevipennis	Extinct	2020	2019-12-19 00:00:00 UTC	3.1	English	<em>Pseudoyersinia brevipennis</em> has been recorded only for its type locality and never after 1860. This area is well known and frequently investigated in terms of its entomological fauna; this species has been listed as extinct in Fontaine <em>et al.</em> 2007 (citing Voisin 2003). Even if most of the authors consider it a valid species (see: Lombardo 1984, Ehrmann 2002, Battiston <em>et al.<…	This species is known only from its type locality.	Threats for this species are unknown.	No vital populations have been recorded after the species' description in 1860.		<em>Pseudoyersinia brevipennis </em>has been recorded only from its type locality in Hy√®res, France.	There is no use or trade information available.	Terrestrial	Palearctic	1860
Sympetrum dilatatum	ANIMALIA	ARTHROPODA	INSECTA	ODONATA	LIBELLULIDAE	Sympetrum	dilatatum	Extinct	2021	2020-12-23 00:00:00 UTC	3.1	English	The St. Helena Darter was endemic to St. Helena Island. There are very few published records of the species. The type series (four males, one female) was collected during the U.S. Solar Eclipse expedition between 20<sup>th</sup> February and 10<sup>th</sup> March 1889‚Äì1890 (Calvert 1892, 1894; Ris 1911, Stearns 1894). The last known record (a female) was collected at Green Hill in October 1963 …	No information is available on specific habitats for this species.	Specific threats are unknown. The island has undergone severe habitat change, with the indigenous vegetation (e.g., tree ferns) being destroyed after colonisation in the late 16<sup>th</sup> century. Most likely habitat destruction in combination with the invasive African Clawed Frog (<em>Xenopus laevis</em>), an aquatic carnivore are the most likely threats to this species. There are also a numb…	There has never been any information on population size for this species.		This species was known only from St. Helena Island, where it was last recorded in 1963.		Terrestrial|Freshwater (=Inland waters)	Afrotropical	1963
Conozoa hyalina	ANIMALIA	ARTHROPODA	INSECTA	ORTHOPTERA	ACRIDIDAE	Conozoa	hyalina	Extinct	1996	1996-08-01 00:00:00 UTC	2.3	English						Known from four localities in the Central Valley, California. Sought but not found since 1953 (D.C.F. Rentz pers. comm. 1995).		Terrestrial	Nearctic	1953
Melanoplus spretus	ANIMALIA	ARTHROPODA	INSECTA	ORTHOPTERA	ACRIDIDAE	Melanoplus	spretus	Extinct	2014	2014-02-03 00:00:00 UTC	3.1	English	The Rocky Mountain Locust was one of the most common grasshopper species in North America in the 19·µó ∞&#160;Century. The species bred on the northern Rocky Mountains, from where large outbreaks affected a large area from British Colombia to Colorado. The swarm sizes were enormous. A swarm in 1875 was estimated to be 1800 miles long and 110 miles wide (the largest locust swarm ever reported, Loc…	The breeding habitat of the Rocky Mountain Locust was probably found in riparian habitats in the Rocky Mountains. However, during outbreaks it was found on agricultural land.	The reasons for the extinction of <em>Melanoplus spretus</em> are not fully understood. However, it is believed that the main reason for extinction was the destruction of its riparian breeding habitat (Lockwood and DeBrey 1990).	The species is extinct. The last individual was recorded in 1902.		<em>Melanoplus spretus</em> used to occur in North America (USA, Canada), where it used to be the most serious agricultural pest. The species bred in riparian habitats in the northern Rocky Mountains, from where it periodically migrated to the western and central parts of the United States and Canada. The species began to decline in the late 1800s and the last living specimen was collected in 190…	This species was not utilized.	Terrestrial	Nearctic	1902
Leptogryllus deceptor	ANIMALIA	ARTHROPODA	INSECTA	ORTHOPTERA	GRYLLIDAE	Leptogryllus	deceptor	Extinct in the Wild	1996	1996-08-01 00:00:00 UTC	2.3	English								Terrestrial	Nearctic
Neduba extincta	ANIMALIA	ARTHROPODA	INSECTA	ORTHOPTERA	TETTIGONIIDAE	Neduba	extincta	Extinct	1996	1996-08-01 00:00:00 UTC	2.3	English								Terrestrial	Nearctic	1937
Pseudobactricia ridleyi	ANIMALIA	ARTHROPODA	INSECTA	PHASMIDA	DIAPHEROMERIDAE	Pseudobactricia	ridleyi	Extinct	2008	2008-01-01 00:00:00 UTC	3.1	English	Ridley‚Äôs Stick Insect is known from just one specimen collected in Singapore more than 100 years ago. Almost all natural forest in Singapore has since been cleared. Extensive searches of the remaining forest have failed to reveal any more specimens of this species, genus or subfamily. Exhaustive surveys have also been carried out in neighbouring countries which have failed to reveal any evidenc…	Tropical rainforest ‚Äì food-plant unknown.	<p> Habitat loss (human-induced) as well as possibly collection for traditional medicine probably contributed to the extinction of <em>P. ridleyi</em>.</p>	The remaining habitat in Singapore has been explored but no specimens of the species have been found in more than 100 years.		This species is known only from a single male specimen collected from Singapore.		Terrestrial	Indomalayan	before 1907
Alloperla roberti	ANIMALIA	ARTHROPODA	INSECTA	PLECOPTERA	CHLOROPERLIDAE	Alloperla	roberti	Extinct	1996	1996-08-01 00:00:00 UTC	2.3	English								Terrestrial|Freshwater (=Inland waters)	Nearctic
Hydropsyche tobiasi	ANIMALIA	ARTHROPODA	INSECTA	TRICHOPTERA	HYDROPSYCHIDAE	Hydropsyche	tobiasi	Extinct	2014	2013-10-03 00:00:00 UTC	3.1	English	This species occurred in an intensively studied part of the world and has not been recorded since 1938 despite searches for it in all recorded localities. Voucher specimens were only found in collections originating from the start of the 20th century and the last specimen was found on 4 August 1938. The Rhine and Main rivers were heavily polluted during the 20th century and almost all Trichoptera…	<em>Hydropsyches tobiasi </em>was found only along the middle Rhine River and Main River, both of which are large rivers.	The extinction of this species was probably caused by river pollution during the early 20th century.	No data are available as the species is extinct.		This species was endemic to Germany and known only from eight sites along the Rhine and Main rivers (Assmannshausen, zwischen Biebrich und Assmannshausen 1906, Siegmundung 1908, Konigswinter 1909, Rudesheim 1913, Neuenahr 1914, Bonn 1914, near Klingenberg am Main 1938). It has not been recorded since 1938.		Terrestrial|Freshwater (=Inland waters)	Palearctic	1938
Triaenodes phalacris	ANIMALIA	ARTHROPODA	INSECTA	TRICHOPTERA	LEPTOCERIDAE	Triaenodes	phalacris	Extinct	1996	1996-08-01 00:00:00 UTC	2.3	English								Terrestrial|Freshwater (=Inland waters)	Nearctic
Triaenodes tridontus	ANIMALIA	ARTHROPODA	INSECTA	TRICHOPTERA	LEPTOCERIDAE	Triaenodes	tridontus	Extinct	2018	1996-08-01 00:00:00 UTC	3.1	English								Terrestrial|Freshwater (=Inland waters)	Nearctic
Rhyacophila amabilis	ANIMALIA	ARTHROPODA	INSECTA	TRICHOPTERA	RHYACOPHILIDAE	Rhyacophila	amabilis	Extinct	1996	1996-08-01 00:00:00 UTC	2.3	English								Terrestrial|Freshwater (=Inland waters)	Nearctic
Stygobromus lucifugus	ANIMALIA	ARTHROPODA	MALACOSTRACA	AMPHIPODA	CRANGONYCTIDAE	Stygobromus	lucifugus	Extinct	1996	1996-08-01 00:00:00 UTC	2.3	English								Freshwater (=Inland waters)	Nearctic
Pacifastacus nigrescens	ANIMALIA	ARTHROPODA	MALACOSTRACA	DECAPODA	ASTACIDAE	Pacifastacus	nigrescens	Extinct	2010	2010-06-01 00:00:00 UTC	3.1	English	<em>Pacifastacus nigrescens</em> has been assessed as Extinct. Despite targeted surveys for this species, no collections have been made in the 20th century.	<em>Pacifastacus nigrescens</em> was found in streams (NatureServe 2009).	<em>Pacifastacus nigrescens</em> is restricted to the San Francisco Bay region of northern California, but has disappeared as a result of urbanization and interactions with introduced crayfish species such as the Signal Crayfish (<em>Pacifastacus leniusculus) </em>and <span style="font-style: italic;">Procambarus clarkii</span> (NatureServe 2009).	<span class="copy">Specific searches by Riegel (1959) and Bouchard (1977) found no extant populations. In 1980 and 1981 searches by McGriff also found no extant populations. All localities had populations of either <em>Pacifastacus leniusculus </em>or <em>Procambarus clarkii</em> (both implicated in the extinction of this species) and the habitat was greatly modified especially by urban developme…	Decreasing	<em>Pacifastacus nigrescens</em> was originally described from the vicinity of San Francisco, and reported from the hills on the north side of San Francisco Bay. This species was once common in the creeks surrounding the San Francisco bay; however, it has not been observed since the Signal Crayfish (<em>Pacifastacus leniusculus</em>) was introduced to California (probably 1800s- Bouchard 1977) an…		Freshwater (=Inland waters)	Nearctic	pre 1900
Syncaris pasadenae	ANIMALIA	ARTHROPODA	MALACOSTRACA	DECAPODA	ATYIDAE	Syncaris	pasadenae	Extinct	2013	2012-07-10 00:00:00 UTC	3.1	English	The species was known from the Los Angeles River drainage, in streams near San Gabriel and Pasadena (Los Angeles County) and Warm Creek (San Bernardino County), California (USA). The species is only known from approximately 100 specimens, collected between 1897 and 1933 (Martin and Wicksten 2004). The most recently collected specimens were in 1933. Extensive surveys for the species have taken pla…	The species was known to occur in smaller rivers and streams.	The habitat of the species throughout its known range has been destroyed by channelization and urbanization.	The species is only known from approximately 100 specimens, collected between 1897 and 1933.	Unknown	The species was known from the Los Angeles River drainage, in streams near San Gabriel and Pasadena (Los Angeles County) and Warm Creek (San Bernardino County), California (USA) (Martin and Wicksten 2004).	The species was not utilized.	Freshwater (=Inland waters)	Nearctic	1933
Cambarellus alvarezi	ANIMALIA	ARTHROPODA	MALACOSTRACA	DECAPODA	CAMBARIDAE	Cambarellus	alvarezi	Extinct	2010	2010-07-01 00:00:00 UTC	3.1	English	<p><em>Cambarellus alvarezi </em>has been assessed as Extinct.<em> </em>This species was endemic to a single location, though this no longer exists, having undergone reduction due to water abstraction, and since 1994 has been permanently dry. Furthermore, this species has been surveyed for 10 times, over a period of 4 -5 years within known habitat, but no specimens have been found. &#160;The most…	This species is known from a single pond with an area of approximately 0.01 km<sup>2</sup> (Rodriguez and Campos 1994). Miller and Walters (1972) described this pond as having clear water of varying depth and abundant vegetation. Furthermore, this species was most commonly found in the southeastern part of the pond, in association with plants of the <span style="font-style: italic;">Ceratophyllum…	<span style="font-style: italic;"></span>The pond habitat of this species is thought to have been relatively stable between 1960 and 1989 (Rodriguez and Campos 1994). However, since then, intensive pumping of groundwater for agriculture has led to a dramatic reduction in the size of the pond and the amount of aquatic vegetation that it supports (Rodriguez and Campos 1994, Contreras-Balderas and L…	This species has been surveyed for on 10 occasions, over a period of 4-5 years within the spring of Ejido El Potosi, Galeana, in the state of Nuevo Leon, Mexico, but no specimens have been found (M. L√≥pez-Mej√≠a., F. Alvarez. and C. Pedraza-Lara<strong> </strong> pers. comm. 2009).<br/><br/><em></em>	Unknown	<p><span style="font-style: italic;"></span>This species is endemic to the spring of Ejido El Potosi, Galeana, in the state of Nuevo Leon, Mexico (Rodriguez and Campos 1994).&#160; It is only known from a single pond with a surface area of approximately 0.01 km¬≤ (Rodriguez and Campos 1994). In 2006, the type locality&#160;Ejido El Potosi was found to have no water in it, which was subsequently c…		Freshwater (=Inland waters)	Nearctic	1991
Cambarellus chihuahuae	ANIMALIA	ARTHROPODA	MALACOSTRACA	DECAPODA	CAMBARIDAE	Cambarellus	chihuahuae	Extinct	2010	2010-06-01 00:00:00 UTC	3.1	English	<em>Cambarellus chihuahuae</em> has been assessed as Extinct. The sites from which this species was previously known, have now dried up and the only remaining spring in the area contains no crayfish. There is no other suitable habitat in the area as a result of excessive groundwater abstraction for agriculture. There have been a number of targeted surveys for this species.	The type locality was a clear shallow spring, 10 cm deep and 1 - 2.5 m wide, which flows at a moderate rate over sand and gravel substrate, with sparse vegetation consisting of filamentous algae and submerged grass (Hobbs 1980). There is no suitable habitat surrounding the type locality, as the region is very arid (M. L√≥pez-Mej√≠a., F. Alvarez. and C. Pedraza-Lara pers. comm. 2009). This species…	Ojo de Carbonera spring is threatened by increased pumping of groundwater for irrigation, which has already resulted in the failure of other spring flows in nearby areas (Echelle <em>et al.</em> 2003). An increased level of desiccation has also been reported from the area once occupied by this species (C. Pedraza-Lara pers. comm. 2010). This seems to have led to the complete desiccation of most, …	Fewer than 100 specimens have been collected of this species (F. Alvarez pers. comm. 2009). After targeted surveys of this species, no new specimens were found, and it is believed to be Extinct (F. √Ålvarez pers. comm 2010).	Unknown	Until recently, this species <em></em> was known from the type locality, Ojo de Carbonera spring, 4.3 km south of Ejido Rancho Nuevo, approximately 57.6 km west of Villa Ahumada, Chihuahua, Mexico, and three other springs within 3 km of Ojo de Carbonera (Hobbs 1980). These springs were highly discontinuous, meaning the distribution of this species was highly fragmented (C. Pedraza-Lara pers. comm…		Freshwater (=Inland waters)	Nearctic	1980
Procambarus angustatus	ANIMALIA	ARTHROPODA	MALACOSTRACA	DECAPODA	CAMBARIDAE	Procambarus	angustatus	Extinct	2010	2010-06-01 00:00:00 UTC	3.1	English	<p><span style="font-style: italic;">Procambarus angustatus</span> has been assessed as Extinct. This species is only known from a single specimen collected from a vaguely described type locality in Georgia. Despite thorough searches of this site and throughout its known range and habitat this species has not been found since, it is therefore considered globally extinct. <br/></p>	<p>There is no information on the habitat or ecology of this species. <br/></p>	There is no threat information available; this species is considered Extinct.	This species is known from one specimen (<st1:city w:st="on"><st1:place w:st="on">Hobbs</st1:place></st1:city> 1958), collected at a vaguely described type locality and hasn't been found since: Despite 30 years of attempted collecting Hobbs (1981) reported conducting thorough searches for the species throughout its known range and areas of known habitat and failed to find it.	Unknown	<p>This species was known historically only from a single type specimen from an extremely vague type locality in Georgia, USA (Hobbs 1958). "It lives in lesser Georgia, in the rivulets of pure water which flow between little sand hills" (LeConte 1856). Hobbs (1981) notes it was known only from streams in the Sand Hills of southern Georgia. It is considered globally extinct.</p>		Freshwater (=Inland waters)	Nearctic	1958
Macrobrachium leptodactylus	ANIMALIA	ARTHROPODA	MALACOSTRACA	DECAPODA	PALAEMONIDAE	Macrobrachium	leptodactylus	Extinct	2013	2011-11-30 00:00:00 UTC	3.1	English	The species is only known from the type specimen collected from an unknown location in the Bogor Regency (2,664 km<sup>2</sup>) in Java, Indonesia in 1888. Surveys in the past 30 years in the area have failed to collect the species. This complex of freshwater shrimp species have been well surveyed in the wider region and based on the total lack of records over the past 30 years (surveyed every ye…	The exact habitat requirements are unknown.	Since the species was collected 1888, the Bogor Regency has developed significantly (urban and agriculture). There are now 1,791 people per km<sup>2</sup> according to 2010 official population census of the Bogor Regency.	Extinct.&#160;Surveys in the past 30 years in the area have failed to collect the species.	Stable	The species is only known from the type specimen collected from an unknown location in the Bogor Regency in Java, Indonesia in 1888 (Chace and Bruce 1993). Surveys in the past 30 years in the area failed to collect the species.	No information is available.	Freshwater (=Inland waters)	Indomalayan	1888
Thermosphaeroma thermophilum	ANIMALIA	ARTHROPODA	MALACOSTRACA	ISOPODA	SPHAEROMATIDAE	Thermosphaeroma	thermophilum	Extinct in the Wild	1996	1996-08-01 00:00:00 UTC	2.3	English		This species occupies areas of Sedillo Spring which were modified in the twentieth century to supply water to the city of Socorro. The habitat consists of two small concrete pools with an inter-connecting pipe, and a narrow stream below the pools. <em>T. thermophilum</em> are most active during crepuscular hours. Their diet includes blue-green algae, detritus, aquatic insect larvae, and conspecif…	The main threats to this species include disruption of the thermal groundwater discharge of Sedillo Spring. The results from a variety of causes: adventitious woody root growth, surface mining practices, anthropogenic modification, and human vandalism. Over the last ten years, vandalism has become the main threat to the species.	The effects of human changes to the spring have resulted in many bottlenecks in the population. In August 1988, the native population became extinct due to occlusion of a valve control system for surface discharge. This flow was re-established in September of that year and a captive-bred population from the University of New Mexico was introduced to the spring. Controlled propagation of isopods c…		<em>T. thermophilum</em> is restricted to Sedillo Spring, Socorro County, New Mexico.		Freshwater (=Inland waters)	Nearctic	1988
Tropodiaptomus ctenopus	ANIMALIA	ARTHROPODA	MAXILLOPODA	CALANOIDA	DIAPTOMIDAE	Tropodiaptomus	ctenopus	Extinct	1996	1996-08-01 00:00:00 UTC	2.3	English						Described from the region of Tananarive, but not found on Madagascar in numerous later collections&#160;(Janet Reid pers comm. 1995)		Freshwater (=Inland waters)	Afrotropical
Namibcypris costata	ANIMALIA	ARTHROPODA	OSTRACODA	PODOCOPIDA	CANDONIDAE	Namibcypris	costata	Extinct	1996	1996-08-01 00:00:00 UTC	2.3	English		Possibly a hypogean species (living in underground water), collected incidentally in surface springs.				Known only from a restricted area from the southern Kaokoveld in northern Namibia. Found in springs in Namibia in 1987. Subsequent sampling showed that springs had been cleaned and no further specimens were found (M. Hamer pers comm. 1995)		Freshwater (=Inland waters)	Afrotropical	1987
Liocypris grandis	ANIMALIA	ARTHROPODA	OSTRACODA	PODOCOPIDA	CYPRIDIDAE	Liocypris	grandis	Extinct	1996	1996-08-01 00:00:00 UTC	2.3	English			Type locality was destroyed by the creation of an airport. Possibly extinct already			Raised from dried mud from a saline vlei in the Cape at the beginning of the century. (M. Hamer pers comm. 1995)		Freshwater (=Inland waters)	Afrotropical	1924
Acipenser dabryanus	ANIMALIA	CHORDATA	ACTINOPTERYGII	ACIPENSERIFORMES	ACIPENSERIDAE	Acipenser	dabryanus	Extinct in the Wild	2022	2019-09-14 00:00:00 UTC	3.1	English	This species is endemic to China, where its natural range is restricted to the Yangtze River drainage and major tributaries, including the Ming, Tuo, and Jialing rivers. In the late 20th century, the population declined drastically due to overfishing and habitat degradation. The population now appears to be Extinct in the Wild, as there is no evidence for natural reproduction any more, and no mat…	Yangtze Sturgeon permanently lives in freshwater. It usually inhabits the upper and middle reaches of the river (it may also have entered the upper estuary of the Yangtze River). This species spawns in upper reaches of the Yangtze River, in the spring (March‚ÄìApril) and autumn (October‚ÄìDecember). Its key spawning reach was between Maoshui and Hejiang, a stretch of 321.7 km (Yangtze Aquatic Res…	Historically, this species experienced unsustainable levels of fishing. Furthermore, mesh sizes of fishing nets have been reduced, thereby capturing young sturgeon, especially during the periods when many juveniles concentrate to feed. Fishing effort and intensity has also increased in the past; for example, in the Neijiang reach of the Tuo River there were only 500 fishing boats in the1950s, but…	There seems to be no natural reproduction of this species any more, and there are no mature individuals of wild origin due to heavy overfishing. Historically, this was an important species in commercial fisheries of the upper reaches of the Yangtze River (Chen 2007). In the late 20th century, population numbers declined drastically due to overfishing and habitat degradation. Catch data between 19…		This species is endemic to China, where it is restricted to the Yangtze River system. Historically, under the natural, unaltered conditions that existed until the middle of the 20th century, this species inhabited the upper and middle reaches of the Yangtze River and its large tributaries, including the Ming, Tuo, Jialing, Xiang and Han rivers, as well as the large lakes attached to the Yangtze R…	<em>Acipenser dabryanus</em> was caught intensively for human consumption until the year 2000. Since 2000, sturgeons are only taken accidentally as bycatch and were mostly released, however post-release survival was low. Since 2021, a full ban of fishing (for all fish species) in the Yangtze River main stem is in place to protect the endemic fish fauna. <br/><br/>There is a large production of th…	Freshwater (=Inland waters)	Palearctic	2000
Psephurus gladius	ANIMALIA	CHORDATA	ACTINOPTERYGII	ACIPENSERIFORMES	POLYODONTIDAE	Psephurus	gladius	Extinct	2022	2019-09-14 00:00:00 UTC	3.1	English	<p></p>The Chinese Paddlefish (<em>Psephurus gladius</em>) decreased due to overfishing and habitat degradation at the end of the 20th century. In 1981, the construction of the Gezhouba Dam in the middle reaches of the Yangtze River blocked the migration route, preventing adult fish moving to the upper reaches to spawn. Juveniles were last recorded in the upper reaches of the river in 1992, sugge…	The Chinese Paddlefish was anadromous (spent at least part of its life in the estuary and the sea and migrated upriver to reproduce). The species occurred in the main stem of large rivers, staying usually in middle and lower layers of the water column, and occasionally swimming into large lakes. Its spawning period was in March and April. Spawning sites were located in the upper reaches of the Ya…	The Chinese Paddlefish was heavily overfished. Even fry of <em>Psephurus gladius</em>, forming schools along the river, were easily captured in traditional Chinese fishing nets and set nets (Zhang <em>et al</em>. 2009). All age classes were taken whenever possible. Its long generation time (e.g. late sexual maturation and large size) made it very vulnerable to overharvest.<br/><br/>In 1981 the Ge…	The species is now extinct (Zhang <em>et al</em>. 2020). After the last finding of the species in 2003, the distribution area was surveyed intensively but without success and there have been also no reports or sightings from other waters. There is no hope that this large and enigmatic species might have survived unnoticed.<br/><br/>From the mid-20th century the population of the Chinese Paddlefis…		The Chinese Paddlefish was found in the Yangtze River in China. They spent part of their life in the lower section of the Yangtze, including the brackish estuary water, migrated upstream into the Yangtze for spawning, which occurred in Spring from mid-March to early April. They primarily inhabited the large rivers, but sometimes moved into large lakes such as Poyang and Dongting Lake.	The species was caught for human consumption before 1983 and later was landed as bycatch.	Freshwater (=Inland waters)|Marine	Palearctic	2003
Atherinella callida	ANIMALIA	CHORDATA	ACTINOPTERYGII	ATHERINIFORMES	ATHERINOPSIDAE	Atherinella	callida	Extinct	2019	2018-02-23 00:00:00 UTC	3.1	English	<em><em>Atherinella callida</em> </em>was a narrow endemic freshwater fish species known only from a single collection taken at Refugio, Veracruz, Mexico just west-north-west of Acatlan (Eschmeyer 1998, Chernoff 1986). The species has not been reported from the wild since 1957 (Burkhead 2012). Over the last fifty years there have been several comprehensive surveys but all the attempts (with Dr. a…	Very little is known about this freshwater riverine species, other than inhabiting rocky-bottomed waters, with a maximum known size of 55 mm (SL) (Miller&#160;2005).	The specific threats which caused and related to the extinction of <em>Atherinella callida</em> are thought to be a direct result of habitat loss and degradation, including perturbations caused by factors such as sedimentation, water pollution from urban and industrial discharges and agricultural run-off, dewatering, and anthropogenic modifications to natural channels and flow regimes, as a resul…	This species is thought to be extinct.		<em>Atherinella callida</em> is a narrow endemic known only from a single collection taken at Refugio, Veracruz, Mexico just west north west of Acatlan (Eschmeyer 1998 Chernoff, 1986). The streams around Refugio drain into the Rio Tonto, a tributary to the Rio Papaloapan. There have been several comprehensive surveys over the last fifty years but all the attempts (with Dr. and Mrs. Robert Rush Mi…	<em>Atherinella callida </em>is believed to be extinct.	Freshwater (=Inland waters)	Neotropical	1957
Ctenochromis pectoralis	ANIMALIA	CHORDATA	ACTINOPTERYGII	CICHLIFORMES	CICHLIDAE	Ctenochromis	pectoralis	Extinct	1996	1996-08-01 00:00:00 UTC	2.3	English								Freshwater (=Inland waters)	Afrotropical
Ptychochromis onilahy	ANIMALIA	CHORDATA	ACTINOPTERYGII	CICHLIFORMES	CICHLIDAE	Ptychochromis	onilahy	Extinct	2016	2016-05-15 00:00:00 UTC	3.1	English	This species was formally described in 2006 based on specimens held at MNHN, Paris (Stiassny and Sparks 2006). It has not been collected for many years despite targeted efforts within its former range. Five preserved specimens represent the only known material collected from the Onilahy River in 1962. The main impacts thought to have caused the decline of this species are deforestation leading to…	<em>Ptychochromis onilahy</em> is currently known only from the type series that was collected in the Onilahy River, a major westward flowing basin in southwestern Madagascar. Although detailedlocality information is lacking, these specimens were collected by Kiener and almost certainly correspond to the ‚Äò‚Äòforme‚Äô‚Äô of <em>P. oligacanthus</em> identified by Kiener and Mauge¬¥ (1966) from th…	The main impacts thought to have caused the decline of this species are deforestation leading to loss of habitat through increased sedimentation, competition from introduced tilapias and overfishing.	Despite a number&#160;of collecting expeditions to southwestern&#160;Madagascar in recent years, no additional&#160;specimens referable to <em>P. onilahy </em>have been&#160;collected since the type series and the species is considered to be extinct (Stiassny and Sparks, 2006).		This species was endemic to southwestern Madagascar.	Species in this genus would normally be fished for.	Freshwater (=Inland waters)	Afrotropical	1962
Tristramella intermedia	ANIMALIA	CHORDATA	ACTINOPTERYGII	CICHLIFORMES	CICHLIDAE	Tristramella	intermedia	Extinct	2006	2006-01-31 00:00:00 UTC	3.1	English	This species was endemic to Lake Hula. The lake and its adjacent marshes were drained in the 1970s. The species is now Extinct.	A lacustrine species.	Lake Hula has now been drained.	Now extinct.		This species was endemic to Lake Hula.		Freshwater (=Inland waters)	Palearctic	1970s
Tristramella magdelainae	ANIMALIA	CHORDATA	ACTINOPTERYGII	CICHLIFORMES	CICHLIDAE	Tristramella	magdelainae	Extinct	2006	2006-01-31 00:00:00 UTC	3.1	English	The species was described from collections made in the 1950s. The species has not been reported since. Presumed Extinct.	Not known.	Drought, pollution and water extraction may have resulted in destroying available habitat for this species.	This fish is likely to now be extinct (M. Goren, pers. comm).		Known only from Damascus.		Freshwater (=Inland waters)	Palearctic	1950s
Tristramella sacra	ANIMALIA	CHORDATA	ACTINOPTERYGII	CICHLIFORMES	CICHLIDAE	Tristramella	sacra	Extinct	2014	2013-03-18 00:00:00 UTC	3.1	English	This species was endemic to one lake in Israel; it is now Extinct. It has not been recorded since 1989/90, in spite of searches for the species both in the lake and in local markets. Destruction of breeding habitat (marsh area in north part of the lake) may be the reason for its apparent disappearance.	This was a lacustrine species. Reproduction occured in spring (April-July): it was a paternal mouth brooder. The species fed on zooplankton and small fish.	The reasons for the extinction of this species are unknown. Destruction of marshes, the breeding area of the species, has been speculated. as a reason for its extinction.	This species is now Extinct. It was last seen in 1989/90. Since then, it has not been found (either in the lake or in local markets) in spite of attempts to find it.		This species was restricted to the Kinneret (Tiberias) Lake in Israel.		Freshwater (=Inland waters)	Palearctic	1989/90
Alosa volgensis	ANIMALIA	CHORDATA	ACTINOPTERYGII	CLUPEIFORMES	CLUPEIDAE	Alosa	volgensis	Extinct	2024	2022-06-28 00:00:00 UTC	3.1	English	The Volga Shad has not been observed with certainty in the wild since the turn of the 21<sup>st</sup> century, despite intensive efforts to find it, and no individuals are maintained in captivity. It is therefore assessed as Extinct.	This anadromous species was pelagic in the Caspian Sea itself and migrated to deltas and major river channels to spawn at 2-3 years of age. Adult females are believed to have spawned on 2-3 occasions in their lifetimes.<br/><br/>Mature adults would move into estuaries in April, entering rivers when water temperatures reached around 9¬∞C in late April and continuing to early June with a peak at 17…	Historical dam construction reduced the species' population and cut off access to its spawning grounds and migratory routes. Overfishing may also have been a secondary driver contributing to its decline.	Reproduction was reported to be mostly unsuccessful in the Volga River by the mid-20<sup>th</sup> century following construction of a series of large dams on the main river channel and its major tributaries. Other than a single report from the Volga delta region in 2016, which must be regarded as questionable given the presence of other shad species in the Caspian Sea, it has not been observed an…		This species was endemic to the northern Caspian Sea basin, where adults entered the Volga, Ural and Terek rivers. In the Volga it is reported to have reached Niznhy Novgorod and the Oka and Kama tributary systems prior to the mid-20<sup>th</sup> century.	This species was heavily exploited prior to its disappearance. Commercial fishing in Russian waters was banned before 1962 but appears to have continued into the 1970s.	Freshwater (=Inland waters)	Palearctic	2016 (questionable)
Chasmistes muriei	ANIMALIA	CHORDATA	ACTINOPTERYGII	CYPRINIFORMES	CATOSTOMIDAE	Chasmistes	muriei	Extinct	2013	2011-11-02 00:00:00 UTC	3.1	English	This species, known from only one specimen, is extinct.	This was a riverine species.	This species was known from only one specimen. It is now believed to be Extinct; the causes of its extinction are unknown.	None extant. This species is known from only one specimen.		This fish formerly occurred in the Snake River below Jackson Lake dam, Wyoming (Miller and Smith 1981).	This species was not utilized.	Freshwater (=Inland waters)	Nearctic
Moxostoma lacerum	ANIMALIA	CHORDATA	ACTINOPTERYGII	CYPRINIFORMES	CATOSTOMIDAE	Moxostoma	lacerum	Extinct	2013	2012-08-04 00:00:00 UTC	3.1	English	This species is listed as Extinct because it has not been detected for more than 100 years, despite adequate surveys.	This species apparently preferred medium to large, warm streams of moderate gradient and with relatively low turbidity and silt levels. It probably occurred in slower runs and pools. Deep pools between shoal areas with clear water over a bedrock or rocky bottom in moderate to large streams (Miller <em>et al</em>. 1989).	Formerly, the species was common but it is now extinct, probably due to increased turbidity and siltation of habitat resulting from agricultural practices (Miller <em>et al</em>. 1989).	No extant populations are known to exist.		This species is now Extinct. It was collected between 1859 and 1893; known from five drainages of lower and central Ohio River basin, upper White River drainage of the Ozarks, and Maumee River drainage of Lake Erie basin.	This species was not utilized.	Freshwater (=Inland waters)	Nearctic
Barbodes amarus	ANIMALIA	CHORDATA	ACTINOPTERYGII	CYPRINIFORMES	CYPRINIDAE	Barbodes	amarus	Extinct	2020	2019-11-08 00:00:00 UTC	3.1	English	<em>Barbodes amarus</em> is listed as Extinct as it has not been found in Lake Lanao for nearly 40 years despite several efforts from market and fish landing surveys. It was last reported in 1982. Its disappearance in the lake was also corroborated by local fishermen, fish vendors, and housewives through key informant interviews. The extinction of this species was mainly due to predatory invasive…	This is a lacustrine species (Herre 1924), probably occupying the shallow areas like most species of endemic cyprinids in Lake Lanao (Herre 1926).	This species was threatened by the introduction of predatory fishes (gobiid <em>Glossogobius giuris</em> and eleotrid <em>Giuris margaritaceus</em>). <em>Giuris giuris</em> was accidentally introduced in the early 1960s while <em>G. margaritaceus</em> was also unintentionally introduced in the early 1970s probably via stocking of aquaculture fish fry for fisheries enhancement in Lake Lanao (Sangu…	This species was described from specimens collected in 1910 and 1922 in Lake Lanao (Herre 1924). It was last seen in 1982 (Kornfield 1982). The following market surveys or fish landing monitoring as well as direct field sampling failed to detect this species suggesting its extinction: August- December 1973 (Sanguila <em>et al</em>. 1975), February-December 1974, March-May 1975, June-December 1976…		This species was endemic to Lake Lanao, Mindanao, Philippines. Lake Lanao is the largest lake in Mindanao and the second largest lake in the Philippines. The lake is vital to the whole island of Mindanao. Together with its only outlet (Agus River), Lake Lanao is the major source of hydroelectric power, providing the majority of the electricity needs of Mindanao (Escudero 1995, Rosagaron 2001, Nag…	This species was harvested for use as a food fish.	Freshwater (=Inland waters)	Indomalayan	1982
Barbodes baoulan	ANIMALIA	CHORDATA	ACTINOPTERYGII	CYPRINIFORMES	CYPRINIDAE	Barbodes	baoulan	Extinct	2020	2019-11-12 00:00:00 UTC	3.1	English	<p><em>Barbodes baoulan</em><em>&#160;</em>was formerly known only from Lake Lanao, Philippines. The species was last reported in 1991 in very low quantities. It is assessed as Extinct since&#160;no individuals of this species have been found despite various efforts from market surveys and fish landed catch monitoring conducted in 2001, 2002, 2008, 2015, and 2016-2017. Through key informant inter…	The species often occurred in littoral areas with abundant aquatic vegetation (Escudero 1995).	The following major threats had driven this species to extinction (Torres 2018, Metillo and Garcia-Hansel 2016, Ismail <em>et al</em>. 2014, Naga 2010, Guerrero 2001, Rosagaron 2001, Escudero 1995, Kornfield and Carpenter 1984, Escudero <em>et al</em>. 1980, Sanguila <em>et al</em>. 1975):&#160;<br/><ul><li>Introduction of predatory fishes: gobiid <em>Glossogobius giuris</em> and eleotrid <em>Giu…	<em style="color: rgb(14, 16, 26); background-image: initial; background-position: initial; background-size: initial; background-repeat: initial; background-attachment: initial; background-origin: initial; background-clip: initial; margin-top: 0pt; margin-bottom: 0pt;">Barbodes baoulan</em>&#160;was the rarest and the most difficult to catch endemic cyprinid in Lake Lanao (Herre 1926). Its monthl…		<em>Barbodes baoulan</em> was endemic to Lake Lanao, Mindanao, Philippines. Lake Lanao is the largest lake in Mindanao and the second largest lake in the Philippines. The lake is vital to the whole island of Mindanao. Together with its only outlet (Agus River), Lake Lanao is the major source of hydroelectric power, providing the majority of the electricity needs of Mindanao (Escudero 1995, Rosaga…	This species was the most highly esteemed food fish by the Maranaos, people living around the lake (Herre 1926). Market survey conducted over a year in 1990-1991 yielded only two kilograms.	Freshwater (=Inland waters)	Indomalayan	1991
Barbodes clemensi	ANIMALIA	CHORDATA	ACTINOPTERYGII	CYPRINIFORMES	CYPRINIDAE	Barbodes	clemensi	Extinct	2020	2019-11-12 00:00:00 UTC	3.1	English	<p><em>Barbodes clemensi&#160;</em>was formerly known only from Lake Lanao in the Philippines. This species was last recorded in 1975 and may have disappeared from Lake Lanao in the late 1970s or early 1980s. This species is listed as Extinct on the basis that no individuals have been found despite major market surveys and fish landed catch monitoring conducted in 1977, 1982-1983, 1990-1991, 2008…	This lacustrine species most probably occupied the shallow shores of the lake (Herre 1926).	The extinction of this species is attributed mainly to predatory invasive alien species, namely&#160;<em>Glossogobius giuris</em>&#160;(Gobiidae) and <em>Giuris margaritaceus</em> (Eleotridae), now the most abundant species throughout Lake Lanao.&#160;<em>Giuris giuris</em> was accidentally introduced in the early 1960s while&#160;<em>G. margaritaceus</em> was also unintentionally introduced in t…	Fisheries production of this species was monitored through regular market surveys in August-December 1973 (Sanguila&#160;<em>et al.</em> 1975), February-December 1974, and March-May 1975 (Escudero <em>et al. </em>1980). By ratio and proportion, these yielded approximately 52 kg/yr in 1973,&#160;8 kg/yr in 1974, and 12 kg/yr in 1975. After these surveys, no single individual has been found in the …		<em>Barbodes clemensi</em>&#160;was endemic to Lake Lanao in Mindanao, Philippines. Lake Lanao is the largest lake in Mindanao and the second largest lake in the Philippines. The lake is vital to the whole island of Mindanao. Together with its only outlet (Agus River), Lake Lanao is the major source of hydroelectric power, providing the majority of the electricity needs of Mindanao (Escudero 1995…	This species was not seen in the markets and fish landing sites around the lake since the middle of the 1970s.	Freshwater (=Inland waters)	Indomalayan	1975
Barbodes disa	ANIMALIA	CHORDATA	ACTINOPTERYGII	CYPRINIFORMES	CYPRINIDAE	Barbodes	disa	Extinct	2020	2019-11-16 00:00:00 UTC	3.1	English	<em>Barbodes disa</em>&#160;is listed as Extinct. This species was last recorded in 1964. It has not been recorded from Lake Lanao despite various regular market and fish landing surveys conducted within the period 1973-2017. Through key informant interviews, local knowledge from fishermen, fish vendors, and housewives confirmed the disappearance of this species from the lake for the past several…	This lacustrine species most probably occupied the shallow shores of the lake (Herre 1926).	The extinction of this species is attributed largely to predatory introduced fish species,&#160;mainly&#160;<em>Glossogobius giuris</em> (Gobiidae) and possibly <em>Giuris margaritaceus</em> (Eleotridae). The latter is now the dominant species throughout Lake Lanao.&#160;<em>Giuris giuris&#160;</em>was accidentally introduced in the early 1960s while&#160;<em>G. margaritaceus</em> was also uninte…	This species was among the endemic cyprinids of great commercial value in Lake Lanao in 1963-64 (Villaluz 1966 in Sanguila <em>et al</em>. 1975). It was last recorded in 1964. No individuals of this species were found during the following market surveys or fish landing monitoring as well as field sampling which suggest its extinction: August- December 1973 (Sanguila&#160;<em>et al.</em> 1975), Fe…		<em>Barbodes disa</em> was formerly endemic to Lake Lanao, Mindanao, Philippines. Lake Lanao is the largest lake in Mindanao and the second largest lake in the Philippines. The lake is vital to the whole island of Mindanao. Together with its only outlet (Agus River), Lake Lanao is the major source of hydroelectric power, providing the majority of the electricity needs of Mindanao (Escudero 1995, …	This species has not been encountered in the Lake Lanao fishery since 1973.	Freshwater (=Inland waters)	Indomalayan	1964
Barbodes flavifuscus	ANIMALIA	CHORDATA	ACTINOPTERYGII	CYPRINIFORMES	CYPRINIDAE	Barbodes	flavifuscus	Extinct	2020	2019-12-28 00:00:00 UTC	3.1	English	<p></p><p></p><em>Barbodes flavifuscus</em>&#160;was formerly known only from Lake Lanao, Philippines. It is assessed as Extinct. Its presence in Lake Lanao was last recorded in 1964. No extant population remains based on various historical and recent field sampling, market and fish landing surveys conducted in 1973, 1974-1977,&#160;1982-1983, 1990-1991, 2001, 2008, 2015, and 2016-2017. Local kno…	<p>This was a lacustrine species (Herre 1924). Probably this species occupied the shallow areas like most species of endemic cyprinids of Lake Lanao (Herre 1926).</p>	This species is now Extinct. Its extinction is primarily due to the introduction of predatory fish, mainly <em>Glossogobius giuris</em>&#160;(Gobiidae) and possibly&#160;<em>Giuris margaritaceus</em> (Eleotridae).&#160;<em>Giuris giuris&#160;</em>was accidentally introduced in the early 1960s while&#160;<em>G. margaritaceus</em> was also unintentionally introduced in the early 1970s probably via …	The presence of this species in Lake Lanao was last recorded in 1964 (Villaluz 1966 in Sanguila<em> et al</em>. 1975). This species has not been recorded during monitoring of its fisheries production through regular market surveys and fish landing monitoring in August-December 1973 (Sanguila&#160;<em>et al</em>. 1975), February-December 1974, March-May 1975,&#160;June 1976-June 1977&#160;(Escuder…		<em>Barbodes flavifuscus</em> was formerly endemic to Lake Lanao, Philippines. Lake Lanao is the largest lake in Mindanao and the second largest lake in the Philippines. The lake is vital to the whole island of Mindanao. Together with its only outlet (Agus River), Lake Lanao is the major source of hydroelectric power, providing the majority of the electricity needs of Mindanao (Escudero 1995, Ros…	There is no current utilization because this species has not been found in Lake Lanao since the late 1960s.	Freshwater (=Inland waters)	Indomalayan	1964
Barbodes herrei	ANIMALIA	CHORDATA	ACTINOPTERYGII	CYPRINIFORMES	CYPRINIDAE	Barbodes	herrei	Extinct	2020	2019-12-31 00:00:00 UTC	3.1	English	This species is assessed as Extinct. It was last recorded in 1974. A total of 18 kilograms was last recorded for about a year of market monitoring in 1974. This species has not been found despite several regular market surveys and fish landing monitoring conducted in 1975, 1976-1977, 1982-1983, 1990-1991, 2008, and&#160;2016-2017.&#160; Based on key informant interviews, it has not been encounter…	This species probably occupied the shallow areas like most species of endemic cyprinids of Lake Lanao (Herre 1926).	This species was threatened by predatory introduced fishes, namely&#160;<em>Glossogobius giuris</em> (Gobiidae) and <em>Giuris margaritaceus</em> (Eleotridae). <em>Giuris giuris&#160;</em>was accidentally introduced in the early 1960s while&#160;<em>G. margaritace</em>us was also unintentionally introduced in the early 1970s probably via stocking of aquaculture fish fry for fisheries enhancement …	<p>This species was last recorded in 1974. It has not been recorded from various fish landing monitoring and market surveys conducted since 1975. The following market surveys or fish landing monitoring, as well as direct field sampling, failed to detect this species indicating its extinction: &#160;March-May 1975, June-December 1976, June 1976-June 1977 (Escudero&#160;<em>et al</em>. 1980), Augus…		<em>Barbodes herrei</em> was formerly endemic to Lake Lanao, Lanao Province, Mindanao Island, Philippines.&#160;Lake Lanao is the largest lake in Mindanao and the second largest lake in the Philippines. The lake is vital to the whole island of Mindanao. Together with its only outlet (Agus River), Lake Lanao is the major source of hydroelectric power, providing the majority of the electricity need…	A fishery previously existed in Lake Lanao with last recorded catch based on market survey in 1974 amounted to 18 kilograms. At present no fishery exists due to its disappearance from Lake Lanao.	Freshwater (=Inland waters)	Indomalayan	1974
Barbodes katolo	ANIMALIA	CHORDATA	ACTINOPTERYGII	CYPRINIFORMES	CYPRINIDAE	Barbodes	katolo	Extinct	2020	2019-12-31 00:00:00 UTC	3.1	English	<em>Barbodes katolo </em>was endemic to Lake Lanao in the Philippines. Its fisheries production drastically declined by 85% from 1974 to 1977. This species was last recorded in 1977. This is assessed as Extinct as it has not been recorded despite several market surveys and fish landing monitoring conducted within the period 1982-2017. This indicates that this has not been found in the lake for ov…	This species formerly occurred in Lake Lanao, Philippines. This species probably occupied the shallow areas like most species of endemic cyprinids of Lake Lanao (Herre 1926).	This species was threatened mainly by the introduction of predatory fishes, namely&#160;<em>Glossogobius giuris</em> (Gobiidae) and <em>Giuris margaritaceus</em> (Eleotridae).&#160;<em>Giuris giuris</em><em>&#160;</em>was accidentally introduced in the early 1960s while&#160;<em>G. margaritaceus</em> was also unintentionally introduced in the early 1970s probably via stocking of aquaculture fish …	This species was among the endemic cyprinids caught in commercial quantity in Lake Lanao in 1974-1977, but its catch declined significantly by 85% from 1090 kg/yr in 1974 to 168 kg/yr in 1977. No individuals of this species were found during market surveys and fish landing monitoring conducted in August 1982-July 1983&#160;(Escudero and Demoral 1983), most probably for a year in 1990-1991 (Escude…		<em>Barbodes katolo </em>formerly occurred only in Lake Lanao, Mindanao, Philippines.&#160;&#160;Lake Lanao is the largest lake in Mindanao and the second largest lake in the Philippines. The lake is vital to the whole island of Mindanao. Together with its only outlet (Agus River), Lake Lanao is the major source of hydroelectric power, providing the majority of the electricity needs of Mindanao (…	Historically, this species was exploited commercially for food. No utilization and trading exist now because this species is already extinct.	Freshwater (=Inland waters)	Indomalayan	1977
Barbodes lanaoensis	ANIMALIA	CHORDATA	ACTINOPTERYGII	CYPRINIFORMES	CYPRINIDAE	Barbodes	lanaoensis	Extinct	2020	2019-12-31 00:00:00 UTC	3.1	English	<em>Barbodes lanaoensis</em> was last recorded in 1964. It is listed as Extinct because no individuals have been found despite various market surveys and fish landing monitoring conducted in&#160;1973, 1974-1977,&#160;1982-1983, 1990-1991, 2001, 2008, 2015, and 2016-2017.&#160;The disappearance of this species from Lake Lanao was further confirmed by local fishermen, fish vendors, and housewives …	This lacustrine species most probably occupied the shallow shores of the lake (Herre 1926).	The extinction of this species is attributed largely to the introduction of predatory fishes (<em>Glossogobius giuris</em>&#160;(Gobiidae), overexploitation, rampant use of destructive fishing methods, and unsustainable fishing practices (Sanguila <em>et al</em>. 1975,&#160;Escudero 1995).&#160;<em>Giuris giuris&#160;</em>was accidentally introduced in the early 1960s probably via stocking of aqu…	This species was last recorded in 1964 (Villaluz 1966 in Sanguila&#160;<em>et al.</em>&#160;1975). No individuals of this species were recorded during market surveys and fish landing monitoring conducted in&#160;August- December 1973 (Sanguila<em>&#160;</em><em>et al</em>. 1975),&#160;February-December 1974, March-May 1975,&#160;June 1976-June 1977&#160;(Escudero&#160;<em>et al.</em>&#160;1980),&…		<em>Barbodes lanaoensis</em> formerly occurred only in Lake Lanao, Mindanao, Philippines.&#160;Lake Lanao is the largest lake in Mindanao and the second largest lake in the Philippines. The lake is vital to the whole island of Mindanao. Together with its only outlet (Agus River), Lake Lanao is the major source of hydroelectric power, providing the majority of the electricity needs of Mindanao (Es…	This species is currently not used or traded because it is already extinct.	Freshwater (=Inland waters)	Indomalayan	1964
Barbodes manalak	ANIMALIA	CHORDATA	ACTINOPTERYGII	CYPRINIFORMES	CYPRINIDAE	Barbodes	manalak	Extinct	2020	2019-12-31 00:00:00 UTC	3.1	English	<p><em style="color: rgb(14, 16, 26); background-image: initial; background-position: initial; background-size: initial; background-repeat: initial; background-attachment: initial; background-origin: initial; background-clip: initial; margin-top: 0pt; margin-bottom: 0pt;">Barbodes manalak</em>&#160;was previously of commercial value in Lake Lanao fisheries from 1963-1977 (Sanguila&#160;<em style=…	This lacustrine species most probably occupied the shallow shores of the lake (Herre 1926).	This species was threatened mainly by the introduction of predatory fishes, namely&#160;<em>Glossogobius giuris</em> (Gobiidae) and <em>Giuris margaritaceus</em> (Eleotridae).&#160;<em>Giuris giuris&#160;</em><span data-preserver-spaces="true">was accidentally introduced in the early 1960s while&#160;<em><span data-preserver-spaces="true">G. margaritaceus</em><span data-preserver-spaces="true"> w…	This species was commercially important in Lake Lanao from 1963 to 1977 (Sanguila <em>et al</em>. 1973, Escudero<em> et al.</em> 1980). It was last recorded in 1977 (Escudero <em>et al</em>. 1980). The following market surveys or fish landed catch monitoring did not find any individuals of this species: August 1982- July 1983 (Escudero and Demoral 1983), approximately for a year in 1990-1991 (Esc…		<em>Barbodes manalak</em> formerly occurred only in Lake Lanao, Mindanao, Philippines. Lake Lanao is the largest lake in Mindanao and the second largest lake in the Philippines. The lake is vital to the whole island of Mindanao. Together with its only outlet (Agus River), Lake Lanao is the major source of hydroelectric power, providing the majority of the electricity needs of Mindanao (Escudero 1…	This species contributed to Lake Lanao fisheries in 1963-64 (Villaluz 1966 in Sanguila <em>et al</em>. 1975), 1973 (Sanguila <em>et al.</em> 1975) and 1974, 1977 (Escudero <em>et al</em>. 1980) but with a marked decline in fisheries production. There is no existing fishery of this species since the early 1980s.	Freshwater (=Inland waters)	Indomalayan	1977
Barbodes pachycheilus	ANIMALIA	CHORDATA	ACTINOPTERYGII	CYPRINIFORMES	CYPRINIDAE	Barbodes	pachycheilus	Extinct	2020	2019-12-31 00:00:00 UTC	3.1	English	<p></p><em>Barbodes pachycheilus </em>was formerly known only from Lake Lanao, Philippines. This species was last recorded in 1964. This has not been recorded from the lake despite various market surveys and fish landing monitoring, as well as direct sampling conducted within the period 1973-2017. Local knowledge from fishermen, fish vendors, and housewives further confirmed the disappearance of …	This lacustrine species most probably occupied the shallow shores of the lake (Herre 1926).	The key driver of extinction was the introduction of predatory fish, mainly <em>Glossogobius giuris</em> (Gobiidae) which was accidentally translocated in Lake Lanao in the 1960s probably via stocking of aquaculture fish fry for fisheries enhancement in Lake Lanao (Sanguila<em>&#160;</em><span data-preserver-spaces="true"><em>et al</em><span data-preserver-spaces="true">. 1975, Juliano&#160;<span…	This species was last reported from Lake Lanao in 1964 (Villaluz 1966 in Sanguila <em>et al</em>. 1975). No extant population was recorded from direct sampling, market or fish landing surveys conducted in August- December 1973 (Sanguila <em>et al</em>. 1975), February-December&#160;1974, March-May 1975, June 1976-June 1977 (Escudero <em>et al</em>. 1980), August 1982-July 1983 (Escudero and Demor…		<em>Barbodes pachycheilus </em>was formerly endemic to Lake Lanao, Mindanao, Philippines.&#160;Lake Lanao is the largest lake in Mindanao and the second largest lake in the Philippines. The lake is vital to the whole island of Mindanao. Together with its only outlet (Agus River), Lake Lanao is the major source of hydroelectric power, providing the majority of the electricity needs of Mindanao (Es…	There is no existing fishery since this species is now extinct.	Freshwater (=Inland waters)	Indomalayan	1964
Barbodes palaemophagus	ANIMALIA	CHORDATA	ACTINOPTERYGII	CYPRINIFORMES	CYPRINIDAE	Barbodes	palaemophagus	Extinct	2020	2020-01-01 00:00:00 UTC	3.1	English	<em>Barbodes palaemophagus</em> formerly occurred only in Lake Lanao, Philippines. This species is assessed as Extinct. Its presence in Lake Lanao was last recorded in 1975. Past and recent field sampling, market surveys, and fish landing monitoring conducted within the period 1976-2018&#160;did not detect any individuals of this species. This indicates that the species has not been recorded from…	This lacustrine species most probably inhabited the shallow shores of the lake (Herre 1926).	Various threats in Lake Lanao led to the disappearance of this species. These include the introduction of predatory fishes (<em>Glossogobius giuris</em> (Gobiidae), unintentionally introduced in the 1960s; eleotrid <em>Giuris margaritaceus</em> (Eleotridae), accidentally translocated in the early 1970s or much earlier), overexploitation, rampant use of destructive fishing methods (i.e., dynamite …	<p>There is no extant population that remains in Lake Lanao or elsewhere. This species was last recorded in 1975 (Escudero&#160;<em style="background-image: initial; background-position: initial; background-size: initial; background-repeat: initial; background-attachment: initial; background-origin: initial; background-clip: initial; color: rgb(14, 16, 26); margin-top: 0pt; margin-bottom: 0pt;">e…		This species was formerly endemic to Lake Lanao, Mindanao, Philippines.&#160;Lake Lanao is the largest lake in Mindanao and the second largest lake in the Philippines. The lake is vital to the whole island of Mindanao. Together with its only outlet (Agus River), Lake Lanao is the major source of hydroelectric power, providing the majority of the electricity needs of Mindanao (Escudero 1995, Rosag…	<p>No utilization and trading exist because this species is now extinct. <br/><strong></strong></p>	Freshwater (=Inland waters)	Indomalayan	1975
Barbodes palata	ANIMALIA	CHORDATA	ACTINOPTERYGII	CYPRINIFORMES	CYPRINIDAE	Barbodes	palata	Extinct	2020	2020-01-01 00:00:00 UTC	3.1	English	<em>Barbodes palata</em>&#160;is listed as Extinct because no individuals of this species have been found in Lake Lanao despite various market surveys and fish landed catch monitoring conducted within the period 1973-2017. It was last recorded in 1964. Its disappearance from the lake was corroborated by&#160;local fishermen, fish vendors, and housewives through key informant interviews. The extin…	A lacustrine species, probably occupying shallow areas like most species of endemic cyprinids in Lake Lanao. Little is known about its biology.	This species is now extinct. Its extinction is attributed to the introduction of predatory fish (<em>Glossogobius giuris </em>(Gobiidae), accidentally introduced in early 1960s&#160;probably via stocking of aquaculture fish fry for fisheries enhancement in Lake Lanao (Sanguila&#160;<em>et al</em>. 1975, Juliano&#160;<em>et al</em>. 1989, Guerrero 2001, P. Escudero pers. comm. 2016)),&#160;overexp…	This species was last recorded in 1964. Market surveys and fish landing monitoring conducted in&#160;August- December 1973 (Sanguila&#160;<em>et al.</em> 1975), February-December 1974, March-May 1975, June 1976-June 1977 (Escudero&#160;<em>et al</em>. 1980), August 1982-July 1983 (Escudero and Demoral 1983), most probably for a year in 1990-1991 (Escudero 1995), November 2000-January 2001 (Ali 20…		<em>Barbodes palata</em> was endemic to Lake Lanao, Mindanao, Philippines.&#160;Lake Lanao is the largest lake in Mindanao and the second largest lake in the Philippines. The lake is vital to the whole island of Mindanao. Together with its only outlet (Agus River), Lake Lanao is the major source of hydroelectric power, providing the majority of the electricity needs of Mindanao (Escudero 1995, Ro…	This species was exploited commercially as food fish in 1963-1964 (Sanguila <em>et al.</em> 1975). No utilization and trading have been recorded since 1973.	Freshwater (=Inland waters)	Indomalayan	1964
Barbodes resimus	ANIMALIA	CHORDATA	ACTINOPTERYGII	CYPRINIFORMES	CYPRINIDAE	Barbodes	resimus	Extinct	2020	2020-01-01 00:00:00 UTC	3.1	English	<em style="color: rgb(14, 16, 26); background-image: initial; background-position: initial; background-size: initial; background-repeat: initial; background-attachment: initial; background-origin: initial; background-clip: initial; margin-top: 0pt; margin-bottom: 0pt;">Barbodes resinus</em>&#160;is listed as Extinct because no individuals have been collected from Lake Lanao and its outlet, the Ag…	This species occurred in Lake Lanao and Agus rapids, the only outlet of Lake Lanao (Herre 1924). Little is known about its biology.	This species is considered Extinct. Extinction of this species is attributed largely to predatory invasive alien fish,&#160;<em>Glossogobius giuris </em>(Gobiidae)<em>,</em>&#160;accidentally introduced in Lake Lanao in the early 1960s.probably via stocking of aquaculture fish fry for fisheries enhancement in Lake Lanao (Sanguila <em>et al.</em> 1975, Juliano&#160;<em>et al</em>. 1989, P. Escuder…	This species was last recorded in 1964 (Villaluz 1966 in Sanguila&#160;<em>et al</em>. 1975). No extant population of this species has been found after several surveys conducted in August- December 1973 (Sanguila&#160;<em>et al.</em>&#160;1975), February-December 1974, March-May 1975, June 1976-June 1977 (Escudero&#160;<em>et al</em>. 1980), August 1982-July 1983 (Escudero and Demoral 1983), most…		<em>Barbodes resinus </em>formerly occurred in Lake Lanao and its outlet (Agus rapids), Mindanao, Philippines. Lake Lanao is the largest lake in Mindanao and the second largest lake in the Philippines. The lake is vital to the whole island of Mindanao. Together with its only outlet (Agus River), Lake Lanao is the major source of hydroelectric power, providing the majority of the electricity needs…	There is no existing utilization and trading because this species is now extinct.	Freshwater (=Inland waters)	Indomalayan	1964
Barbodes tras	ANIMALIA	CHORDATA	ACTINOPTERYGII	CYPRINIFORMES	CYPRINIDAE	Barbodes	tras	Extinct	2020	2020-01-01 00:00:00 UTC	3.1	English	<em>Barbodes tras</em> is listed as Extinct because no individuals of this species have been documented from Lake Lanao for over three decades despite considerable field sampling, market surveys, and fish landing monitoring within the period 1982-2017. Available data show that this species was last recorded in 1976. Recent key informant interviews with local fishermen, fish vendors, and housewive…	This was a lacustrine species. Probably this species occurred in shallow areas like most species of endemic cyprinids of Lake Lanao (Herre 1926).	Drivers of extinction of this species include the introduction of predatory fishes, overexploitation, rampant use of destructive fishing methods (particularly dynamite fishing), unsustainable fishing practices, extraction of water for industrial, agricultural and domestic uses, illegal logging, and pollution (Torres 2018, Metillo and Garcia-Hansel 2016, Ismail <em>et al</em>. 2014, Naga 2010, Gue…	This species was still reported in 1976 market surveys conducted by Escudero<em> et al</em>. (1980). This species was not recorded in various collections and surveys in August 1982-July 1983 (Escudero and Demoral 1983), most probably for a year in 1990-1991 (Escudero 1995), 1994 (Bleher). November 2000-January 2001 (Ali 2001, possibly also Bacarat 2001), September-October 2001 (Hadji Ali 2002), J…		<em>Barbodes tras</em> was formerly known only from Lake Lanao, Mindanao, Philippines. Lake Lanao is the largest lake in Mindanao and the second largest lake in the Philippines. The lake is vital to the whole island of Mindanao. Together with its only outlet (Agus River), Lake Lanao is the major source of hydroelectric power, providing the majority of the electricity needs of Mindanao (Escudero 1…	There is no existing utilization and trading because this species is now extinct.	Freshwater (=Inland waters)	Indomalayan	1976
Barbodes truncatulus	ANIMALIA	CHORDATA	ACTINOPTERYGII	CYPRINIFORMES	CYPRINIDAE	Barbodes	truncatulus	Extinct	2020	2020-01-02 00:00:00 UTC	3.1	English	<em>Barbodes truncatulus</em>&#160;is listed as Extinct as this has not been found in Lake Lanao for the past forty years despite various market surveys and fish landed catch monitoring conducted within the period 1974-2017. This species was last recorded in 1973.&#160;The disappearance of this species from the lake was&#160;further confirmed by local fishermen, fish vendors, and housewives throu…	This was a lacustrine species (Herre 1924). It probably occurred in shallow areas like most species of endemic cyprinids of Lake Lanao (Herre 1926). Little is known about its biology.	This species disappeared from Lake Lanao mainly due to predatory invasive alien species, mainly <em>Glossogobius giuris</em> (Gobiidae) which was accidentally introduced in Lake Lanao in early 1960s and possibly <em>Giuris margaritaceus</em> (Eleotridae) which was also unintentionally translocated in the lake in the early 1970s or much earlier (Sanguila <em>et al</em>. 1975, Escudero 1995). Other…	This species was last recorded in 1973. No extant population has been found&#160;despite various field sampling, market surveys and fish landed catch monitoring conducted in February-December 1974, March-May 1975, June 1976-June 1977 (Escudero&#160;<em>et al</em>. 1980), August 1982-July 1983 (Escudero and Demoral 1983), most probably for a year in 1990-1991 (Escudero 1995), 1994 (Bleher 1994), N…		<em>Barbodes truncatulus</em> was formerly endemic to Lake Lanao, Mindanao, Philippines. Lake Lanao is the largest lake in Mindanao and the second largest lake in the Philippines. The lake is vital to the whole island of Mindanao. Together with its only outlet (Agus River), Lake Lanao is the major source of hydroelectric power, providing the majority of the electricity needs of Mindanao (Escudero…	There is no existing utilization and trading because this species is now Extinct.	Freshwater (=Inland waters)	Indomalayan	1973
Barbus microbarbis	ANIMALIA	CHORDATA	ACTINOPTERYGII	CYPRINIFORMES	CYPRINIDAE	Barbus	microbarbis	Extinct	2016	2015-11-06 00:00:00 UTC	3.1	English	<em>Barbus microbarbis</em> was only known from one specimen (the holotype) from Lake Luhondo in Rwanda. It disappeared after introduction of <em>Tilapia </em>and some <em>Haplochromis </em>in the lake and has not been recorded for over 50 years despite regular surveys. This large barb is therefore listed as Extinct.	It probably inhabited both lakes and rivers. Little is known about the suitable habitat and the ecological requirements of this species. The maximum size was 27.0 cm TL (David and Poll 1937).	Introduction of <em>Tilapia</em> and <em>Haplochromis</em> species led to the extinction of the species in Lake Luhondo (De Vos <em>et al</em>. 1990).	This species is only known from one specimen (Banister 1973, De Vos <em>et al</em>. 2001) and should be considered as Extinct (De Vos <em>et al</em>. 1990).		This species is only known from the holotype, collected in Lake Luhondo (Upper Akagera system) in Rwanda (David and Poll 1937, Banister 1973, De Vos and Thys van den Audenaerde 1990, De Vos <em>et al</em>. 2001).	As this species is a large fish it is assumed that it was probably utilised previously.	Freshwater (=Inland waters)	Afrotropical	1950s
Cyprinus yilongensis	ANIMALIA	CHORDATA	ACTINOPTERYGII	CYPRINIFORMES	CYPRINIDAE	Cyprinus	yilongensis	Extinct	2011	2011-01-21 00:00:00 UTC	3.1	English	Considered to have gone extinct as Yilong Lake dried up as a result of water&#160;abstraction&#160;for agriculture in the 1981.&#160;The&#160;species&#160;was surveyed for in 1983 and 1984, but was not found, and recent surveys by the Kunming Institute of Technology have also not found the species (W.&#160; Zhou pers. comm, 2011). No live specimens exist in captivity.	Previously recorded from a lake.	Overfishing depleted populations of the species.<span class="shorttext"> The water level of the lake declined since the 1950s. In 1981 the lake completely dried up (for about 20 days) as a result of water&#160;abstraction&#160;for agriculture. The lake is also polluted by increased organic pollution caused by sedimentation from the surrounding catchment. Urbanisation and pollution from agricultur…	The species is thought to be extinct. The lake was surveyed in 1983-84 (W. Zhou pers. comm. 2011), and the species was not recorded. Recent surveys by the Kunming Institute of Technology have also not found the species (W.&#160; Zhou pers. comm, 2011). No live specimens exist in captivity.		The species is only known from Yilong Lake, Yunnan, southern China. The species was first described in 1977, from specimens collected in 1963-4.	The species was utilised in fisheries.	Freshwater (=Inland waters)	Indomalayan	1970s
Labeo worthingtoni	ANIMALIA	CHORDATA	ACTINOPTERYGII	CYPRINIFORMES	CYPRINIDAE	Labeo	worthingtoni	Extinct	2018	2018-05-16 00:00:00 UTC	3.1	English	This species was collected from various parts of Lake Malawi in 1932 by Dr Christy, but has not been seen since. It is treated as a valid species by Reid (1985) and is easily recognised as distinct from the other two species in the lake, <em>Labeo cylindricus</em> and <em>L. mesops</em>, and hence is unlikely to have been overlooked by the numerous research programmes conducted in the lake in the…	There is no information available but it is presumed to have been a bottom-dwelling detritivore like other <em>Labeo </em>species.	There is no information on the threats to this species as it is presumed extinct. The cause of its extinction is unknown.	This species has not been seen since its original initial description in 1933.		The type series of this species comes from several places around Lake Malawi, but it has never been recorded since.	There is no use or trade information for this species.	Freshwater (=Inland waters)	Afrotropical	1932
Labeobarbus reinii	ANIMALIA	CHORDATA	ACTINOPTERYGII	CYPRINIFORMES	CYPRINIDAE	Labeobarbus	reinii	Extinct	2022	2021-05-17 00:00:00 UTC	3.1	English	<em>Labeobarbus reinii</em> has not been reported since 2001 despite a number of attempts to find it in the Ksob River drainage, which remains the only confirmed location since the species was described in 1874. It is therefore assessed as Extinct.	This is a riverine species inhabiting larger channels.	The Ksob River has been widely affected by pollution, and heavy rainfall can cause additional runoff from the city of Essaouira. Connectivity has been reduced since 2012, when the large Zerrar dam on the main Ksob channel came into operation. However, the precise drivers of the species' disappearance are not understood.	This species' population trend was never studied.		According to historical accounts this species was widely distributed in rivers flowing to the Moroccan Atlantic coastline, from the <span class="Absatz-Standardschriftart1">Sebou River south to the Tensift River, but the only recent confirmed record is from the Ksob River system. In 2001 it was still found in the <span class="Absatz-Standardschriftart1">lower Ksob, but has not been collected sinc…		Freshwater (=Inland waters)	Palearctic	2001
Luciobarbus antinorii	ANIMALIA	CHORDATA	ACTINOPTERYGII	CYPRINIFORMES	CYPRINIDAE	Luciobarbus	antinorii	Extinct	2022	2021-05-17 00:00:00 UTC	3.1	English	<em>Luciobarbus antinorii</em> apparently had a very small range in southern Tunisia, and although it was still present at Fatnassa en Nefaoua in 1989, it could not be found in 2010 or 2011. Local villagers confirmed that the fish formerly inhabited the site but had subsequently vanished. No captive population of this species exists, therefore it is assessed as Extinct.	No details are known, other than it was last collected from an artesian well.	Excessive water abstraction may have driven this species' extinction.	No population data exists.		This species was restricted to an artesian well in Chott el Djerid salt lake basin, southern Tunisia, and was last collected at Fatnassa en Nefaoua in 1989. It could not be found despite intensive fieldwork in the area during 2010 and 2011.		Freshwater (=Inland waters)	Palearctic	1989
Luciobarbus nasus	ANIMALIA	CHORDATA	ACTINOPTERYGII	CYPRINIFORMES	CYPRINIDAE	Luciobarbus	nasus	Extinct	2022	2021-05-17 00:00:00 UTC	3.1	English	<em>Luciobarbus nasus</em> was known only from a single river system in western Morocco but has not been found since the late 19th century despite intensive field surveys.	This species' life history was never studied.	The Ksob River has been widely affected by pollution, and heavy rainfall can cause additional runoff from the city of Essaouira. Connectivity and environmental flows have been degraded by construction of a dam on the main river channel in 2014. However, the precise drivers of the species' disappearance are unclear.	This species has not been reported since the 19th century.		<span class="Absatz-Standardschriftart1">This species is thought to have been restricted to the Ksob River drainage in western Morocco.		Freshwater (=Inland waters)	Palearctic	1874
Schizothorax saltans	ANIMALIA	CHORDATA	ACTINOPTERYGII	CYPRINIFORMES	CYPRINIDAE	Schizothorax	saltans	Extinct	2020	2020-03-04 00:00:00 UTC	3.1	English	This species is assessed as Extinct because it has not been found since 1953 despite intensive fieldwork in the area. The lakes inhabited by the species dried out in the 1950s when water was extracted from inflowing rivers for irrigation.	<em>Schizothorax saltans </em>was endemic to the Assa River and Lakes Ak-Kol und Ashi-Kol (Turdakov 1963).	Habitat deterioration after water extraction and high pollution, as well as fisheries, led to the extirpation of this species (Baimbetov <em>et al.</em> 1988).	This species is thought to be extinct because it has not been found since 1953 despite intensive fieldwork in the area (Baimbetov<em> et al.</em> 1988).		<em>Schizothorax saltans</em> was known from the Talas River drainage in Kazakhstan where it was restricted to the Assa River and Lakes Ak-Kol und Ashi-Kol (Turdakov 1963). It was still extant in 1953 but was not found in surveys in 1958 or since, despite many intensive field campaigns (Baimbetov<em> et al.</em> 1988). This species had such a restricted distribution that it could have been extirp…	The species was considered very valuable and fishermen collected it before spawning and wintering times (Baimbetov <em>et al.</em> 1988).	Freshwater (=Inland waters)	Palearctic	1953
Romanogobio antipai	ANIMALIA	CHORDATA	ACTINOPTERYGII	CYPRINIFORMES	GOBIONIDAE	Romanogobio	antipai	Extinct	2008	2008-01-01 00:00:00 UTC	3.1	English	The species was last recorded in the 1960s. There have been many studies within the species range which have all failed to find the species. Most recently in 2001, 2002 (J. Freyhof, pers. comm.) and 2003 (N. Bogutskaya, pers. comm.) where survey work in the Danube delta in the species habitat all failed to find the species. It is unknown why the species has gone extinct.	<strong>Habitat</strong>: <br/>Deep waters of large rivers on sand bottom. <br/><br/><strong>Biology</strong>: <br/>No data.	Unknown.	The species was last recorded in the 1960's. There have been many studies within the species range which have all failed to find the species. Recently in 2001, 2002 (J. Freyhof, pers comm.) and 2003 (Bogutskaya, N. pers comm.) survey work in the Danube delta in the species habitat all failed to find the species.		Lower Danube in Romania and Ukraine, from confluence with River Arges downstream to delta.		Freshwater (=Inland waters)	Palearctic	1960s
Alburnus akili	ANIMALIA	CHORDATA	ACTINOPTERYGII	CYPRINIFORMES	LEUCISCIDAE	Alburnus	akili	Extinct	2014	2013-03-18 00:00:00 UTC	3.1	English	This species was endemic to Lake Beysehir in Turkey. The species declined after the introduction of Pikeperch into the lake in 1955. Overfishing also contributed to declines. It is now Extinct.	This was a lacustrine open water species.	The introduction of&#160;<em>Sander lucioperca</em>&#160;(in 1955) appears to be the main reason for the extinction of this species. Overfishing also contributed to declines and if any individuals had survived, it is likely that alien&#160;<em>Alburnus escherischii</em>&#160;would have hybridized with the native species.	This species is now Extinct.&#160;The extinction is thought to have happened after the 1950s but the actual date of extinction cannot be identified due to the introduction of&#160;<em>A. escherischii</em>&#160;into the lake and the potential identification&#160;of this alien species as the native one.		This species was restricted to the Lake Beysehir in Central Anatolia, Turkey.	This species was of local commercial importance as a food fish.	Freshwater (=Inland waters)	Palearctic	post 1950s
Alburnus nicaeensis	ANIMALIA	CHORDATA	ACTINOPTERYGII	CYPRINIFORMES	LEUCISCIDAE	Alburnus	nicaeensis	Extinct	2014	2013-01-29 00:00:00 UTC	3.1	English	The species was only known from Lake Iznik basin, Turkey. This species has not been found since the late 20<sup>th</sup> century despite several intensive studies on Lake Iznik (1996-2003), the only known habitat of this species. The species is now Extinct most likely due to alien species invasion which were stocked into the lake to&#160;improve&#160;fisheries&#160;yields.	It was a pelagic, lacustrine species which most likely spawned in lake tributaries.	The species most likely because Extinct due to alien species (<em>Atherina boyeri</em>) invasion which were stocked into the lake to&#160;improve&#160;fisheries&#160;yields.	The species has not been recorded since the late 20<sup>th</sup> century, most likely due to alien species invasion in the lake. It is now considered Extinct, as the species has not been found in fishermen's catches or in several intensive studies on Lake Iznik (1996-2003).		<p><span lang="en-GB">The species was only known from Lake Iznik basin, Turkey.</p>	This species was of commercial interest for fisheries but as it has vanished, fishermen now harvest alien species.	Freshwater (=Inland waters)	Palearctic	late 20th century
Chondrostoma scodrense	ANIMALIA	CHORDATA	ACTINOPTERYGII	CYPRINIFORMES	LEUCISCIDAE	Chondrostoma	scodrense	Extinct	2006	2006-01-31 00:00:00 UTC	3.1	English	The species was described from nine specimens caught 100 years ago. Since then, in spite of intensive investigations of its only known previous range, in the 1980s, 1990s and 2003, no specimens have since been recorded. It is assumed to be Extinct.	Lacustrine.	Not clear.	Extinct. Recent surveys in Montenegro by Bianco (1999) and Freyhof (2003) have failed to find it.		Formerly restricted to the Lake Skadar basin in Albania and Montenegro.		Freshwater (=Inland waters)	Palearctic	1900s
Evarra bustamantei	ANIMALIA	CHORDATA	ACTINOPTERYGII	CYPRINIFORMES	LEUCISCIDAE	Evarra	bustamantei	Extinct	2019	2018-12-05 00:00:00 UTC	3.1	English	<em>Evarra bustamantei</em>&#160;is only known to occur within the southern part of the Valley of Mexico, in Mexico. Specifically, it was found in the channels of the Xochimilco-Tl√°huac area and having not been seen in over 50 years, with the last sample in 1970, this species is presumed Extinct.	<p>The species was collected in the channels of the Xochimilco-Tl√°huac, in the Valley of Mexico (√Ålvarez del Villar and Navarro 1957). Maximum known SL is 70 mm (Miller <em>et al.</em>&#160;2005).</p>	It has not been collected in more than 50 years. There is pollution in the lakes and channels where the species was found from urban effluents, and water extraction. It is accepted that the two main causal agents of its disappearance were its restricted distribution and the destruction of its habitat (Jelks&#160;<em>et al.</em>&#160;2008).	<p>There are no data on population size and trends for this species. It is presumably extinct (Miller&#160;<em>et al</em>. 2005). Recent surveys have failed to detect the species in the area where it was distributed. <br/></p>		<p>This species was endemic to the southern portion of Valley of Mexico, Mexico, specifically in the channels of the Xochimilco-Tl√°huac area (√Ålvarez del Villar and Navarro 1957); presumably extinct (Miller <em>et al</em>. 2005).</p>	<p>There is no use/trade information for this species.</p>	Freshwater (=Inland waters)	Neotropical	1970
Evarra eigenmanni	ANIMALIA	CHORDATA	ACTINOPTERYGII	CYPRINIFORMES	LEUCISCIDAE	Evarra	eigenmanni	Extinct	2019	2018-12-05 00:00:00 UTC	3.1	English	<em>Evarra eigenmanni</em>&#160;was&#160;distributed in the channels of Chalco and the Xochimilco-Tl√°huac area, in the Valley of Mexico, where it is probably extinct (Miller&#160;<em>et al.</em>&#160;2005). It has not been collected in more than 50 years, with Meek collecting this species in 1901, and after this date it was not captured again until 1954 or since.	It inhabited the channels of Chalco and the Xochimilco-Tl√°huac. Maximum known SL 80 mm (Miller <em>et al.</em>&#160;2005).	It has not been collected in more than 50 years. There is pollution in the lakes and channels where the species was found, from urban effluents and water extraction. It is accepted that the two main causal agents of its disappearance were its restricted distribution and the destruction of its habitat (Jelks&#160;<em>et al.</em>&#160;2008).	Meek collected it in 1901 and after this date it was captured again until 1954. It has not been collected in more than 50 years&#160;(Jelks <em>et al.</em> 2008).		<p><em>Evarra eigenmanni</em>&#160;was&#160;distributed in the channels of Chalco and the Xochimilco-Tl√°huac area, in the Valley of Mexico, where it is probably extinct (Miller <em>et al.</em>&#160;2005) as it has not been collected in more than 50 years, with Meek collecting this species in 1901 and after this date it was not captured again until 1954 or since.&#160;</p>	It is unlikely that this species was used or traded, given its small size.	Freshwater (=Inland waters)	Neotropical	1954
Evarra tlahuacensis	ANIMALIA	CHORDATA	ACTINOPTERYGII	CYPRINIFORMES	LEUCISCIDAE	Evarra	tlahuacensis	Extinct	2019	2018-12-05 00:00:00 UTC	3.1	English	This species was&#160;distributed in the Lago de Chalco in the Valley of Mexico, where it is probably extinct (Miller&#160;<em>et al.</em>&#160;2005) as it has not been collected in more than 50 years.	<p>It was previously present in Lago de Chalco.<br/></p>	A major threat was its very restricted distribution: most of its habitat has disappeared and only contaminated remnants remain (Miller&#160;<em>et al</em>. 2005).	<p>There are no data on population size and trends for this species. It is a scarce and probably extinct species (√Ålvarez and Navarro 1957).<br/></p>		<p>This species was endemic to Lago de Chalco, near Tl√°huac, Valle de M√©xico, Mexico. It is presumably extinct (Miller&#160;<em>et al.&#160;</em>2005).</p>	It is unlikely that this species was used or traded, given its small size.	Freshwater (=Inland waters)	Neotropical	1970
Gila crassicauda	ANIMALIA	CHORDATA	ACTINOPTERYGII	CYPRINIFORMES	LEUCISCIDAE	Gila	crassicauda	Extinct	2021	2012-02-08 00:00:00 UTC	3.1	English	This species is listed as Extinct because it has not been collected since the 1950s, despite extensive fish surveys.	Habitat includes marshes and backwaters along rivers and lake margins (Page and Burr 2011). Thicktail chubs were originally abundant in lowland lakes and sloughs, slow-moving stretches of river, and, during years of heavy run-off, the surface waters of San Francisco Bay (Moyle 1976).	Extinction probably resulted from change in habitat: removal of tule beds; drainage of large lakes; reduction in stream flows; alteration of stream channels; introduction of exotic species (Moyle 1976). Dam building, introduction of non-native competitors, interbreeding and hybridization, and water diversion for irrigation all contributed to extinction (Day 1981).	None remaining.<br/><br/>This species was still numerous through the 1880s. Evidence indicates that it was the third most abundant food source for local Indians before European settlement (Day 1981). Formerly it was sold in fish markets.		This species formerly was abundant and widespread in lakes and sloughs of the Sacramento-San Joaquin Valley; Clear Lake (Lake County); and Pajaro River, Salinas River, and San Francisco Bay drainages, California (Moyle 2002, Page and Burr 2011). The last specimen was collected from Cache Slough, near Rio Vista, in late 1950s (Moyle 1976, Miller <em>et al</em>. 1989).	Evidence indicates that it was the third most abundant food source for local Indians before European settlement (Day 1981). Formerly it was sold in fish markets.	Freshwater (=Inland waters)	Nearctic
Lepidomeda altivelis	ANIMALIA	CHORDATA	ACTINOPTERYGII	CYPRINIFORMES	LEUCISCIDAE	Lepidomeda	altivelis	Extinct	2021	2012-02-28 00:00:00 UTC	3.1	English	This species is listed as Extinct because no individuals have been found during the past several decades despite many surveys.	This species probably preferred moderately swift, clear spring outflows, but it also was collected in turbid, shallow, lentic waters of Pahranagat Lake (Lee <em>et al.</em> 1980).	Its extinction possibly was due to competition with or predation by introduced species (carp, mosquitofish, bullfrogs) (Miller <em>et al.</em> 1989).	No occurrences remain. It is extinct.		Historically this species was confined to outflows from springs in middle and lower reaches of Pluvial White River in Pahranagat Valley, Nevada: outflow of Ash Springs and Upper Pahranagat Lake (Miller <em>et al.</em> 1989). It is evidently extinct. The last recorded collections were made by Miller and Hubbs in 1938, but they failed to find specimens in a 1959 survey (Miller <em>et al.</em> 1989).	No information available.	Freshwater (=Inland waters)	Nearctic	1938
Mirogrex hulensis	ANIMALIA	CHORDATA	ACTINOPTERYGII	CYPRINIFORMES	LEUCISCIDAE	Mirogrex	hulensis	Extinct	2014	2014-02-06 00:00:00 UTC	3.1	English	The Hula lake and adjacent marshes were drained in the 1950s. Drainage of the lake resulted in the species being restricted to marsh and pond areas in Hula nature reserve. The reserve management switched from using spring water to fishpond water in the species' habitat, resulting in decline and the extinction of the fish within six years of doing so. The species was last recorded in 1975.	<em>Mirogrex hulensis</em> lived in Lake Hula and its adjacent marshes. It reached 230 mm total length, spawned from February to April.	The Hula swamp was artificially drained by 1957 in order to obtain good agricultural land. Such agricultural development led to massive reduction in the number and size of aquatic ecosystems, due to the diversion and exploitation of their sources. Drainage of the lake resulted in the species being restricted to marsh and pond areas in Hula nature reserve.&#160;The reserve management switched from…	This species is now extinct; it was last recorded in 1975.		This species was restricted to the Hula basin (Lake Huleh) in northern Israel.		Freshwater (=Inland waters)	Palearctic	1975
Notropis amecae	ANIMALIA	CHORDATA	ACTINOPTERYGII	CYPRINIFORMES	LEUCISCIDAE	Notropis	amecae	Extinct in the Wild	2019	2018-12-05 00:00:00 UTC	3.1	English	This species is endemic to the upper R√≠o Ameca in Jalisco, Mexico. The species was considered extinct in 2000, but was later found in 2005 and 2008. In 2014, intensive surveys during ten months in the entire range of its distribution, and using different sampling techniques, did not find the species. In 2016, 40 individuals were reintroduced in its native range. Recent surveys have recorded the …	<p>The species used to occur above 1,300 m Asl, in the channel of R√≠o Ameca and two tributaries, one fed by warm springs with much vegetation (including water hyacinth, green algae, <em>Ceratophyllum</em>, and <em>Potamogeton</em>), in slight, moderate or swift current, over sand, rock, and silt, at depths up to about 1 m (Miller <em>et al</em>. 2005). The Teuchitl√°n River (tributary fed by spr…	The Teuchitl√°n River has been subject to destruction and modification resulting from the extraction of water for human consumption (Miller and Fitzsimons 1971, Williams&#160;<em>et al.</em> 1989). The river receives domestic drainage, effluents from runoff from agricultural fields of sugar and tequila agave that are subject to frequent applications of pesticides (L√≥pez-L√≥pez&#160;<em>et al</em…	<p></p><p></p><p>Historically, this species was never common. Of 2,895 fishes collected in the upper Ameca river basin between 1939 and 1969, only 46 were <em>N. amecae </em>(Chernoff and Miller 1986).<em>&#160;</em>Before 1996 it was considered an extinct species (Hilton-Taylor, 2000). Later, it was reported by L√≥pez-L√≥pez and Paulo-Maya (2001)&#160;and in 2008 by J. Lyons and P. Gesundheit-Mo…		<p>This species is endemic to Mexico, where it used to occur in the upper part of R√≠o Ameca-Magdalena basin, Jalisco (Miller&#160;<em>et al.&#160;</em>2005). </p>	This species is not used or traded.	Freshwater (=Inland waters)	Neotropical	2008
Notropis aulidion	ANIMALIA	CHORDATA	ACTINOPTERYGII	CYPRINIFORMES	LEUCISCIDAE	Notropis	aulidion	Extinct	2019	2018-12-06 00:00:00 UTC	3.1	English	<p><em>Notropis aulidion</em> was historically known only from a long, narrow reservoir of the Rio del Tunal in the upper Rio Mezquital drainage basin, Durango, Mexico. Despite extensive sampling attempts, this species was last recorded in 1961 and is now widely regarded as Extinct. </p>	<p>The historical habitat of this species was restricted to a single narrow reservoir at an elevation of 1865 m Asl, with minimal vegetation, a muddy substrate, low velocity flow and a water depth of 1 m (Miller <em>et al</em>. 1989, 2005). </p>	The extirpation of this species likely resulted from reduced streamflow, municipal and industrial pollution, and the effects of introduced nonnative species (e.g.&#160;<em>Micropterus salmoides</em>) following marked increases in the population and development of Durango City (Miller <em>et al</em>. 1989).	The historical population size of this species is unknown. It has not been reported since 1961 (Miller <em>et al</em>. 1989). Many surveys in the species' historical range and nearby areas have not reported the species.		<p><em>Notropis aulidion</em> was historically restricted to the Rio del Tunal in the upper Rio Mezquital drainage basin, Durango, Mexico (Chernoff and Miller 1986, Miller <em>et al</em>. 1989, Miller <em>et al.&#160;</em>2005). It was known from only two collections in a small reservoir (Miller <em>et al</em>. 2005). It was last recorded in 1961 despite multiple subsequent sampling attempts, and…	The historical use and trade of this species is unknown.	Freshwater (=Inland waters)	Nearctic	1961
Notropis orca	ANIMALIA	CHORDATA	ACTINOPTERYGII	CYPRINIFORMES	LEUCISCIDAE	Notropis	orca	Extinct	2019	2018-12-03 00:00:00 UTC	3.1	English	This species is listed as Extinct because it has not been detected since 1975, despite adequate surveys.	Its habitat included the main channel of the Rio Grande, usually over sand and often in turbid water (Page and Burr 2011).	The decline of this species probably was due to water diversion, dams and their impoundments (and loss of unstable flood-drought regime formerly characteristic of the Rio Grande), chemical pollution, salinity increase correlated with irrigation projects, and introduced fishes (Miller <em>et al</em>. 1989).	No occurrences, subpopulations, or locations for this species remain today. There have been many surveys in the area where the species occurred and surrounding areas, but it has not been found.		This species' historical range extended from the upper Rio Grande of New Mexico, near Isleta, to the mouth of the river. The species is now apparently extinct; it was last collected in 1975. A single specimen from the lower Rio Grande (at Ciudad Diaz Ordaz, Tamaulipas) (Chernoff <em>et al</em>. 1982) was the only record during the last 60 years.	This species was not utilized.	Freshwater (=Inland waters)	Nearctic	1975
Notropis saladonis	ANIMALIA	CHORDATA	ACTINOPTERYGII	CYPRINIFORMES	LEUCISCIDAE	Notropis	saladonis	Extinct	2019	2018-09-18 00:00:00 UTC	3.1	English	<p><em>Notropis saladonis</em> was historically distributed in the Rio Salado in Nuevo Leon and Coahuila, Mexico. Despite repeating attempts in 1988, 1995 and later, sampling efforts have failed to record this species. As such, it is listed as Extinct. </p>	<p>Historical habitat included low velocity waters in the main channel of the Rio Salado, and in turbid to clear water over bedrock covered by mud and sandy silts (Miller <em>et al.&#160;</em>2005). </p>	Major historical threats that resulted in the range-wide extirpation of this species are unknown.	There is no information on the historical population trends of <em>N. saladonis.</em>		The historical distribution of <em>Notropis saladonis</em> included the Rio Salado in Nuevo Leon and Coahuila, Mexico (Miller <em>et al.&#160;</em>2005). Miller <em>et al</em>. (2005) report four historical collection localities. Despite exhaustive surveys within the historical range of this species in 1988, 1995 and later, sampling efforts have failed to detect it. It is now widely regarded as e…	There is no information on the historical use and trade of this species.	Freshwater (=Inland waters)	Nearctic	1988
Pogonichthys ciscoides	ANIMALIA	CHORDATA	ACTINOPTERYGII	CYPRINIFORMES	LEUCISCIDAE	Pogonichthys	ciscoides	Extinct	2013	2012-08-04 00:00:00 UTC	3.1	English	This species is listed as Extinct because it has not been documented since 1970, despite adequate surveys.	Adults were pelagic in the lake; littoral when young. Spawning occurred in gravel riffles in streams tributary to Clear Lake.	This species' population declined precipitously in the 1940s, probably due to reduced water flow caused by irrigation methods, and increase in bluegill population (Moyle 1976); and possibly also due to applications of pesticides (Miller <em>et al</em>. 1989).	No occurrences, subpopulations, or locations for this species remain today.		This species' range included Clear Lake and its tributary streams, Lake County, California. Evidently it is now Extinct. It was last collected in 1970.	This species was not utilized.	Freshwater (=Inland waters)	Nearctic	1970
Pseudophoxinus handlirschi	ANIMALIA	CHORDATA	ACTINOPTERYGII	CYPRINIFORMES	LEUCISCIDAE	Pseudophoxinus	handlirschi	Extinct	2014	2013-03-18 00:00:00 UTC	3.1	English	This species was restricted to Lake Egirdir, Turkey. Its main threat was the alien invasive predator, Pikeperch (<em>Sander lucioperca</em>). No individuals have been found since the 1980s despite intensive field work (F. K√ºc√ºk, pers. comm.). It is therefore assessed as Extinct.	It was a pelagic lacustrine species restricted to the lake itself.	The introduction of Pikeperch (<em>Sander lucioperca</em>) is believed to be the reason for the extirpation of the species.	The species is Extinct.&#160;No individuals have been found since the 1980s despite intensive field work (F. K√ºc√ºk, pers. comm.).		This species was restricted to Lake Egirdir in Central Anatolia, Turkey.		Freshwater (=Inland waters)	Palearctic	1980
Rhinichthys deaconi	ANIMALIA	CHORDATA	ACTINOPTERYGII	CYPRINIFORMES	LEUCISCIDAE	Rhinichthys	deaconi	Extinct	2013	2012-08-04 00:00:00 UTC	3.1	English	This species is listed as Extinct because its entire habitat was destroyed, and the species has not been detected for several decades, despite adequate surveys.	This species inhabited springs and outflows along Las Vegas Creek (Page and Burr 2011).	Extinction undoubtedly resulted from destruction of the entire habitat.	Today this species is not represented by any extant occurrences, subpopulations, or locations.		This species was known only from springs and their outflows along Las Vegas Creek, Las Vegas, Nevada (Page and Burr 2011); it was first collected there by Hubbs <em>et al</em>. in 1938, and was described as a distinct species by Miller in 1984.	This species was not utilized.	Freshwater (=Inland waters)	Nearctic
Stypodon signifer	ANIMALIA	CHORDATA	ACTINOPTERYGII	CYPRINIFORMES	LEUCISCIDAE	Stypodon	signifer	Extinct	2019	2018-11-13 00:00:00 UTC	3.1	English	This species is only known from 6 specimens collected in 1880 and 1903, and attempts to locate in 1953, 1972 and 1984 all failed. These attempts also showed that its natural spring habitat had all but disappeared due to habitat modification and pollution. This species is therefore assessed as Extinct and it‚Äôs estimated year of extinction is 1930, 27 years after it was last recorded in the wild.	This species is only known from 6 specimens collected in 1880 and 1903, so its biology is mostly unknown. It occurred in springs on the floor of the Parras valley. It used its large pharyngeal teeth to crush snails and the majority of its diet was likely molluscs (Miller <em>et al.</em>&#160;2005). Its maximum known standard length was 40 mm.	This species is thought to have become extinct due to a combination of threats that include habitat modification to divert water for agriculture, industrial and domestic sewage, and the invasive species <em>Cyprinus carpio</em> that was present in a man-made reservoir (Miller 1961). This lead to the loss of natural springs and greatly deteriorated water quality.&#160;The snails on which this spec…	This species is only known from 6 specimens collected in 1880 and 1903, and attempts to locate it failed in 1953, 1972 and 1984 (Miller <em>et al.&#160;</em>2005). These surveys also showed that its natural spring habitats had disappeared (Miller 1961). The estimated year of extinction is 1930, 25 years after it was last recorded in the wild (Burkhead 2012). Surveys in the area where the species …		This species was endemic to the Valle de Parras in the Chihuahuan Desert, Coahuila, Mexico, but is now considered to be extinct (Miller <em>et al.</em> 2005).	There is no information on the past use or trade of this species.	Freshwater (=Inland waters)	Nearctic	1903
Telestes ukliva	ANIMALIA	CHORDATA	ACTINOPTERYGII	CYPRINIFORMES	LEUCISCIDAE	Telestes	ukliva	Extinct	2006	2006-01-31 00:00:00 UTC	3.1	English	<em>Telestes ukliva</em> was last recorded in 1988. Surveys have taken place since and no specimens have been found. There are no areas close by that could harbour this species (M. Mrakovcic pers comm.).	It lived in a river system in the karst region.	Introduction of exotic fish species.	The last specimen was recorded in 1988. This area has been surveyed since and the species has not been found again (M. Mrakovcic pers. comm.).		It was restricted to the Cetina River basin in Dalmatia, Croatia.		Freshwater (=Inland waters)	Palearctic	1988
Triplophysa cuneicephala	ANIMALIA	CHORDATA	ACTINOPTERYGII	CYPRINIFORMES	NEMACHEILIDAE	Triplophysa	cuneicephala	Extinct	2023	2022-11-03 00:00:00 UTC	3.1	English	This species was native to Yongding He at the Sanjiadian section, Beijing, China. This species was pushed to extinction due to habitat change. The type locality was changed from streams to a reservoir. No specimens have been caught since the 1950s, despite surveys, and it is now considered to be Extinct.	This species was found in small streams and tributaries.	This species was pushed to extinction due to habitat change. The type locality was changed from streams to a reservoir.	This species still reportedly occurred in Yongding He in the late 1950s, but no additional specimens have been captured since, despite surveys, and it is now considered extinct.		This species was native to Yongding He at the Sanjiadian section, Beijing, China.	This species was not used.	Freshwater (=Inland waters)	Palearctic	1950s
Anabarilius macrolepis	ANIMALIA	CHORDATA	ACTINOPTERYGII	CYPRINIFORMES	XENOCYPRIDIDAE	Anabarilius	macrolepis	Extinct	2011	2011-01-18 00:00:00 UTC	3.1	English	Considered to have gone extinct when the Yilong Lake dried up as a result of water&#160;abstraction&#160;for agriculture in 1981.&#160;The&#160;species&#160;was surveyed for in 1983 and 1984, but was not found, and recent surveys by the Kunming Institute of Technology have also not found the species (W.&#160; Zhou pers. comm. 2011).	<span class="slabel"><span>Pelagic fish;<span class="slabel"><span> freshwater lake.<br/> <span class="slabel"><span><span></span></span></span>	<span class="short_text" id="result_box">The water level of the lake declined since the 1950s. In 1981 the lake completely dried up (for about 20 days) as a result of water&#160;abstraction&#160;for agriculture. The lake is also polluted by increased organic pollution caused by sedimentation from the surrounding catchment.	Considered to have gone extinct in 1981 because the Yilong Lake dried (for 20 days) up as a result of water&#160;abstraction&#160;for agriculture in the 1970-80s. The&#160;species&#160;was surveyed for in 1983 and 1984, but was not found, and recent surveys by the Kunming Institute of Technology have also not found the species (W.&#160; Zhou pers comm. 2011).		<p>Only known from Yilong Lake in Yunnan Province.</p>	Was used as food in the past.	Freshwater (=Inland waters)	Indomalayan	1970s
Anatolichthys splendens	ANIMALIA	CHORDATA	ACTINOPTERYGII	CYPRINODONTIFORMES	APHANIIDAE	Anatolichthys	splendens	Extinct	2014	2013-03-12 00:00:00 UTC	3.1	English	This species was known from Lake G√∂l√ß√ºk, west of Isparta, Turkey. The species was already Extinct by the 1980s (its exact date of extinction is unknown) due to the affects of introduced non-native fishes. Many surveys have taken place and the species has not been found.	This was a lacustrine species inhabiting one&#160;mountain&#160;lake.	The species vanished due to alien species&#160;invasion. Alien species were stocked to&#160;improve&#160;fisheries.	There are no more population trends as this species is Extinct.		The species was known from Lake G√∂l√ß√ºk, west of Isparta. The species was already extinct in the 1980s (its exact date of extinction is unknown).		Freshwater (=Inland waters)	Palearctic	1970s
Cyprinodon alvarezi	ANIMALIA	CHORDATA	ACTINOPTERYGII	CYPRINODONTIFORMES	CYPRINODONTIDAE	Cyprinodon	alvarezi	Extinct in the Wild	2019	2018-09-12 00:00:00 UTC	3.1	English	<p><em>Cyprindon alvarezi</em> was once restricted to the Potosi Spring northwest of Galeana in Nuevo Leon, Mexico. This species is now considered Extinct in the Wild as a result of total habitat loss, and has not been recorded at this locality since 1994. Institutional and private captive populations of <em>C. alvarezi</em> still exist. </p>	Historical habitat included clear springs and spring-fed ditches in the presence of dense aquatic macrophytes over clay, mud, firm limestone and sandy substrates (Miller <em>et al</em>. 2005). Water temperature fluctuated annually from 16.5-23 <sup>o</sup>C. Potosi springs was at 1880 m elevation (Miller <em>et al</em>. 2005).	Major threats that led to the extirpation of <em>C. alvarezi </em>in the wild include a near total loss of habitat resulting from groundwater extraction, and the impacts of predatory and competitive introduced species (Contreras-Balderas and Lozano-Vilano 1996).	<p><em>Cyprindon alvarezi</em> has not been recorded in the wild since 1994 (Burkhead 2012). Surveys in nearby springs have not recorded the species. </p>		<p><em>Cyprindon alvarezi</em> was once restricted to the Potosi Spring northwest of Galeana, Nuevo Leon, Mexico (Miller <em>et al</em>. 2005). This species is now considered extinct in the wild as a result of total habitat loss, and has not been recorded at this locality since 1994 (Contreras-Balderas and Lozano-Villano 1996). <br/></p>	There is no information on the past use or trade of this species.	Freshwater (=Inland waters)	Nearctic	1994
Cyprinodon arcuatus	ANIMALIA	CHORDATA	ACTINOPTERYGII	CYPRINODONTIFORMES	CYPRINODONTIDAE	Cyprinodon	arcuatus	Extinct	2013	2011-11-18 00:00:00 UTC	3.1	English	It is listed as Extinct because the species has not been detected for several decades, despite ample survey efforts.	Its habitat included springs and their effluents (Page and Burr 2011). This species was known from the margins of an artificial pond fed by an irrigation canal from Monkey Spring. Under natural conditions this species probably lived in marshes formed upstream from an extensive travertine terrace (Minckley 1973).	This species was a victim of water depletion caused by increasing aridity, channel incision (arroyo cutting), groundwater pumping for irrigation, and flow diversion for domestic use (Minckley <em>et al.</em> 2002). Monkey Spring (the occupied habitat) was altered into a pond and canal about a century ago. Extirpation occurred in the late 1960s during the repair and modification of an irrigation s…	It is probably extinct. Minckley <em>et al.</em> (2002) speculated that there is a possibility that an unknown captive stock exists somewhere in the tank(s) of a fish hobbyist.<br/><br/>See Minckley <em>et al.</em> (1991) for an extensive account of the history of this species and of Monkey Spring.		Its historical range included the upper Santa Cruz River basin (Gila River drainage), Arizona and probably Sonora (Minckley <em>et al.</em> 2002, Minckley and Marsh 2009). Attempts to maintain captive stock failed in 1971 (Miller <em>et al.</em> 1989).	This species was not utilized.	Freshwater (=Inland waters)	Nearctic
Cyprinodon ceciliae	ANIMALIA	CHORDATA	ACTINOPTERYGII	CYPRINODONTIFORMES	CYPRINODONTIDAE	Cyprinodon	ceciliae	Extinct	2019	2018-11-13 00:00:00 UTC	3.1	English	This species was first recorded in 1988 and was&#160;endemic to the Presa spring system which measured approximately 0.8 ha. This dried completely in 1991 after years of recorded water level declines due to the over extraction of ground water for agriculture. Despite some recovery of the water levels, repeated surveys in 1992 failed to recover this species. It is therefore assessed as Extinct.	This species occurred in a spring at 1600 m elevation in an area surrounded by desert scrub, with clear water, a muddy bottom, and vegetation. An undescribed crayfish (<em>Cambarellus </em>species) was recorded alongside it (Lozano-Vilano and Contreras-Balderas 1993).	The habitat of this species completely dried up in 1991 due to the over extraction of groundwater for agriculture (Miller <em>et al.&#160;</em>2005). The water levels are thought to have dropped by 50% between March 1988, when this species was first recorded, and June 1988. In June 1990 the levels had dropped by more than 1.5 m so that only small, very low quality pools remained with no fish and …	This species was first recorded in 1988, but in 1991 its spring dried completely and despite the water level recovering repeated surveys in 1992 failed to find it. As this was the only known population of this species it is thought to be extinct (Miller <em>et al.&#160;</em>2005). Surveys in nearby springs have not recorded the species.		This species was endemic to the Ojo de Agua La Presa in San Juan de Aviles, Bolson de Sandia, in Nuevo Leon, Mexico, in an area of around 0.8 ha. It is now thought to be extinct (Contrereas-Balderas and Lozano-Vilano 1996, Miller<em>&#160;</em><em>et al</em>. 2005).	There is no use or trade information available for this species.	Freshwater (=Inland waters)	Nearctic	1988
Cyprinodon inmemoriam	ANIMALIA	CHORDATA	ACTINOPTERYGII	CYPRINODONTIFORMES	CYPRINODONTIDAE	Cyprinodon	inmemoriam	Extinct	2019	2018-10-04 00:00:00 UTC	3.1	English	<em>Cyprinodon inmemoriam</em>&#160;is assessed as Extinct because of total destruction (desiccation) of its sole habitat, a spring, by excessive groundwater extraction. Sampling efforts in nearby springs did not record the species. The only and last collection is the one in March 17, 1984.	The spring was devoid of vegetation, with a temperature of 19 ¬∞C (Miller <em>et al</em>. 2005). The spring where this species was collected was dried up by pumping the water for irrigation.	Its spring habitat dried out because of excessive water extraction in the region (Miller <em>et al</em>. 2005).	There are no data on population size and trends for this species. It is presumed extinct. Surveys in nearby springs did not record this species.		This species is known from a single specimen, from a single location, Ojo la Trinidad, inland northern Mexico (Nearctic Realm) (Miller <em>et al</em>. 2005).	It is unknown if this species was used or traded.	Freshwater (=Inland waters)	Nearctic	1984-03-17
Cyprinodon longidorsalis	ANIMALIA	CHORDATA	ACTINOPTERYGII	CYPRINODONTIFORMES	CYPRINODONTIDAE	Cyprinodon	longidorsalis	Extinct in the Wild	2019	2018-09-27 00:00:00 UTC	3.1	English	<p><em>Cyprinodon longidorsalis</em> was historically restricted to Charco la Palma, a small spring within the Bolson de Sandia in Nuevo Leon, Mexico. Due to excessive groundwater pumping, this species was extirpated in the wild in 1994 and has not been reported since. Given the total desiccation of the only known location where this species occurred and the failure of the spring system that hist…	<p>Charco la Palma was characterized by clear water with a temperature of approximately 21 <sup>o</sup>C, muddy substrate, dense algal growth and sparse submerged vegetation, and a swampy outlet that extended 2-3 m from the spring pool (Miller <em>et al</em>. 2005). </p>	The extirpation of <em>C. longidorsalis</em> in the wild is the result of groundwater extraction and the subsequent desiccation of habitat (Lozano-Vilano and Maza-Benignos 2017).	<p>This species is widely regarded as Extinct in the Wild (Jelks <em>et al</em>. 2008, Burkhead 2012, Baumsteiger and Moyle 2017, Lozano-Vilano and Maza-Benignos 2017). Given its unique evolutionary and spatial isolation and specific habitat requirements, it is highly unlikely that this species remains extant at other localities.&#160;</p>		<p><em>Cyprinodon longidorsalis</em> was historically restricted to Charco la Palma, a small spring within the Bolson de Sandia in Nuevo Leon, Mexico (Miller <em>et al</em>. 2005, Lozano-Vilano and Maza-Benignos 2017). It has not been collected since 1994 despite subsequent surveys, due to complete loss of habitat resulting from groundwater over-extraction for agricultural use in the surrounding …	There is no information on previous use or trade for this species.	Freshwater (=Inland waters)	Nearctic	1994
Cyprinodon veronicae	ANIMALIA	CHORDATA	ACTINOPTERYGII	CYPRINODONTIFORMES	CYPRINODONTIDAE	Cyprinodon	veronicae	Extinct in the Wild	2019	2018-09-27 00:00:00 UTC	3.1	English	<p><em>Cyprinodon veronicae</em> was historically restricted to the isolated Ojo de Agua Charco Azul, a small spring within the Bolson de Sandia in Nuevo Leon, Mexico. Groundwater extraction for agricultural use led to the extirpation of this species in the wild by 1995, and a total loss of the spring pool by 1997. Given the isolation of this single location and a complete loss of habitat with no…	Ojo de Agua Charco Azul was characterized by clear water with a temperature of 19-20 <sup>o</sup>C, muddy and loamy substrates, and vegetation made up of several aquatic macrophytes. <em>Cyprinodon veronicae</em> was the only species of fish inhabiting this spring (Miller <em>et al</em>. 2005).	<p>The extirpation of <em>C. veronicae</em> in the wild was the result of groundwater extraction for agricultural use, which led to a total loss of habitat by 1997 (Burkhead 2012, Lozano-Vilano and Maza-Benignos 2017).&#160;</p>	<p>This species is widely regarded as extinct in the wild (Jelks <em>et al</em>. 2008, Burkhead 2012, Contreras-MacBeath <em>et al</em>. 2014, Lozano-Vilano and Maza-Benignos 2017). Given the complete desiccation of this isolated spring system by 1997, and a subsequent underground fire in 2003, extinction in the wild is certain. Surveys in nearby springs (in at least 30 km radius) have not record…		<p><em>Cyprinodon veronicae</em> was historically restricted to the isolated Ojo de Agua Charco Azul, a small spring within the Bolson de Sandia, 27 km southwest of La Ascencion, Nuevo Leon, Mexico (Miller <em>et al</em>. 2005). This species has not been recorded in the wild since 1995, resulting from total habitat loss due to groundwater over-extraction and the subsequent desiccation of the only…	There is no information on the past use or trade of this species.	Freshwater (=Inland waters)	Nearctic	1995
Empetrichthys merriami	ANIMALIA	CHORDATA	ACTINOPTERYGII	CYPRINODONTIFORMES	CYPRINODONTIDAE	Empetrichthys	merriami	Extinct	2013	2011-11-29 00:00:00 UTC	3.1	English	This species is listed as Extinct because no individuals have been found in more than 50 years, despite intensive surveys.	This fish inhabited deeper holes in springs (La Rivers 1962).	This species went extinct in the late 1940s or early 1950s as a result of severe habitat alterations, possibly exacerbated by predation from exotic bullfrogs and crayfish (Miller <em>et al.</em> 1989).	This species is extinct. Formerly it occurred in 5 springs in Nevada (Lee <em>et al.</em> 1980).		Its range included Ash Meadows, Amargosa Desert, Nye County, Nevada, near the Nevada/California border. This species was known only from five separated springs (Lee <em>et al.</em> 1980).	This species was not utilized.	Freshwater (=Inland waters)	Nearctic
Megupsilon aporus	ANIMALIA	CHORDATA	ACTINOPTERYGII	CYPRINODONTIFORMES	CYPRINODONTIDAE	Megupsilon	aporus	Extinct	2019	2018-09-12 00:00:00 UTC	3.1	English	<p><em>Megupsilon aporus</em> was once restricted to the Potosi Spring northwest of Galeana in Nuevo Leon, Mexico. This species is now considered Extinct (EX) as a result of total habitat loss, and has not been recorded at this locality since 1994. There are no known captive populations. The last remaining captive population was lost in 2012. </p>	<p>Historical habitat included clear springs and spring-fed ditches in the presence of dense aquatic macrophytes over clay, mud, firm limestone and sandy substrates (Miller <em>et al</em>. 2005). Water temperature fluctuated annually from 16.5-23 <sup>o</sup>C. Potosi springs was at 1880 m elevation (Miller <em>et al.</em> 2005). </p>	<p>Major threats that led to the extirpation of <em>M. aporus </em>in the wild include a near total loss of habitat resulting from groundwater extraction, and the impacts of predatory and competitive introduced species (Contreras-Balderas and Lozano-Vilano 1996, Miller <em>et al</em>. 2005). </p>	<p><em>Megupsilon aporus</em> has not been recorded in the wild since 1994 (Burkhead 2012, Lozano-Vilano and Maza-Benignos 2017, Vald√©s Gonz√°lez <em>et al</em>. 2018). Surveys have been conducted in nearby springs, but it has not been recorded. <br/></p>		<p><em>Megupsilon aporus</em> was once restricted to the Potosi Spring northwest of Galeana in Nuevo Leon, Mexico. This species was considered Extinct in the Wild (EW) as a result of total habitat loss, and has not been recorded at this locality since 1994 (Vald√©s Gonz√°lez <em>et al</em>. 2018). However, there are no known captive populations, as the last remaining captive population was lost i…	There is no information about the past use and trade of this species.	Freshwater (=Inland waters)	Nearctic	1994
Fundulus albolineatus	ANIMALIA	CHORDATA	ACTINOPTERYGII	CYPRINODONTIFORMES	FUNDULIDAE	Fundulus	albolineatus	Extinct	2021	2012-01-27 00:00:00 UTC	3.1	English	This species is listed as Extinct because the species has not been detected for more than a century, despite many attempts to find it. The sole known location has been highly altered.	Habitat for this species was a spring-fed stream. Spring Creek is described as a small stream (eighteen feet wide); temperature at time of collection was 65 ¬∞F.	The only known locality for this species has been pumped dry on several occasions, banks lined with cement, outflow impounded, and stocked with goldfish and carp.	Only one occurrence of this species was ever detected: only 25 specimens, in one collection. It is now believed to be extinct		This species is apparently now extinct. It is known only from Spring Creek (Big Spring), Huntsville, Madison County, Alabama (Page and Burr 2011).		Freshwater (=Inland waters)	Nearctic
Allotoca goslinei	ANIMALIA	CHORDATA	ACTINOPTERYGII	CYPRINODONTIFORMES	GOODEIDAE	Allotoca	goslinei	Extinct in the Wild	2019	2018-03-07 00:00:00 UTC	3.1	English	Given the fact, that <em>Allotoca goslinei&#160;</em>was the dominant fish (ca. 75% proportional abundance) at the last known location of the study by Helmus <em>et al. </em>(2009), and then decreased in numbers since about the year 2000, to a few individuals in 2004, and zero when the habitat was extensively sampled in 2005‚Äì2006, it can be inferred that the species has disappeared completely f…	Here is the habitat description from Smith and Miller (1987), slightly modified by K√∂ck in 2018: "At the type locality, the R√≠o Potrero Grande flows through a steep-walled, twisting canyon of high gradient that is well shaded by willows (<em>Salix</em> spp.) and the canyon walls. The species was taken only from a quiet pool of clear to murky water, that was about 23 m long and 3.2-3.8 m wide, u…	<em>Allotoca goslinei </em>was moderately common until the year 2000 at the type location in the R√≠o Potrero Grande. About that year, non native and invasive Green Swordtails (<em>Xiphophorus hellerii</em>) occurred<em>,</em>&#160;which invaded the type locality between 2000 and 2004 and increased in abundance while&#160;<em>Allotoca goslinei </em>decreased in <em></em>abundance.<em> </em>The Sw…	Deduced from inconclusive surveys conducted by Helmus<em> et al.</em> in 2005 and 2006 (Helmus <em>et al. </em>2009), this species is likely extinct in nature. This can be decided due to the fact that in 2000&#160;<em>Alloctoca goslinei</em>&#160;was still the dominant fish at the type locality (ca. 75% proportional abundance), but in extensive samplings of the river five, six years later, no mor…		The Banded Allotoca was endemic to the Mexican federal state of Jalisco and historically only known from few collections in the headwaters of the R√≠o Ameca, namely from the type location, the R√≠o Grande&#160;(or R√≠o, Arroyo, Potrero Grande about 10 km west of the town of Ameca), and from the R√≠o Cuisillos (1 km east of the train station at Pacana near the Presa La Vega, where it coalesces wit…	The Banded Allotoca is not used for consumption and is not a target species for the ornamental fish trade.	Freshwater (=Inland waters)	Neotropical	2004
Characodon garmani	ANIMALIA	CHORDATA	ACTINOPTERYGII	CYPRINODONTIFORMES	GOODEIDAE	Characodon	garmani	Extinct	2019	2018-04-18 00:00:00 UTC	3.1	English	<em>Characodon garmani</em>&#160;was extirpated by habitat destruction and modification, and water extraction. Extensive collections in 1953 did not locate it (I. Harrison pers. comm. 2018). Thus, this species is assessed&#160;as&#160;Extinct (EX).	This freshwater species was formerly found in the Parras Valley. The (in former times) beautiful springs have been dammed and well-stocked with common carps, and the water was used primarily for agriculture. Between 1880 and 1895, six endemic species were been described from this locality; all disappeared within the following years.	Formerly found in the Parras Valley, it is now regarded extinct, most likely due to water abstraction (Almada-Villela 1990).	This species is thought to be extinct (Almada-Villela 1990) and there is only one specimen preserved, the Holotype.		The Parras Characodon, now extinct, was a freshwater species endemic to the Mexican federal state of Coahuila, formerly found in the Parras Valley (Almada-Villela 1990). This valley had no outlet to the sea and the habitat there was heavily modified before this species could be studied or protected in captivity. Many attempts have been made to find the species over the last 60 years with no succe…	There is no use or trade information for this species.<em></em>	Freshwater (=Inland waters)	Nearctic	1900
Skiffia francesae	ANIMALIA	CHORDATA	ACTINOPTERYGII	CYPRINODONTIFORMES	GOODEIDAE	Skiffia	francesae	Extinct in the Wild	2019	2018-04-18 00:00:00 UTC	3.1	English	The Golden Skiffia was known from the type location, the R√≠o Teuchitl√°n and from the El Molino pond in the endorheic Laguna de Sayula basin. It disappeared from the type location even before it was described due to habitat alteration by river fragmentation, water pollution, competition through non-native fish (<em>Xiphophorus maculatus</em>) and through destruction of the embankment by live sto…	<p>The former habitat was a quiet, thermal and clear to murky water with only a slight current. The substrate was deep mud with a few rocks, silt and sand. A few species of aquatic plants were present, comprising <em>Eichhornia</em>, <em>Pistia</em>,<em> Ceratophyllum</em> and <em>Potamogeton</em>. The Golden Skiffia prefered depths of less than 0.5 m. Miller and Fitzsimons measured water tempera…	The species has disappeared from the wild. The biggest threat to a wild population will be non-native fish species. Several exotic species have been introduced near the type locality resulting in declines in native fishes within the R√≠o Teuchitl√°n (Miller 2005). Meanwhile, exotic species (<em>Oreochromis</em>&#160;sp.,&#160;<em>Xiphophorus hellerii</em>,&#160;<em>Poecilia mexicana</em>,&#160;<e…	This species is believed to be Extinct in the Wild and disappeared from the R√≠o Teuchitl√°n due to competition from non-native fish, eventually&#160;<em>Xiphophorus maculatus</em>, through water pollution and river fragmentation, and modification of the springs into a water recreation area. The subpopulation from the El Molino pond, discovered in 2006, was a victim of a heavy drought in 2010 and…		The Golden Skiffia is a freshwater fish species endemic to the Mexican federal state of Jalisco. It was historically only known from the R√≠o Teuchitl√°n in the R√≠o Ameca headwaters and from the R√≠o Ameca itself about 12 km east of the town of Ameca. Individuals collected from the El Molino pond (in 2006) in the endorheic Laguna de Sayula basin also belong to this species and those from the&#16…	The species is not used for human consumption, but targeted in the aquarium trade by a certain degree. In the 1970's a hybrid with<em>&#160;Skiffia multipunctata</em>&#160;(called "Black Beauty") was bred and regionally distributed, but probably disappeared again from the hobby.	Freshwater (=Inland waters)	Neotropical	2010
Gambusia amistadensis	ANIMALIA	CHORDATA	ACTINOPTERYGII	CYPRINODONTIFORMES	POECILIIDAE	Gambusia	amistadensis	Extinct	2013	2012-02-03 00:00:00 UTC	3.1	English	This species is listed as Extinct because the only population was exterminated by a reservoir, and captive populations were genetically contaminated by western mosquitofish.	This species inhabited a large vegetated spring and its effluent (Minckley et al. 1991, Page and Burr 2011).	Its habitat was inundated by the Amistad Reservoir, extirpating the species in its natural range.	No occurrences remain.<br/><br/>Extinct (Hubbs and Jensen 1984, USFWS 1987, Miller et al. 1989, Robins et al. 1991). See Minckley et al. (1991) for a detailed account of the history of this species and Goodenough Spring.		Historical range included Goodenough Spring and adjacent spring run, which flowed 1.3 km to Rio Grande, Val Verde County, Texas. Captive stocks that formerly existed at the University of Texas and Dexter Fish Lab are now extinct (contaminated with mosquitofish).		Freshwater (=Inland waters)	Nearctic
Gambusia georgei	ANIMALIA	CHORDATA	ACTINOPTERYGII	CYPRINODONTIFORMES	POECILIIDAE	Gambusia	georgei	Extinct	2013	2012-02-03 00:00:00 UTC	3.1	English	This species is listed as Extinct because no genetically pure individuals have been found since 1983.	Historical habitat included a large vegetated spring and its effluent (Page and Burr 2011); shallow, quiet, mud-bottomed, shoreline areas without dense vegetation in the thermally constant main channel. Formerly this species was common under the shade of bridges. Primary habitat requirements appear to be clean, clear water of a relatively stable temperature (Matthews and Moseley 1990).	Decline was due to reduced spring flows and pollution, including herbicide spraying along the river; introduced fishes; spread of an ornamental plant (Elephant Ears, <em>Colocasia esculenta</em>); and, as it became rare, hybridization with <em>Gambusia affinis</em> (Miller <em>et al</em>. 1989).	No occurrences are extant.<br/><br/>Population in 1969 was estimated at less than 1,000 individuals; genetically pure individuals have not been collected since 1983 (Johnson and Hubbs 1989); presumed extinct (Miller <em>et al.</em> 1989, USFWS 1990).		Its historical range included the San Marcos Spring and upper few kilometres of the San Marcos River, Texas (Hubbs and Peden 1969, Page and Burr 2011).		Freshwater (=Inland waters)	Nearctic	1983
Pantanodon madagascariensis	ANIMALIA	CHORDATA	ACTINOPTERYGII	CYPRINODONTIFORMES	POECILIIDAE	Pantanodon	madagascariensis	Extinct	2016	2016-06-30 00:00:00 UTC	3.1	English	This species was originally known from rivers on the eastern slopes of Madagascar, between Mahavelona and Fenoarivo. This species is now thought to be Extinct following the conversion of its preferred swamp habitat into rice fields. It was also subject to competition from <em>Gambusia</em>&#160;species which were introduced throughout its former range. No specimens have been collected since the e…	It was formerly found in shallow forested habitats and small swamps.	A very restricted range, deforestation and resulting habitat destruction, coupled with the introduction of exotic species, primarily <em>Gambusia </em>species, are thought to have contributed to the decline of this taxon.	A single subpopulation was known from a "Forest creek in Mahambo, Madagascar [Fenerive Est District, Toamasina Province, ca. 17¬∞29'S, 49¬∞28'E]"&#160;by Arnoult (1963) but this subpopulation is now extinct.		This species was endemic to eastern Madagascar.	There is no information as to whether this species was used or traded.	Freshwater (=Inland waters)	Afrotropical	1960s
Xiphophorus couchianus	ANIMALIA	CHORDATA	ACTINOPTERYGII	CYPRINODONTIFORMES	POECILIIDAE	Xiphophorus	couchianus	Extinct in the Wild	2019	2018-10-26 00:00:00 UTC	3.1	English	Only hybridised specimens of this species currently remain in the wild. The last collection of non-hybridised specimens was in <span class="st">1967, despite intensive sampling throughout the entire species' range from this date, until present day. This species is now considered Extinct in the Wild, with the only remaining specimens held <em>ex-situ</em> at <span class="st">Universidad Autonoma d…	The Monterrey Platyfish inhabits densely shaded, quiet, clear water of springs, their outflows, and in pools or headwaters of spring-fed streams not far from sources. It inhabits substrates of fine sand and mud (often deep) at depths to 0.6 m (Miller <em>et al</em>. 2015).	The species is threatened by habitat loss and degradation caused by urban encroachment, sewage pollution, desiccation of the natural springs and competition and predation from introduced invasive alien species (Ceballos <em>et al.</em> 2016). Ojo de Agua de Apodaca has been transformed into an urban recreational pool. This species has been extirpated from this habitat for over ten years (A. Vald<…	Although once found more widely in the region of Monterrey, most sub-populations have been lost to urban sprawl, with water habitats either drying up due to land reclamation and water extraction or being heavily polluted. Currently the species sub-populations are very restricted to a few small springs in Apodaca, suburban area of Monterrey (Ceballos <em>et al.</em> 2016). However, these sub-popul…		The Monterrey Platyfish is an endemic species restricted to the Atlantic Slope of Mexico, where it's historical range included the endothermal springs of upper Rio San Juan including rios Apodoca, Monterrey, and Santa Catarina, and the Rio Bravo basin in Nuevo Leon. As a result of habitat loss and degradation the species is currently restricted to only one natural locality (Ojo de Agua de Apodaca…	This species has been used in medical research for 15-20 years (A. Vald<span class="st">√©s Gonzalez&#160;pers. comm. 2018).	Freshwater (=Inland waters)	Nearctic	1967
Xiphophorus meyeri	ANIMALIA	CHORDATA	ACTINOPTERYGII	CYPRINODONTIFORMES	POECILIIDAE	Xiphophorus	meyeri	Extinct in the Wild	2019	2018-10-31 00:00:00 UTC	3.1	English	The Marbled Swordtail is historically endemic and restricted to the springs of La Cascada and El Socavon, as well as the small creeks which connect these freshwater springs located in Melchor Muzquiz, Coahihula, Mexico. Due to complete loss of habitat through water abstraction for mining activities, the species is considered extinct in the wild. The last sighting of this species was in 1997 and i…	This Swordtail inhabits clean, spring-fed pools, modified as albercas&#160;(for swimming) that form a small creek with moderate current draining toward Muzquiz (Miller<em> et al.</em> 2005).	The species is now considered extinct in the wild. Its natural habitat has been severely threatened in the past by water abstraction for mining activities. These activities caused complete extirpation of the species throughout its range, as the species habitat was completely dried out. These activities have since ceased and the habitat has now been recovered (A. Valdes pers. comm. 2018).	A population decline was inferred as a result of an observed habitat loss and degradation caused by over-extraction of water resources which has partially desiccated the freshwater springs to which the species is restricted (Ceballos <em>et al. </em>2016). More recently, a survey has concluded that the species has been completely extirpated from its range and is now extinct in the wild, with the …		The Marbled Swordtail is now considered extinct in the wild. Prior to its extirpation, it was endemic and restricted to the freshwater springs of La Cascada and El Socavon, as well as the small creeks which connect these springs located in Melchor Muzquiz, Coahuila, Mexico (Ceballos <em>et al.</em> 2016).	This species is not utilized.	Freshwater (=Inland waters)	Nearctic	1997
Gasterosteus crenobiontus	ANIMALIA	CHORDATA	ACTINOPTERYGII	GASTEROSTEIFORMES	GASTEROSTEIDAE	Gasterosteus	crenobiontus	Extinct	2008	2008-01-01 00:00:00 UTC	3.1	English	The species was last recorded in the 1960's. The extinction is a result of hybridisation with <em>G. aculeatus</em>. The springs inhabited by <em>G. crenobiontus</em> used to be separated from the habitat of <em>G. aculeatus</em> by a hypersaline lake that served as a barrier between the species. Irrigation works transformed the lake into a brackish one, which was invaded by migratory <em>G. acul…	<strong>Habitat</strong>: <br/>Freshwater springs. <br/><br/><strong>Biology</strong>: <br/>Spawns during an extended period, in February-October.	Hybridisation with <em>G. aculeatus</em> which invaded its habitat when irrigation transformed the hypersaline lake which served as a natural barrier between the two species.	Last recorded in the 1960's. Further surveys, most recently in 1998, all failed to find the species.		Romania: freshwater springs of hypersaline littoral Lake Techirghiol (south of Constanta).		Freshwater (=Inland waters)	Palearctic	1960s
Prototroctes oxyrhynchus	ANIMALIA	CHORDATA	ACTINOPTERYGII	OSMERIFORMES	RETROPINNIDAE	Prototroctes	oxyrhynchus	Extinct	2014	2014-07-10 00:00:00 UTC	3.1	English	The New Zealand Grayling (<em>Prototroctes oxyrhynchus</em>) is assessed as Extinct. It was endemic to New Zealand, where it was widely distributed in lowland rivers and streams throughout the North and South Islands. It was abundant at the time of European settlement in the 1860s, but population decline was noted by the late 1870s. The species' disappearance continued rapidly and, by the 1920s t…	The New Zealand Grayling was an amphidromous species, inhabiting freshwater, brackish and marine environments, including rivers, streams, at the mouths of tributary streams and in quiet backwaters. Formerly, they migrated up rivers in large shoals in late summer, spent the autumn and early winter up-stream (perhaps spawning), then disappeared again in early spring, presumably returning to the sea…	The extinction of this species was possibly due to a combination of factors including over-exploitation by early settlers, the deterioration of the freshwater habitat through the clearance of forest cover resulting in increased light penetration and raised water temperature and the impact of invasive salmonids (Baillie and Groombridge 1996, McDowall 2010).	This species&#160;was abundant at the time of European settlement in the 1860s, but population decline was noted by the late 1870s. Hector (1871) reported of immense and conspicuous shoals ascending the Hutt River (southern North Island) in January. Apparently, however, signs of decreasing numbers were evident soon afterwards. The disappearance of the fish from the Waikato River (North Island) wa…	Unknown	The New Zealand Grayling (<em>Prototroctes oxyrhynchus</em>) was endemic to New Zealand, where it was widely distributed in lowland rivers and streams throughout the North and South Islands (Baillie and Groombridge 1996, McDowall 2010).	This was an important fishery species to New Zealand's indigenous Maori prior to European settlement and vast numbers were caught using a variety of techniques including net, weir traps and drive fishing. The roe of the grayling was also consumed (Best 1929).	Freshwater (=Inland waters)|Marine	Australasian	1930s
Chitala lopis	ANIMALIA	CHORDATA	ACTINOPTERYGII	OSTEOGLOSSIFORMES	NOTOPTERIDAE	Chitala	lopis	Extinct	2020	2019-08-29 00:00:00 UTC	3.1	English	This species was known only from river drainages in western and central Java. It has not been recorded from this region in over 160 years, despite extensive surveys since its first collection. Threats in the region have resulted in severe habitat degradation that has led to the extirpation of many large-bodied freshwater fish species, and include pollution from industrial, domestic, and agricultu…	<p>Juveniles of this species most likely inhabit forested streams and swamp forests, while adults were more likely found in lakes and large rivers, as reported for other congeners (Bleeker 1851, Kottelat and Widjanarti 2005).</p>	<p>Logging, deforestation, urban development, extensive and unsustainable fishing, pollution resulting from industrial, domestic, and agricultural point and non-point sources, and agriculture occur extensively in western and central Java (D. Lumbantobing pers. comm. 2019).</p>	<p>This species is considered extinct, as it has not been encountered since the mid 19th century (Kottelat and Widjanarti 2005, Dahruddin <em>et al.</em> 2017).</p>		<p>This species was known only from river drainages in Java, from the Pesanggrahan River drainage eastwards to the Kali Garang River drainage (Bleeker 1851, Kottelat and Widjanarti 2005). The historical extent of occurrence (EOO) when this species was extant is estimated at 15,920 km<sup>2</sup>, based on a minimum convex polygon calculated from its known historic distribution (Bleeker 1851).</p>	<p>This species was consumed as a food fish in subsistence fisheries.</p>	Freshwater (=Inland waters)	Indomalayan	1851
Etheostoma sellare	ANIMALIA	CHORDATA	ACTINOPTERYGII	PERCIFORMES	PERCIDAE	Etheostoma	sellare	Extinct	2013	2012-03-01 00:00:00 UTC	3.1	English	It is listed as Extinct because the species has not been found since the 1980s, despite numerous efforts.	This species habitat includes fast rocky riffles of creeks (Page and Burr 2011). As of the 1980s, this darter inhabited the first major riffle above tidewater in Deer Creek; it also used (particularly young and juveniles) adjacent pools. The riffle has bottom ranging from rubble to gravel and has an abundance of rooted aquatic plants (Kuehne and Barbour 1983, Page 1983). Spawning occurs probably …	The damming of the Susquehanna River reduced range. The last known occupied locality is in an area of degraded water quality impacted by agricultural runoff.	This species probably is extinct. It was most recently confirmed from the last known location (Deer Creek) in 1986; one possibly was found there in 1988 (Lynn Davidson, pers. comm., 1997; see also USFWS, Federal Register, 15 February 1996). It would not be unexpected for the species to "reappear."<br/><br/>Probably no individuals remain. Historically the species was represented by small local pop…		This species was known only from tributaries of the lower Susquehanna River, Harford County, Maryland (Page and Burr 2011). Most recently, this species was restricted to a single riffle in Deer Creek (the only known extant population in the 1980s); occasional strays have occurred in Gasheys Run downstream (where breeding habitat apparently is lacking). There are no recent records from the type lo…	No information available.	Freshwater (=Inland waters)	Nearctic
Coregonus alpenae	ANIMALIA	CHORDATA	ACTINOPTERYGII	SALMONIFORMES	SALMONIDAE	Coregonus	alpenae	Extinct	1996	1996-08-01 00:00:00 UTC	2.3	English		This demersal, freshwater species formerly was found in deep waters of freshwater lakes.	Over-exploitation by humans and predation by Sea Lampreys were the main causes of the decline of the Longjaw Cisco populations. Environmental changes may also have served to limit their populations.	The species was last recorded in 1978.		The Longjaw Cisco was known from Great Slave Lake, Northwest Territories in the United States, and Hudson Bay and the Great Lakes basin (except Lakes Ontario and Erie), Canada.		Freshwater (=Inland waters)	Nearctic	1978
Coregonus bezola	ANIMALIA	CHORDATA	ACTINOPTERYGII	SALMONIFORMES	SALMONIDAE	Coregonus	bezola	Extinct	2008	2008-01-01 00:00:00 UTC	3.1	English	Known only from Lake Bourget in France where it disappeared apparently in the 1960s (based on interviews with local fisherman) due to unknown reasons. The last unambiguous identifiable documented specimen was caught in the late 1800s.	<strong>Habitat</strong>: <br/>Lacustrine, in deep waters. <br/><br/><strong>Biology</strong>: <br/>Spawns in January-February, at 70-80 m depth, on mud bottom.	Unknown.	Dissapeared apparently in the 1960s.		France: Lake Bourget.		Freshwater (=Inland waters)	Palearctic	1960s
Coregonus fera	ANIMALIA	CHORDATA	ACTINOPTERYGII	SALMONIFORMES	SALMONIDAE	Coregonus	fera	Extinct	2008	2008-01-01 00:00:00 UTC	3.1	English	It was last recorded in Lake Geneva in 1920. Although the name f√©ra is still used for the only coregonid present in Lake Geneva, this is not the original species but the introduced <em>C. palaea</em>.	<strong>Habitat</strong>: <br/>Lacustrine, in moderate depth. <br/><br/><strong>Biology</strong>: <br/>In summer, feeds on insects. Moves to deeper water in winter. Spawns in February in deep water over aquatic vegetation.	The reasons for the extinction are thought to be eutrophication and overfishing in the early 1900s.	It was last recorded in Lake Geneva in 1920. Although the name f√©ra is still used for the only coregonid present in Lake Geneva, this is not the original species but the introduced <em>C. palaea</em>.		Lake Geneva (Switzerland, France).	Now extinct.	Freshwater (=Inland waters)	Palearctic	1920
Coregonus gutturosus	ANIMALIA	CHORDATA	ACTINOPTERYGII	SALMONIFORMES	SALMONIDAE	Coregonus	gutturosus	Extinct	2008	2008-01-01 00:00:00 UTC	3.1	English	The species was endemic to Lake Costance and was a commercial species in the 1960s but it is thought to have become Extinct in the 1970s when the eutrophicaton of the Lake peaked, which is said to have impacted egg development. It has not been recorded since in spite of several surveys over the past 10 years specifically to find the species as the conditions in the lake have improved.	<strong>Habitat</strong>: <br/>Lacustrine, in deep water. Spawns in 10-60 m water depth. <br/><br/><strong>Biology</strong>: <br/>Spawns in July-November. After spawning migrates to deeper places, at depths of up to about 140 m. Migrates to 50-60 m in March-April. Feeds on benthic invertebrates (especially mussels and snails).	Eutrophication which peaked in 1979. Natural reproduction in coregonids is said to have almost stopped during the period of high eutrophication as the eggs could no longer develop in the low-oxygen substrates.	Thought to have gone extinct in the early 1970s.		Lake Constance (Switzerland, Germany, Austria).	This was a commercially fished species in the 1960s but it is thought to have gone extinct in the 1970s.	Freshwater (=Inland waters)	Palearctic	1970s
Coregonus hiemalis	ANIMALIA	CHORDATA	ACTINOPTERYGII	SALMONIFORMES	SALMONIDAE	Coregonus	hiemalis	Extinct	2008	2008-01-01 00:00:00 UTC	3.1	English	This species was last recorded in its only known location, Lake Geneva, in the early 1900s. If the species still existed today, it is highly likely that it would have been recorded in one of the many surveys that have taken place since.	<strong>Habitat</strong>: <br/>The species is found in deeper parts of the lake. <br/><br/><strong>Biology</strong>: <br/>In December, moves to spawn in shallower areas, near shore, on gravel.	The reasons for the extinction are thought to be eutrophication and overfishing in the early 1900s.	Last recorded in the early 1900s. If the species still existed it would have been recorded in one of the many surveys that have taken place.		Lake Geneva (Switzerland, France).	This species was fished for food but is now extinct.	Freshwater (=Inland waters)	Palearctic	early 1900s
Coregonus johannae	ANIMALIA	CHORDATA	ACTINOPTERYGII	SALMONIFORMES	SALMONIDAE	Coregonus	johannae	Extinct	1996	1996-08-01 00:00:00 UTC	2.3	English		<em>Coregonus johannae</em> was a demersal, freshwater species inhabiting the deeper portions of the lakes.	Commercial exploitation and predation by the Sea Lamprey were the main causes of the extinction of the Deepwater Cisco.			This species formerly occurred in Lakes Huron and Michigan in the Great Lakes basin.		Freshwater (=Inland waters)	Nearctic	1955
Coregonus nigripinnis	ANIMALIA	CHORDATA	ACTINOPTERYGII	SALMONIFORMES	SALMONIDAE	Coregonus	nigripinnis	Extinct	1996	1996-08-01 00:00:00 UTC	2.3	English	Formerly occurred in the Great Lakes, where it is now extinct; last known specimens were taken from Lake Huron in 1923 and from Lake Michigan in 1969. The decline and extinction of this species was due to overfishing, sea lamprey predation, and introgressive hybridization.	Occurred in the upper zones of deepwater areas of lakes.	Decline and extinction due to overfishing, sea lamprey predation, and introgressive hybridization.			Formerly occurred in the Great Lakes (lakes Huron, Michigan, Ontario, and Superior); now apparently extinct in the Great Lakes; last known specimens from Lake Huron in 1923 and Lake Michigan in 1969. Populations of what may be this species are extant in Lake Nipigon and possibly in other localities in central Canada, but some authors argue that this is <em>Coregonus artedi</em>.		Freshwater (=Inland waters)	Nearctic	1969
Coregonus oxyrinchus	ANIMALIA	CHORDATA	ACTINOPTERYGII	SALMONIFORMES	SALMONIDAE	Coregonus	oxyrinchus	Extinct	2008	2008-01-01 00:00:00 UTC	3.1	English	The species has not been recorded from its range (Southern North Sea basin: Schelde, Rhine and Meuse drainages) since about 1940. The species relied upon estuaries and brackish water to forage, where pollution was at it its most concentrated and coregonids are very sensitive to pollution. Many surveys have been undertaken since (most recently in 2005) within its previous range, and the species ha…	<strong>Habitat</strong>: <br/>In brackish water and main rivers; no evidence that it enters marine waters. <br/><br/><strong>Biology</strong>: <br/>Spawns in October-December in rivers. Young move to brackish habitats where they remain until mature. Feeds on zooplankton, supplemented by benthic invertebrates in adults.	Pollution.	Last recorded in 1940.		Southern North Sea basin: Schelde, Rhine and Meuse drainages (exceptionally northern France). Ascended Rhine up to K√∂ln [recorded to have reached Strasbourg (France) but this is probably erroneous]. Occasional records from southeast coast of England.	Now extinct - last recorded 1940.	Freshwater (=Inland waters)	Palearctic	1940
Coregonus restrictus	ANIMALIA	CHORDATA	ACTINOPTERYGII	SALMONIFORMES	SALMONIDAE	Coregonus	restrictus	Extinct	2008	2008-01-01 00:00:00 UTC	3.1	English	Last recorded in 1890. Survey work in the 1950s found no <em>Corgonus</em> in the lake at all. The <em>Corgonus</em> that are present in the lake now originate from stocked individuals from other species. In 1950 it was already considered that eutrophication was responsible for the species extinction.	<strong>Habitat</strong>: <br/>Lacustrine, in deep waters. <br/><br/><strong>Biology</strong>: <br/>Spawns on sand or mud at 35-40 m deep, in January.	Eutrophication which happened before 1950s.	Last recorded in 1890. Survey work in the 1950s found no coregonus in the lake. The Coregons that are present in the lake now originate from stocked individuals from other species.		Switzerland: Lake Morat.	Now extinct	Freshwater (=Inland waters)	Palearctic	1890
Oncorhynchus kawamurae	ANIMALIA	CHORDATA	ACTINOPTERYGII	SALMONIFORMES	SALMONIDAE	Oncorhynchus	kawamurae	Extinct in the Wild	2019	2017-12-07 00:00:00 UTC	3.1	English	This species was endemic to Lake Tazawa in Japan. It has been extinct from Lake Tazawa since 1940. In 1930, before this species went extinct in Lake Tazawa, eyed eggs of this species were introduced to a number of lakes, including Lake Saiko in Yamanashi prefecture, to establish subpopulations for commercial fisheries. No individuals were subsequently recorded from these lakes leading to a belief…	This is a deepwater, lacustrine species (Nakabo<em>&#160;et al.</em>&#160;2011).	The extinction of this species in Lake Tazawa was the result of introduction of acidic water from the Tama River to the lake as part of a scheme to increase hydroelectric power generation in Japan (Nakabo<em>&#160;et al.</em>&#160;2011). This is not a threat to the extant, introduced subpopulation in Lake Saiko.	This species was believed to be extinct between 1940 and 2010. At present, the only known extant subpopulation of this species is in Lake Saiko in Yamanashi prefecture.&#160;Eyed eggs were introduced to this lake from the original distribution (Lake Tazawa) in 1935 to establish a subpopulation for a commercial fishery (Nakabo<em>&#160;et al.</em>&#160;2011). Hybrid individuals (with <em>Oncorhync…		This species was endemic to Lake Tazawa in Japan. It has been extinct from Lake Tazawa since 1940. In 1930, before this species went extinct in Lake Tazawa, eyed eggs of this species were introduced to lakes in Nagano, Yamanashi and Toyama prefectures to establish subpopulations for commercial fisheries. In 1935 eyed eggs were introduced to Lakes Saiko and Motosu in Yamanashi prefecture, and to L…	Introduced individuals of this species are harvested as part of a commercial fishery for food, which is consumed only in Japan. It is also fished recreationally as a sports fish.	Freshwater (=Inland waters)	Palearctic	1940
Salmo pallaryi	ANIMALIA	CHORDATA	ACTINOPTERYGII	SALMONIFORMES	SALMONIDAE	Salmo	pallaryi	Extinct	2022	2021-05-03 00:00:00 UTC	3.1	English	<em>Salmo pallaryi</em> was last recorded in the wild during the 1930s, and it is known only from two preserved specimens. Field surveys in subsequent decades have demonstrated that non-native Common Carp (<em>Cyprinus carpio</em>) is the only fish species currently inhabiting the lake.	The endorheic Sidi Ali basin is located at 2,080m AMSL, and the lake is fed mostly by karstic springs and runoff from rainfall. The size of the lake fluctuates depending on environmental conditions, and recurring periods of drought have seen it lose around 25% of its surface area since records began in the mid-1970s. It is predicted to dry out entirely in around 20 years' time if the current clim…	The introduction of Common Carp may have driven the species' extinction, either via predation of juveniles, modification of shoreline spawning sites, competition for resources, or a combination of these factors. Increasing salinity due to drying of the lake may also have contributed (M. Ford pers. obv.).	This species has been extinct since the mid-20<sup>th</sup> century.		The species was probably endemic to Lake (Aguelmame) Sidi Ali in the Middle Atlas mountains of northern Morocco. During the 1940s a second subpopulation was reported from Lake Tiguelmamine, located around 35 km southwest of Lake Sidi Ali. This remains the only report from this location, and the individuals observed were described as being very small and exhibiting physical deformities. Lake Tigue…		Freshwater (=Inland waters)	Palearctic	1930s
Salvelinus agassizii	ANIMALIA	CHORDATA	ACTINOPTERYGII	SALMONIFORMES	SALMONIDAE	Salvelinus	agassizii	Extinct	1996	1996-08-01 00:00:00 UTC	2.3	English								Freshwater (=Inland waters)	Nearctic	1930
Salvelinus neocomensis	ANIMALIA	CHORDATA	ACTINOPTERYGII	SALMONIFORMES	SALMONIDAE	Salvelinus	neocomensis	Extinct	2008	2008-01-01 00:00:00 UTC	3.1	English	<em>S. neocomensis</em> was known definitely only from Lake Neuch√¢tel where it is now reported to be Extinct, it was last recorded in 1904. Further research has been undertaken (1950s and 2003) which failed to find evidence of its survival.	<strong>Habitat</strong>: <br/>Deep water (below 80 m). <br/><br/><strong>Biology</strong>: <br/>Spawns on muddy sediments in Lake Neuch√¢tel. Feeds mainly on insect larvae, snails, crustaceans and fish eggs.	Unknown.	The species was last recorded in 1904. Further research has been undertaken and failed to find the species.		Lake Neuch√¢tel (Switzerland).		Freshwater (=Inland waters)	Palearctic	1904
Salvelinus profundus	ANIMALIA	CHORDATA	ACTINOPTERYGII	SALMONIFORMES	SALMONIDAE	Salvelinus	profundus	Extinct	2008	2008-01-01 00:00:00 UTC	3.1	English	The species was endemic to Lake Costance and was a commercial species in the 1960s but it is thought to have gone extinct in the 1970's when the eutrophicaton peaked, which is believed to have impacted egg development. It has not been recorded since and there have been several surveys in the past 10 years specifically find the species as the conditions in the lake have improved.	<strong>Habitat</strong>: <br/>Deep water (below 80 m). Lives and feeds on bottom. <br/><br/><strong>Biology</strong>: <br/>When brought to surface in nets, usually appears with a greatly bloated belly because of expansion of gas bladder resulting from reduction of water pressure. Possibly spawns on an extended period between July-February (or maybe even at all seasons), at depths around 60-80 m,…	Eutrophication which peaked in 1979. Natural reproduction in <em>Salvelinus</em> species is said to have almost stopped during the period of high eutrophication as the eggs could no longer develop in the low-oxygen substrates.	Last recorded in the 1970's.		Lake Constance (Switzerland, Germany, Austria).	Now extinct.	Freshwater (=Inland waters)	Palearctic	1970s
Stenodus leucichthys	ANIMALIA	CHORDATA	ACTINOPTERYGII	SALMONIFORMES	SALMONIDAE	Stenodus	leucichthys	Extinct in the Wild	2008	2008-01-01 00:00:00 UTC	3.1	English	Construction of dams led to the loss of all spawning grounds for the species (the Volga, Ural and Terek drainages). Native stocks are reportedly extinct and survival depends exclusively on stocking, which has decreased since the Soviet era. In 2004, only about 100 spawners were caught below Volgograd dam and used for ranching. Increasing illegal fishing in the Volga and in the Caspian Sea is now …	<strong>Habitat</strong>: <br/>At sea, throughout basin in pelagic zone with temperatures below 18¬∞C and 20-50 m deep. Juveniles and adults overwinter and forage at sea. Large lowland rivers during migration. Prior to the construction of dams, migration route was over 3000 km long, reaching up to uppermost reaches of Ufa and Belaya drainages (Kama tributaries). Spawns on gravel shallows. <br/><b…	Construction of dams led to the loss of all spawning grounds for the species (the Volga, Ural and Terek drainages). Increasing illegal fishing in the Volga and in the Caspian Sea is now a very critical concern. <em>Stenodus nelma</em> was introduced in the northern Volga drainage and is now expanding and might threaten surviving populations and cultivated stocks through hybridization.	Native stocks are reportedly extinct and survival depends exclusively on stocking. In the Volga all spawning grounds were above Volgograd dam. In 1959 only a few spawners remained. Up to 33 million (1988) juveniles were stocked during Soviet times. Between 1996-99 only 600,000 juveniles were stocked and the spawning population is in a drastic decline again. In 2004, only about 100 spawners were c…		Caspian Sea (commonly central and southern Caspian in summer), Volga, Ural and Terek drainages.		Freshwater (=Inland waters)	Palearctic
Cottus echinatus	ANIMALIA	CHORDATA	ACTINOPTERYGII	SCORPAENIFORMES	COTTIDAE	Cottus	echinatus	Extinct	2013	2011-11-09 00:00:00 UTC	3.1	English	It is listed as Extinct because the species has not been observed since the 1920s despite adequate surveys to find it.	Its habitat included rocky nearshore areas of Utah Lake (Page and Burr 2011).	Decreased water quality associated with agriculture, introduced fishes, and drought-associated low lake levels in 1930s may have led to extinction (Lee <em>et al.</em> 1980, Miller <em>et al.</em> 1989).	None remaining.		This species is extinct; historically, it was found only in Utah Lake, Utah (Page and Burr 2011).	This species was not utilized.	Freshwater (=Inland waters)	Nearctic
Platytropius siamensis	ANIMALIA	CHORDATA	ACTINOPTERYGII	SILURIFORMES	HORABAGRIDAE	Platytropius	siamensis	Extinct	2011	2011-02-07 00:00:00 UTC	3.1	English	This species has not been encountered since 1975‚Äì1977 (C. Vidthayanon, pers. comm.), despite periodic surveys undertaken within the Chao Phraya and Bang Pakong river drainages. Because of the complete absence of evidence that any individuals of this species can still be found either in the wild or as captive populations, this species is assessed as Extinct.	This species was previously found in the main channels of rivers and larger streams. It might have also been found in large swamps and marshes, although all known museum records of this species come from material collected in fluviatile systems.	This species is believed to have gone extinct as a result of damming and canalization of the Chao Phraya River (Harrison and Stiassny 1999), as well as extensive reclamation of wetlands around Bangkok and the known range of the species. In addition, the lower parts of both rivers are very highly polluted.	This species was still abundant in the Chao Phraya (and possibly Bang Pakong) River drainage in the 1920s (Smith 1945), but is now considered extinct, as no individuals have been encountered since 1975‚Äì1977 (from specimens seen from Ayutthaya; specimens at Thai Department of Fisheries (C. Vidthayanon pers. comm. 2011)) in spite of numerous surveys within the Chao Phraya River drainage and areas…		This species was known from the Chao Phraya and Bang Pakong river drainages in Thailand (Smith 1945). Although there have been numerous general fish surveys in the drainages where the species had been recorded, this species has not been encountered since 1975‚Äì1977.	This species was utilized as a food fish, most likely in artisanal fisheries.	Freshwater (=Inland waters)	Indomalayan	1977
Noturus trautmani	ANIMALIA	CHORDATA	ACTINOPTERYGII	SILURIFORMES	ICTALURIDAE	Noturus	trautmani	Extinct	2013	2012-08-04 00:00:00 UTC	3.1	English	It is listed as Extinct because the species has not been detected in more than 50 years, despite adequate surveys.	Nearly all specimens known were taken from the downstream 6 m of a riffle 18 m long, at a point where water velocity was decreasing and substrate was composed of sandy gravel with occasional small stones up to 10 cm in diameter.	The reason for this species' decline is unknown.	The species was last collected in 1957, despite intensive sampling at the type locality and in nearby drainages; it is evidently extinct (USFWS 2009).		This species was known from riffles in Big Darby Creek, a tributary of the Scioto River near the village of Fox, in Pickaway County, central Ohio. Intensive year-around collecting efforts yielded less than 20 specimens, all taken in fall and early winter. It has not been collected since 1957, and evidently it is now Extinct (USFWS 2009).	This species was not utilized.	Freshwater (=Inland waters)	Nearctic	1957
Anaxyrus baxteri	ANIMALIA	CHORDATA	AMPHIBIA	ANURA	BUFONIDAE	Anaxyrus	baxteri	Extinct in the Wild	2022	2020-06-02 00:00:00 UTC	3.1	English	Listed as Extinct in the Wild because this species is believed to have become extinct following declines in the 1960s and 1970s. Although a wild population has since been reintroduced into its native range, a self-sustaining breeding population has not successfully been re-established, and the species is entirely reliant on intensive management and the release of captive-bred individuals for succ…	Historically, this species is associated with floodplain ponds along the Big and Little Laramie Rivers. It is known to inhabit a variety of wetland habitats, including lakes, ponds, streams, marshes, and roadside ditches (Green <em>et al</em>. 2014). The use of lakes might have been limited due to saline conditions, however it is possible that irrigation might have flushed out the lakes and made …	This species is particularly at risk due to its extremely limited distribution and small population size, and is is entirely dependent on captive releases for its survival in the wild. A lack of genetic diversity might also limit this species' abundance in the Laramie Basin. The primary threats within its range include the lack of suitable habitat available for future reintroductions within its h…	This species was common in the 1950s, but underwent a large decline in the 1960s and 1970s. This species was federally listed as endangered in 1984, and was presumed extinct by 1985 (Baxter and Stromberg 1980, Stromberg 1981, Vankirk 1980, Baxter<em> et al</em>. 1982, Baxter and Stone 1985, Lewis <em>et al</em>. 1985). A small extant population consisting of approximately 100‚Äì150 adults was dis…		This species is restricted to the Laramie Basin in Albany County, Wyoming, USA. Historically, this species was commonly found across 1,820 km<sup>2</sup> of the Laramie Basin. It was presumed extinct by 1985 (Baxter&#160;and Stromberg 1980, Stromberg 1981, Vankirk 1980, Baxter <em>et al. </em>1982<strong>, </strong>Baxter and&#160;Stone 1985, Lewis <em>et al. </em>1985).&#160;In 1987, a small rem…	There are no records of this species being utilized.	Terrestrial|Freshwater (=Inland waters)	Nearctic	1989
Atelopus chiriquiensis	ANIMALIA	CHORDATA	AMPHIBIA	ANURA	BUFONIDAE	Atelopus	chiriquiensis	Extinct	2020	2019-09-10 00:00:00 UTC	3.1	English	<span data-sheets-value="{&quot;1&quot;:2,&quot;2&quot;:&quot;Listed as Extinct because it has not been recorded since XXXX, and extensive searches in the appropriate habitat, during the appropriate season within the known range, have failed to locate this species.&quot;}" data-sheets-userformat="{&quot;2&quot;:13245,&quot;3&quot;:{&quot;1&quot;:0},&quot;5&quot;:{&quot;1&quot;:[{&quot;1&quot;:2,&…	It is a diurnal, terrestrial species of stream margins in lower montane wet forest and rainforest. Males are territorial and use an advertisement call to maintain a breeding site. Breeding and larval development for this species takes place in forest streams (Savage 2002).	The amphibian chytrid fungus,<em>&#160;Batrachochytrium dendrobatidis</em> (<em>Bd</em>),&#160;was confirmed in this species in 1993 and 1994 (see Lips&#160;<span style="font-style: italic;">et al.</span>&#160;2003). The subsequent drastic population decline,&#160;including disappearances within undisturbed habitat, occurred over a five year period between 1992‚Äì1996 and has been linked to chytr…	This species was once considered locally abundant along streams (Lindquist and Swihart 1997, Lips 1998) and was formerly a very easy species to find (F. Bola√±os pers. comm. September 2019). In Costa Rica, this species has disappeared from its entire range, and there have been no sightings since 1996, despite many searches in appropriate montane habitats since its disappearance (Leenders 2001, Ga…		This species has disappeared from its entire range, but was historically found in the lower montane zone of the Cordillera de Talamanca-Chiriqu√≠ axis of Costa Rica (1,800‚Äì2,500 m asl) and western Panama (1,400‚Äì2,100 m asl) (Savage 2002).	There are no records of this species being utilized.	Terrestrial|Freshwater (=Inland waters)	Neotropical	1996
Atelopus senex	ANIMALIA	CHORDATA	AMPHIBIA	ANURA	BUFONIDAE	Atelopus	senex	Extinct	2020	2019-09-09 00:00:00 UTC	3.1	English	<span data-sheets-value="{&quot;1&quot;:2,&quot;2&quot;:&quot;Listed as Critically Endangered in view of the relatively recent (2000‚Äì2005) collapse of its entire known population, possibly involving chytridiomycosis, which has been confirmed in the area. Should the species still be extant, it is likely that it survives in low numbers, possibly fewer than 50 mature individuals. &quot;}" data-she…	It occurs and reproduces in stream margins in premontane rainforest and lower montane rainforest. It is a diurnal, stream-breeding species, and used to be found in great concentrations during the reproductive period from July to August (Savage 2002).	This species appears to have undergone rapid, dramatic declines across Costa Rica, including disappearances within undisturbed habitat, which has been associated with chytridiomycosis as observed in many other montane, steam-associated species across Mesoamerica. Climate change or the synergistic effects of multiple factors cannot be ruled out as playing a role in the declines (Costa Rica Red Lis…	It was formerly a common species up until 1985 (F. Bolanos pers. comm. Sept 2019), but underwent serious declines and disappeared from its historical sites between 1987 and 1988 (Savage 2002, Cossel Jr. and Kubicki 2017).&#160;It has now disappeared from its entire range, and there have been no sightings since 1986, despite many searches in appropriate montane habitats since its disappearance.&#1…		This species has disappeared from its entire range, but historically it occurred in humid montane forest in central Costa Rica in the Cordilleras Central and Talamanca in Costa Rica from 1,280-2,040 m asl (Savage 2002).	It is Extinct, and therefore, unlikely to be in international trade any longer.	Terrestrial|Freshwater (=Inland waters)	Neotropical	1986
Atelopus vogli	ANIMALIA	CHORDATA	AMPHIBIA	ANURA	BUFONIDAE	Atelopus	vogli	Extinct	2022	2020-06-18 00:00:00 UTC	3.1	English	<p>Listed as Extinct because of the almost complete destruction&#160;of the natural habitat of the species, and because&#160;continuous searches over the last thirty&#160;years have failed to find any specimens.</p>	The original habitat at the type locality, semi-deciduous humid forest, has been drastically modified by repeated clearing and burning. All that remains is a savannah-like environment&#160;with a depauperate secondary forest remnant along a small section at the upper parts of the stream formerly inhabited by this species. Details from the collection series suggest that the species congregated for…	The species is believed to have become extinct following the extensive conversion of its habitat for agriculture and other anthropogenic activities.	<p>This species was formerly proved to be abundant, as 415 paratopotypic specimens (at the Zoologische Sammlung des Bayerischen Staates, Munich) and at least 11 more individuals, which were exchanged with other museums (L√∂tters<em> et al</em>. 2004), were collected at the same time by C. Vogl in 1933. Examination of the scientific collection of the Museo de Ciencias Naturales de Caracas (MCNC) r…		This species was known only from the type locality of "Schluch Las Pe√±as (600 m), unweit von Maracay". This area is now believed to be Pozo del Diablo in the headwaters of &#160;R√≠o G√ºey, on the southern versant of the Cordillera de la Costa, State of Aragua, Venezuela at 700 m asl.&#160;Barrio-Amor√≥s and Rojas-Runjaic (2009) confirmed a second locality for the species (Montalb√°n, Carabobo S…	There are no records of this species being utilized.	Terrestrial|Freshwater (=Inland waters)	Neotropical	1957
Incilius periglenes	ANIMALIA	CHORDATA	AMPHIBIA	ANURA	BUFONIDAE	Incilius	periglenes	Extinct	2020	2019-09-11 00:00:00 UTC	3.1	English	Listed as Extinct because it has not been recorded since 1989, and extensive searches in the appropriate habitat, during the appropriate season within the known range, have failed to locate this species.	This species inhabited cloud and elfin forest, and was recorded breeding in temporary pools at the beginning of the rainy season.	Its restricted range, climate change, chytridiomycosis and airborne pollution probably contributed to this species' extinction (Pounds <em>et al.</em> 2006,&#160;Anchukaitis and Evans 2010,&#160;Cheng<em> et al. </em>2011).	Formerly a common species, no specimen has been seen since 1989. It last bred in normal numbers in 1987, and its breeding sites were well known. In 1988, only eight males and two females could be located. In 1989, a single male was found, and that was the last record of the species (Pounds and Crump 1994, Pounds <em>et al.</em> 1997). Extensive searches since this time have failed to produce any …		This species was known only from the Reserva Biol√≥gica Monteverde in Costa Rica. It occurred at elevations of 1,500-1,620 m asl.		Terrestrial|Freshwater (=Inland waters)	Neotropical	1989
Nectophrynoides asperginis	ANIMALIA	CHORDATA	AMPHIBIA	ANURA	BUFONIDAE	Nectophrynoides	asperginis	Extinct in the Wild	2015	2014-07-25 00:00:00 UTC	3.1	English	This species was listed as Extinct in the Wild (EW) in 2009 because no self-sustaining population existed in the wild at that time. The 2014 assessment is observing the five year rule set out in section 2.2.1 of the <a href="http://cmsdocs.s3.amazonaws.com/RedListGuidelines.pdf"><em>Guidelines for Using the IUCN Red List Categories and Criteria</em></a>, which requires a species to remain in its …	This species lived only in soaked herbaceous vegetation in the spray zone of the Kihansi Falls. An artificial gravity-fed sprinkler system is currently in place to mimic the original conditions of the spray zone. The toad breeds by internal fertilization, with females retaining the larvae internally in the oviduct until little toadlets are born. Clutch size varies from 5‚Äì13 offspring (Channing …	The serious decline and extinction of this species appears tp be related to the Lower Kihansi Hydropower Project, which involved the construction of a dam upstream on the Kihansi River in 2000. The dam cut off 90% of the original water flow to the gorge, thereby hugely reducing the volume of spray, particularly in the dry season, as well as altering the vegetational composition. <br/><br/>An arti…	Formerly it was abundant in a tiny area, with a population of around 17,000 individuals. Reports indicate that the species fluctuated naturally in its population size. The population appeared to be at a high in May 1999, dropping to lower numbers in the course of 2001 and 2002 [total population estimates oscillated at around 11,000 individuals up until March 2002; see Channing <span style="font-s…		This species was a micro-endemic of the Kihansi Falls, in the Kihansi Gorge, in the Udzungwa Mountains, eastern Tanzania, at 600-940 m asl. Its global range covered an area of less than two hectares around the Kihansi Falls, and searches for it around other waterfalls on the escarpment of the Udzungwa Mountains have not located any additional populations (Channing <span style="font-style: italic;…	<p>In 2000, at the invitation of the Tanzanian government, the Bronx Zoo collected 499 individuals to establish an <em>ex-situ</em> breeding programme in view of creating an assurance population.<br/></p>	Terrestrial|Freshwater (=Inland waters)	Afrotropical	2004
Craugastor anciano	ANIMALIA	CHORDATA	AMPHIBIA	ANURA	CRAUGASTORIDAE	Craugastor	anciano	Extinct	2019	2019-04-13 00:00:00 UTC	3.1	English	Listed as Extinct. It was last seen in 1990, and exhaustive surveys at the species' known sites and the only other adjacent site with suitable habitat at suitable elevations have failed to record the species in several decades. The species experienced drastic population declines, probably due to chytridiomycosis and habitat loss, and has apparently not recuperated.	This species lived on the ground along mountain streams in premontane and lower montane moist forest. It presumably bred by direct development, with eggs laid on land, similar to other species in the <em>Craugastor rugulosus</em>&#160;series&#160;(McCranie and Castaneda 2007). It was not though to have tolerated habitat disturbance.	Species of the <em>Craugastor rugulosus</em> group appear to have undergone dramatic declines between mid 1980s to early 1990s across Honduras, including within undisturbed habitat which is a strong indicator of chytrid-related declines (Honduras Red List Assessment Workshop March 2019). Chytridiomycosis is thought to have contributed to the extinction of this species (J. Townsend, L. Herrera and…	It had always been extremely rare, and is now considered to be extinct. Surveys were conducted for this species in 1995 and 1997, and no individuals were found (McCranie and Castaneda 2007). A two-night survey was conducted in 2008 at the type locality and did not record this species, and a 12 day survey (involving nine people for three days, and five people for the remaining six days) was conduc…		This species was only known from two sites in the Montana de Celaque, Departments of Lempira and Ocotepeque, western Honduras, between 1,400-1,840 m asl. It was thought to be endemic to the mountain, and there is a lot of unsuitable habitat between the known locality and the next mountain (J. Townsend pers. comm. March 2019). Its extent of occurrence (EOO) was 97 km<sup>2</sup>.	There are no records of this species being utilized.	Terrestrial|Freshwater (=Inland waters)	Neotropical	1990
Craugastor myllomyllon	ANIMALIA	CHORDATA	AMPHIBIA	ANURA	CRAUGASTORIDAE	Craugastor	myllomyllon	Extinct	2020	2019-08-21 00:00:00 UTC	3.1	English	<span data-sheets-value="{&quot;1&quot;:2,&quot;2&quot;:&quot;Listed as Extinct because it has not been recorded since XXXX, and extensive searches in the appropriate habitat, during the appropriate season within the known range, have failed to locate this species.&quot;}" data-sheets-userformat="{&quot;2&quot;:13245,&quot;3&quot;:{&quot;1&quot;:0},&quot;5&quot;:{&quot;1&quot;:[{&quot;1&quot;:2,&…	This species was known to inhabit premontane wet forest, where it presumably reproduced by direct development (Savage 2000).	The habitat at the type locality has been destroyed by agriculture (Guatemala Red List Assessment Workshop August 2019).	This species is known from only a single female specimen collected in 1978&#160;(Savage 2000). It is likely to be rare, since numerous surveys between 1998 and 2019 have been unsuccessful in locating this species, whereas other species of <em>Craugastor</em> have been recorded (Guatemala Red List Workshop Assessment Workshop August 2019). It is thought that this species is now Extinct&#160;(Guate…		This species was formerly known to occur at the type locality of Finca Volc√°n in the Sierra de Xucaneb, Alta Verapaz Department, in central Guatemala. It was recorded at 875 m asl.	There are no records of this species being utilized.	Terrestrial	Neotropical	1978
Craugastor omoaensis	ANIMALIA	CHORDATA	AMPHIBIA	ANURA	CRAUGASTORIDAE	Craugastor	omoaensis	Extinct	2019	2019-03-12 00:00:00 UTC	3.1	English	<span data-sheets-value="{&quot;1&quot;:2,&quot;2&quot;:&quot;Listed as Extinct because it has not been recorded since XXXX, and extensive searches in the appropriate habitat, during the appropriate season within the known range, have failed to locate this species.&quot;}" data-sheets-userformat="{&quot;2&quot;:13245,&quot;3&quot;:{&quot;1&quot;:0},&quot;5&quot;:{&quot;1&quot;:[{&quot;1&quot;:2,&…	The species stream-associated species occurred in the&#160;Premontane Wet Forest formation. It reproduced by direct development along streams.	Habitat loss due to urbanisation and coffee farming is taking place in the region where this species was previously extant, which may have played a role in the the dramatic population decline. Some other species of <em>Craugastor</em> that are associated with streams have undergone dramatic declines and disappearances at higher elevations, possibly due to chytridiomycosis, which probably contribu…	It is known from 24 specimens. Formerly, it was moderately common, but has experienced a precipitous decline. It was last observed in 1974 by J. Lynch. A visit to the area of the type locality in 27 July 1996 failed to turn up individuals of this or any other amphibian and the area&#160;at that time was considerably more deforested than it was during 1974 (McCranie and Wilson 2002).&#160;Apparent…		This species was formerly known from moderate elevations in the Sierra de Omoa, near San Pedro Sula, on the slope of the Atlantic in Cort√©s, Honduras, between 760-1,150 m asl (McCranie and Casta√±eda 2007).	There are no records of this species being utilized.	Terrestrial|Freshwater (=Inland waters)	Neotropical	1974
Oophaga speciosa	ANIMALIA	CHORDATA	AMPHIBIA	ANURA	DENDROBATIDAE	Oophaga	speciosa	Extinct	2020	2018-06-05 00:00:00 UTC	3.1	English	This is a diurnal highly visible animal that has been extensively searched for in the wild and is listed as Extinct due to the lack of records of this species from its restricted range.	It is a terrestrial species of humid lowland and montane forest. Breeding takes place in plants by larval development.	The chytrid fungus <em>Bd</em>&#160;swept through the region in 1996 (Lips <em>et al.</em> 2008) and the species has not been recorded since.	The species was formerly considered to be common, but it has not been recorded since 1992 when the last animals were exported from Panama to the US for the pet trade (LEMIS data obtained by B. Klocke in 2016). Multiple targeted surveys (including 2008, 2009 and 2010- Abel pers. comm. August 2019) have failed to record the species, as well as general biodiversity surveys within the species range i…		This species is a Panamanian endemic of the western Cordillera Central adjacent to Costa Rica, at 1,370 m asl.	The species is highly sought after for the international pet trade. It is unknown if any animals persist in private collections; no individuals of the species are held in any of the world's zoo collections (ZIMS 2018).	Terrestrial	Neotropical	1992
Nannophrys guentheri	ANIMALIA	CHORDATA	AMPHIBIA	ANURA	DICROGLOSSIDAE	Nannophrys	guentheri	Extinct	2020	2020-02-20 00:00:00 UTC	3.1	English	Listed as Extinct because it has not been recorded for over 100 years and extensive searches have failed to locate this species.	There is no information on the habitat requirements of this species. It presumably bred on wet rock surfaces near streams by larval development, like other members of the genus.	The reasons for the extinction of this species are not known.	This species is known only from the type series collected more than 100 years ago. It has not been recorded since it was originally described. As of 2020, recent and historical extensive field surveys of the amphibian fauna of Sri Lanka have been unable to relocate this frog, and it is now believed to be extinct.		This species is an extinct Sri Lankan endemic,&#160;known only from the general type locality of "Ceylon" (= Sri Lanka), where it was collected in 1882. It is not possible to produce a meaningful distribution map for the species.	This species is considered to be extinct. Thus, there is no trade in nor any uses of this species.	Terrestrial|Freshwater (=Inland waters)	Indomalayan	1882
Boana cymbalum	ANIMALIA	CHORDATA	AMPHIBIA	ANURA	HYLIDAE	Boana	cymbalum	Extinct	2023	2021-04-09 00:00:00 UTC	3.1	English	<span id="docs-internal-guid-1c2e7736-7fff-694d-5c83-d30545006189">Listed as Extinct because it has not been recorded since 1963. Both known sites have been destroyed, and catastrophic declines occurred during the 1960s‚Äì1980s due to the combined effects of multiple severe threats. Extensive searches in the appropriate habitat, during the appropriate season within the known range, since 1964 hav…	This species occurred in primary forest in the Atlantic Forest biome. It inhabited low vegetation on the border of streams in gallery forest (Bokermann 1963). There is no information on breeding habits, but reproduction might have taken place by larval development in streams. It was a medium-sized treefrog with loud and very characteristic vocalizations, making it easy to detect.	This species disappeared in the late 1960s or 1970s after suffering severe declines due to a number of threats.&#160;<br/><br/>Both known sites have been destroyed by infrastructure development. The type locality was destroyed when the new Esta√ß√£o Ferrovi√°ria Campo Grande (railway station) was built in the early 1970s. The second locality was previously on the outskirts of the city of Sao Paul…	This species is known from five individuals collected in 1962 from the type locality (Bokermann 1963, Lutz 1973, Faivovich <em>et al.</em> 2021). Only one individual is known from the Nova Manchester locality and was identified from museum collections by Faivovich <em>et al</em>. (2021); it is presumed to have also been collected in the 1960s although there is no collection date provided with the…		This Brazilian species was known from only two sites: one at the Esta√ß√£o Ferrovi√°ria de Campo Grande (type locality) in the municipality of Santo Andr√© within the Serra de Paranapiacaba (Bokermann 1963);&#160;and another about 35 km away in the district of Nova Manchester in the municipality of S√£o Paulo, in the state of S√£o Paulo (Faivovich&#160;<em>et al.&#160;</em>2021). The type localit…	There are no records of the species being utilized.	Terrestrial|Freshwater (=Inland waters)	Neotropical	1963
Rheobatrachus silus	ANIMALIA	CHORDATA	AMPHIBIA	ANURA	MYOBATRACHIDAE	Rheobatrachus	silus	Extinct	2022	2021-02-03 00:00:00 UTC	3.1	English	Listed as Extinct because it has not been recorded in the wild since 1981 and the last individual in a laboratory died in 1983. This species experienced a very rapid decline in the wild, from being common to extinct in just a few years, most likely due to chytridiomycosis. Extensive searches in the following 25 years failed to locate this species. There are fewer targeted searches for this specie…	This species lived in rainforest, wet sclerophyll forest and riverine gallery open forest at 350 m asl and was closely associated with watercourses and adjacent rock pools and soaks (Czechura 1991, Meyer <em>et al.</em> 2001). These streams are mostly perennial, but in extremely dry years they may cease to flow (Ingram 1983). The vegetation along the stream banks is usually closed forest or tall …	The reason(s) for the disappearance of this species remains unknown (Tyler and Davies 1985). Populations were present in logged catchments between 1972 and 1979. Although the species persisted in the streams during these activities, the effects of timber harvesting on this aquatic species were never investigated. Its habitat is currently threatened by feral pigs, invasion of weeds (especially Mis…	When first discovered, this species was extremely abundant and common. The species declined rapidly and disappeared at about the same time as a sympatric species <em>Taudactylus diurnus</em> (Czechura and Ingram 1990). Czechura and Ingram (1990) and Ingram (1990) state that the last frog was seen in the wild in 1979 on the Conondale Range. However, Richards <em>et al.</em> (1993) reported the exi…		This Australian endemic species was restricted to elevations between 350 and 800 m asl in the Blackall and Conondale Ranges in southeast Queensland (Hines <em>et al</em>. 1999) with a geographic distribution of less than 1,400 km<sup>2</sup> (map in Hines<em> et al</em>. 1999). It&#160;inhabited streams in the catchments of the Mary, Stanley and Mooloolah River (Ingram 1983). It was thought to ha…	This species was the subject of research in to its unique breeding ecology. There was no trade of this species.	Terrestrial|Freshwater (=Inland waters)	Australasian	1981
Rheobatrachus vitellinus	ANIMALIA	CHORDATA	AMPHIBIA	ANURA	MYOBATRACHIDAE	Rheobatrachus	vitellinus	Extinct	2022	2021-02-03 00:00:00 UTC	3.1	English	Listed as Extinct because it has not been recorded in the wild since 1985, and extensive searches over the last 35 years have failed to locate this species. This species experienced a very rapid decline, from being common to extinct in less than a year, most likely due to chytridiomycosis.	This was a mostly aquatic species largely restricted to the shallow section of fast-flowing creeks and streams in rainforest. It was only recorded from pristine rainforest where there was no disturbance. Males would call in summer along the edge of creeks and streams. It was one of only two known species to brood its offspring within its stomach. Females deposited their eggs, and then swallowed t…	The cause(s) of the population decline remain unknown. McDonald (1990) found no obvious evidence that seasonal rarity, over-collecting, predation, drought, floods, habitat destruction, disease, heavy parasite loads or stress due to handling for data collection were responsible for the population declines. Threats to the Eungella National Park include fires that might sweep up the slopes of the mo…	The species was considered common across its range until January 1985 when the first signs of decline (reported by Winter and McDonald 1986) were observed at lower altitudes (about 400 m asl) (McDonald 1990). At higher altitudes the frogs remained common until March 1985, but were absent in June of that year (McDonald 1990). Despite continued efforts to locate the species, it has not been recorde…		This Australian endemic species was discovered in January 1984 (Mahony <em>et al.</em> 1984) and was found exclusively in undisturbed rainforest in Eungella National Park, mid-eastern Queensland at altitudes of 400‚Äì1,000 m asl (Covacevich and McDonald 1993). The extent of occurrence (EOO) of the species was less than 150 km<sup>2</sup>&#160;as calculated using the localities in McDonald (1990).	There was no use or trade of this species.	Terrestrial|Freshwater (=Inland waters)	Australasian	1985-03-01
Taudactylus acutirostris	ANIMALIA	CHORDATA	AMPHIBIA	ANURA	MYOBATRACHIDAE	Taudactylus	acutirostris	Extinct	2022	2021-02-03 00:00:00 UTC	3.1	English	Listed as Extinct because it has not been recorded in the wild since 1997, and extensive searches over the last 20 years have failed to locate this species. This species experienced a very rapid decline, from being relatively common to extinct in only five or so years, most likely due to chytridiomycosis.	The species was known to be a habitat specialist, endemic to the Wet Tropics Bioregion (Williams and Hero 1998, 2001) occurring along small creeks in rainforest and wet sclerophyll forest (Liem and Hosmer 1973). The species was seen on rocks during the day near swift-flowing streams or in the rainforest leaf-litter during wet weather (McDonald 1992). Males called during the day, from first light …	Richards <em>et al.</em> (1993) found no obvious evidence that drought, floods, habitat destruction or pollution by pesticides, inorganic ions or heavy metals were responsible for the population declines seen in this species. Big Tableland, the area where the species was at its highest density in 1991‚Äì1992, has been mined since 1887 and logging ceased in that area in 1963 (Richards <em>et al.</…	Formerly a conspicuous inhabitant of upland rainforest streams because of its diurnal habits and historical abundance, the species started disappearing in the southern part of its range in 1988 and had disappeared from south of the Daintree River by 1992 (Richards <em>et al.</em> 1993). In the past the species was considered locally abundant and in 1989, 48 calling males were recorded along a 100…		This Australian endemic species was widely distributed from Mount Graham to the Big Tableland, in&#160;northeast Queensland, at altitudes of 300‚Äì1,300 m asl (McDonald 1992).	There was no use or trade of this species.	Terrestrial|Freshwater (=Inland waters)	Australasian	1997
Taudactylus diurnus	ANIMALIA	CHORDATA	AMPHIBIA	ANURA	MYOBATRACHIDAE	Taudactylus	diurnus	Extinct	2022	2021-02-03 00:00:00 UTC	3.1	English	Listed as Extinct because it has not been recorded in the wild since 1979, and extensive searches over the last 40 years have failed to locate this species. This species experienced a very rapid decline, from being relatively common to extinct in only three or four years, most likely due to chytridiomycosis.	The species&#160;was associated with permanent and temporary watercourses in montane rainforests, tall open forest, notophyll vine forest and sclerophyll fern forest (Czechura and Ingram 1990). In addition, animals were also found along watercourses in pure stands of the palm <em>Archontophoenix cunninghamia</em>, in exposed areas, in gorges, in dense non-forest riparian vegetation (<em>Lomandra …	The reason(s) for the disappearance of this species remains unknown. Like <em>Rheobatrachus silus</em>, logging has occurred in catchments occupied by the species (Hines <em>et al. </em>1999); however, the effect of timber harvesting on the species has not been investigated. The species‚Äô habitat is currently threatened by feral pigs, invasion of weed species (especially Mist Flower) and altered…	In the early 1970s this species was considered to be relatively common (McEvoy <em>et al.</em> 1979), but following a very rapid decline it has not been sighted in the wild since 1979 despite continued efforts to relocate the species (Hines <em>et al.</em> 1999). The disappearance of the species occurred over a period of three to four years, disappearing from the D‚ÄôAguilar Range in late 1975, t…		This Australian endemic species occurred in disjunctive subpopulations in three sub-coastal mountain ranges (Blackall, Conondale, and D‚ÄôAguilar Ranges) in southeast Queensland from Coonoon Gibber Creek in the north, to Mount Glorious in the south (Czechura and Ingram 1990, Hines <em>et al.</em> 1999). The extent of occurrence (EOO) of the species was about 1,400 km<sup>2</sup> (map in Hines <em…	There was no use or trade of this species.	Terrestrial|Freshwater (=Inland waters)	Australasian	1979
Litoria nyakalensis	ANIMALIA	CHORDATA	AMPHIBIA	ANURA	PELODRYADIDAE	Litoria	nyakalensis	Extinct	2022	2021-02-03 00:00:00 UTC	3.1	English	Listed as Extinct because it has not been recorded since 1990, and extensive searches over more than 20 years have failed to locate any individuals of this species. This species experienced very rapid declines, from being relatively common to extinct at each known locality within just a year or so, most likely due to chytridiomycosis.	This species was a rainforest specialist, endemic to the Wet Tropics Bioregion (Williams and Hero 1998, 2001), and found in upland rainforest and wet sclerophyll forest along fast-flowing streams where there is white water from riffles and cascades (Liem 1974, McDonald 1992). It was usually found perched on rocks or overhanging vegetation adjacent to the water (Liem 1974). Little is known about t…	This species is one of seven frogs occurring in upland rainforest streams in northeastern Queensland that experienced substantial range contractions and population declines between 1988 and late 1994 (Ingram and McDonald 1993, Richards <em>et al.</em> 1993, Northern Queensland Threatened Frogs Recovery Team 2001). These species share the common characteristics of having a high degree of habitat s…	This species was once moderately common in suitable habitat, but then experienced a catastrophic decline. Adults were last recorded in April 1990, and tadpoles and metamorphs were last recorded in November 1990 on the Carbine Tableland (Richards <em>et al.</em> 1993). However, this species had apparently disappeared from sites on the Atherton Tableland much earlier (Richards <em>et al.</em> 1993)…		This Australian endemic species was distributed across two thirds of the Wet Tropics from Douglas Creek near Cardwell to Alexandra Creek, Thornton Peak in northeast Queensland (Hero and Fickling 1994) at altitudes between 380 and 1,020 m asl (McDonald 1992).	There was no use or trade of this species.	Terrestrial|Freshwater (=Inland waters)	Australasian	1990
Phrynomedusa fimbriata	ANIMALIA	CHORDATA	AMPHIBIA	ANURA	PHYLLOMEDUSIDAE	Phrynomedusa	fimbriata	Extinct	2023	2021-04-09 00:00:00 UTC	3.1	English	Listed as Extinct because it has not been recorded since the 1950s (see Population information), and extensive searches have failed to locate this species.	Although there is no information available on the biology or ecology of this species, the species was likely arboreal occurring in the canopy of submontane rainforest, descending to streams or permanent ponds to breed. Egg clutches were likely laid as several rows of eggs and deposited outside of the water in rock crevices above the water; eggless capsules were likely present in the egg clutch. A…	The primary threats suspected of causing major population declines are the synergistic effects of severe air pollution and the amphibian fungal pathogen<em> Batrachochytrium dendrobatidis</em> (Verdade <em>et al.</em> 2011). A similar species, <em>Phrynomedusa dryade </em>has tested positive for <em>Bd</em> infection (Toledo<em> et al.</em> 2006) and could therefore have played a role in the decl…	The species is known from the holotype collected in 1898 (Miranda-Ribeiro 1923) and one individual collected in the 1950s (D. Ba√™ta&#160; unpubl. data). Despite efforts to rediscover this species, no records in the wild have been made (Trevine&#160;<em>et al.</em>&#160;2014, Ba√™ta<em>&#160;et al</em>. 2016). A project is underway using eDNA techniques to search for populations of missing amphib…		This Brazilian endemic species is thought to be Extinct. It was known only from the type locality in Alto da Serra (Paranapiacaba), in the municipality of Santo Andr√©, S√£o Paulo state, south-eastern Brazil, around 1,000 m asl. Taxonomic revision efforts of the genus <em>Phrynomedusa </em>in historical material deposited in museum collections recently revealed that this species had a wider histo…	There are no records of this species being used or traded.	Terrestrial|Freshwater (=Inland waters)	Neotropical	1950s
Lithobates fisheri	ANIMALIA	CHORDATA	AMPHIBIA	ANURA	RANIDAE	Lithobates	fisheri	Extinct	2022	2021-04-20 00:00:00 UTC	3.1	English	Listed as Extinct because it has not been recorded since 1942, and extensive searches in the appropriate habitat, during the appropriate season within the known range, have failed to locate this species.	There is little information available on the ecology of this species. At the type locality, it was restricted to freshwater streams, springs, seeps, and adjacent riparian habitat associated with the Upper Las Vegas Valley (Wright and Wright 1949). It is expected to have bred by larval development, as with congeners.	This species is extinct at the type locality due to habitat loss resulting from spring capture and ground water pumping by the growing city of Las Vegas (URS 1977), and exacerbated by the introduction of the Bullfrog <em>Rana catesbeiana</em>. Although some suitable habitat persists within or near the former range of this species, only <em>R. catesbeiana</em> can be found.	This species was last seen in 1942 (Wright and Wright 1949) and is now believed to be extinct at the type locality (Jennings, Riddle and Bradford 1995).		This species was only known from the northern portions of the Las Vegas Valley of Nevada (Jennings<em>&#160;et al.&#160;</em>1995), and is thought to be extinct as the last sighting was around 1942.&#160;Hekkala <em>et al. </em>(2011) suggested that this species should be resurrected from extinction due to a reallocation of records from<em> Lithobates chiricahuensis</em> along the Mogollon Rim in…	There are no records of this species being utilized prior to extinction.	Terrestrial|Freshwater (=Inland waters)	Nearctic	1942
Pseudophilautus adspersus	ANIMALIA	CHORDATA	AMPHIBIA	ANURA	RHACOPHORIDAE	Pseudophilautus	adspersus	Extinct	2020	2020-02-18 00:00:00 UTC	3.1	English	Listed as Extinct because it has not been recorded since 1886. Extensive searches in the appropriate habitat, during the appropriate season within the known range, have failed to locate this species.	The habitat requirements of this species are not known. It presumably bred by direct development.	The threats that led to the extinction of this species are not known, though habitat loss through conversion of land to agricultural use seems the most likely cause.	This species is known only from two specimens and was last collected around 1886. It is now thought to be extinct, as extensive field surveys of the amphibian fauna of Sri Lanka in recent years have failed to rediscover this frog (Sri Lanka Red List Assessment Workshop February 2020).		This species is an extinct Sri Lankan endemic,&#160;known only from the non-specific type locality of "Ceylon" (not "Peradeniya" as sometimes stated) and from Nuwara Eliya, a resort mountain town. It occupied an elevational range of 1,700-2,500 m asl (Manamendra-Arachchi and Pethiyagoda 2005). Only the site of Nuwara Eliya has been mapped. Reports of this species occurring in India (Krishnamurthy…	This species is considered to be extinct. Thus, there is no trade in nor any uses of this species.	Terrestrial	Indomalayan	1886
Pseudophilautus dimbullae	ANIMALIA	CHORDATA	AMPHIBIA	ANURA	RHACOPHORIDAE	Pseudophilautus	dimbullae	Extinct	2020	2020-02-18 00:00:00 UTC	3.1	English	Listed as Extinct because it has not been recorded since 1940, and extensive searches in the appropriate habitat, during the appropriate season within the known range, have failed to locate this species.	The habitat requirements of this species are not known. It presumably bred by direct development.	The threats that resulted in the extinction of this species are not known, although presumably habitat loss was a contributing factor.	This species is known only from the holotype. There have been no records since its original collection and the species is now believed to be extinct because extensive field surveys of the amphibian fauna of Sri Lanka, including at the type locality, have not rediscovered this frog (Sri Lanka Red List Assessment Workshop February 2020).		This species is an extinct Sri Lankan endemic, known only from the type locality of "Queenwood Estate, Dimbulla, Ceylon", at 1,500 m asl, where it was collected in 1933 (Manamendra-Arachchi and Pethiyagoda 2005).	This species is considered to be extinct. Thus, there is no use or trade in this species.	Terrestrial	Indomalayan	1940
Pseudophilautus eximius	ANIMALIA	CHORDATA	AMPHIBIA	ANURA	RHACOPHORIDAE	Pseudophilautus	eximius	Extinct	2020	2020-02-19 00:00:00 UTC	3.1	English	Listed as Extinct because it has not been recorded since 1933, and extensive searches in the appropriate habitat, during the appropriate season within the known range, have failed to locate this species.	The habitat requirements of this species are not known. It presumably bred by direct development.	The threats that resulted in the extinction of the species are not known, although presumably habitat loss was a contributing factor.	This species is known only from the holotype. There have been no sightings since 1933 and the species is believed to now be extinct, as extensive field surveys of the amphibian fauna of Sri Lanka, including at the type locality, have not rediscovered this frog (Sri Lanka Red List Assessment Workshop February 2020).		This species is an extinct Sri Lankan endemic, known only from the type locality of "Queenwood Estate, Dimbulla, Ceylon", at 1,500 m asl, where it was collected in 1933 (Manamendra-Arachchi and Pethiyagoda 2005).	This species is considered to be extinct. Thus, there is no use or trade in this species.	Terrestrial	Indomalayan	1933
Pseudophilautus extirpo	ANIMALIA	CHORDATA	AMPHIBIA	ANURA	RHACOPHORIDAE	Pseudophilautus	extirpo	Extinct	2020	2020-02-20 00:00:00 UTC	3.1	English	Listed as Extinct because it has not been recorded since 1882, despite extensive searches, which have failed to locate this species.	There is no information about the habitat requirements of this species. It presumably bred by direct development.	The threats that led to the extinction of this species are not known, though habitat loss seems the most likely cause.	There have been no records of this species since 1882. It is presumed to be extinct, as extensive searches have failed to rediscover this species.		This species is an extinct Sri Lankan endemic, originally collected in 1882 from an unspecified locality on Sri Lanka (Manamendra-Arachchi and Pethiyagoda 2005). As a result, it is not possible to produce a meaningful distribution map for this species.	This species is considered to be extinct. Thus, there is no use or trade in this species.	Terrestrial	Indomalayan	1882
Pseudophilautus halyi	ANIMALIA	CHORDATA	AMPHIBIA	ANURA	RHACOPHORIDAE	Pseudophilautus	halyi	Extinct	2020	2020-02-17 00:00:00 UTC	3.1	English	Listed as Extinct because it has not been recorded since 1899, and extensive searches in the appropriate habitat, during the appropriate season within the known range, have failed to locate this species.	The habitat requirements of the species are not known. It presumably bred by direct development.	The causes of the extinction of this species are not known, but presumably habitat loss was a contributing factor.	This species is known only from the holotype and there have been no sightings since 1899. The species is believed to now be extinct, as extensive general amphibian surveys have been conducted within its known range with no records to date (Sri Lanka Red List Assessment Workshop February 2020).		This species is an extinct Sri Lankan endemic,&#160;known only from the type locality of "Pattipola, Ceylon [= Sri Lanka]", where it was collected in 1899 (Manamendra-Arachchi and Pethiyagoda 2005).	This species is considered to be extinct. Thus, there is no use or trade in this species.	Terrestrial	Indomalayan	1899
Pseudophilautus leucorhinus	ANIMALIA	CHORDATA	AMPHIBIA	ANURA	RHACOPHORIDAE	Pseudophilautus	leucorhinus	Extinct	2020	2020-02-20 00:00:00 UTC	3.1	English	Listed as Extinct because it has not been recorded since before 1886, and extensive searches in the appropriate habitat, during the appropriate season within the known range, have failed to locate this species.	The habitat requirements of this species are not known. It presumably bred by direct development.	The causes of the species' extinction are not known, but presumably habitat loss was a contributing factor.	This species is known only from the type specimen, which was&#160; collected before its description in 1856. It is believed to be extinct, as extensive general field surveys of the amphibian fauna of Sri Lanka have failed to rediscover this frog.		This species is an extinct Sri Lankan endemic,&#160;known only from the type locality "Ceylon" (= Sri Lanka) (Dutta and Manamendra-Arachchi 1996). The type locality is too general to allow the production of a meaningful map for this species.	This species has not been sighted since the first specimen was collected before 1856 and is considered to be extinct. Thus, there is no use or trade in this species.	Terrestrial	Indomalayan	before 1856
Pseudophilautus maia	ANIMALIA	CHORDATA	AMPHIBIA	ANURA	RHACOPHORIDAE	Pseudophilautus	maia	Extinct	2020	2020-02-18 00:00:00 UTC	3.1	English	Listed as Extinct because it has not been recorded since 1876, and extensive searches in the appropriate habitat, during the appropriate season within the known range, have failed to locate this species.	One of the specimens apparently had eggs attached to its abdomen, a form of brooding hitherto unknown in frogs (G√ºnther 1876,&#160; Meegaskumbura <em>et al</em>. 2007). However, Meegaskumbura <em>et al</em>. (2007) give reasons for believing that this species in fact attached its eggs to leaves, as is also done by <em>Philautus femoralis</em>. This species presumably lived in montane forest and …	Clearance of the cloud forest adjacent to Frotoft Estate in 1978 might have led to the extinction of this species (Meegaskumbura <em>et al</em>. 2007). The clearance of this forest resulted in the extinction of <em>Albizia lankaensis</em> (Mimosaceae), a tree species formerly endemic to this site (Kostermans 1980).	Attempts to locate this species in the vicinity of the type locality during the period of 1993‚Äì2003 were unsuccessful, and it is now considered to be Extinct (Meegaskumbura <em>et al</em>. 2007). General amphibian surveys conducted in the area since then have not recorded this species (Sri Lanka Red List Assessment Workshop February 2020). It is known from only two specimens collected in 1876 o…		This species was known only Poojagodde (=Poojagoda) Estate, Ramboda, Sri Lanka (Meegaskumbura <em>et al</em>. 2007), but is now considered to be Extinct. Poojagoda is a division of the Frotoft Estate, Ramboda, a tea plantation located at approximately 1,400 m asl (Meegaskumbura <em>et al</em>. 2007). The Pedro Forest Reserve, which extends along a forested ridge bordering Frotoft Estate about 1 k…	There are no records of this species being utilized. Additionally, this species is considered extinct and thus is not utilized or traded.	Terrestrial	Indomalayan	1876
Pseudophilautus malcolmsmithi	ANIMALIA	CHORDATA	AMPHIBIA	ANURA	RHACOPHORIDAE	Pseudophilautus	malcolmsmithi	Extinct	2020	2020-02-20 00:00:00 UTC	3.1	English	Listed as Extinct because it has not been recorded since 1927, and extensive searches in the appropriate habitat, during the appropriate season within the known range, have failed to locate this species.	The habitat requirements of this species are not known. It presumably bred by direct development.	The cause of the species' extinction is not known, but presumably habitat loss was a contributing factor to its demise.	This species is known only from the holotype specimen collected in 1927. There have been no sightings for over 70 years and the species is now believed to be extinct. Extensive general field surveys of the amphibian fauna of Sri Lanka have not rediscovered this frog as of 2020.		This species is an extinct Sri Lankan endemic,&#160;known only from the type locality of "Ceylon" (Manamendra-Arachchi and Pethiyagoda 2005). It is not possible to produce a distribution map for this species because the type locality is too imprecise.	This species is considered to be extinct. Thus, there is no use or trade in this species.	Terrestrial	Indomalayan	1927
Pseudophilautus nanus	ANIMALIA	CHORDATA	AMPHIBIA	ANURA	RHACOPHORIDAE	Pseudophilautus	nanus	Extinct	2020	2020-02-20 00:00:00 UTC	3.1	English	Listed as Extinct because it has not been recorded since 1869, and extensive searches in the appropriate habitat, during the appropriate season within the known range, have failed to locate this species.	The habitat requirements of this species are not known. It presumably bred by direct development.	The reason for the species' extinction is not known, but presumably habitat loss was a contributing factor.	This species is known only from the lectotype. There have been no records since the species was described in 1869 and it is now believed to be extinct. Extensive general field surveys of the amphibian fauna of Sri Lanka have failed to rediscover this species as of 2020.		This species is an extinct Sri Lankan endemic, known only from the type locality of "southern Ceylon [=Sri Lanka]" (Manamendra-Arachchi and Pethiyagoda 2005). It is not possible to produce a distribution map for this species because the exact location of the type locality is not known.	This species is considered to be extinct. Thus, there is no use or trade in this species.	Terrestrial	Indomalayan	1869
Pseudophilautus nasutus	ANIMALIA	CHORDATA	AMPHIBIA	ANURA	RHACOPHORIDAE	Pseudophilautus	nasutus	Extinct	2020	2020-02-20 00:00:00 UTC	3.1	English	Listed as Extinct because it has not been recorded since 1869, and extensive searches in the appropriate habitat, during the appropriate season within the known range, have failed to locate this species.	The habitat requirements of this species are not known. It presumably bred by direct development.	The cause for the species' extinction is not known, but presumably habitat loss was a contributing factor.	This species is known only from the holotype. There have been no records since the species was described in 1869 and it is now believed to be extinct. Extensive general field surveys of the amphibian fauna of Sri Lanka have not rediscovered this frog as of 2020.		This species is an extinct Sri Lankan endemic, known only from the general type locality of "Ceylon [=Sri Lanka]" (Manamendra-Arachchi and Pethiyagoda 2005). It is not possible to produce a distribution map for this species because the exact location of the type locality is not known. Specimens previously attributed to this species from India (Krishnamurthi and Shakunthala 1993) belong to a separ…	This species is considered to be extinct, thus there is no use or trade of this species.	Terrestrial	Indomalayan	1869
Pseudophilautus oxyrhynchus	ANIMALIA	CHORDATA	AMPHIBIA	ANURA	RHACOPHORIDAE	Pseudophilautus	oxyrhynchus	Extinct	2020	2020-02-20 00:00:00 UTC	3.1	English	Listed as Extinct because it has not been recorded since 1872, and extensive searches in the appropriate habitat, during the appropriate season within the known range, have failed to locate this species.	The habitat requirements of this species are not known. It presumably bred by direct development.	The reason for the species' extinction is not known, but presumably habitat loss was a contributing factor.	This species is known only from the lectotype. There have been no sightings since the species was described in 1872 and it is now believed to be extinct. Extensive general field surveys of the amphibian fauna of Sri Lanka have not rediscovered this frog as of 2020.		This species is an extinct Sri Lankan endemic, known only from the type locality of "Ceylon" (Manamendra-Arachchi and Pethiyagoda 2005). The previously reported type locality of Peradeniya is not correct (K. Manamendra-Arachchi pers. comm.). It is not possible to produce a meaningful distribution map for this species.	This species is considered to be extinct, thus there is no use or trade of this species.	Terrestrial	Indomalayan	1872
Pseudophilautus pardus	ANIMALIA	CHORDATA	AMPHIBIA	ANURA	RHACOPHORIDAE	Pseudophilautus	pardus	Extinct	2020	2020-02-20 00:00:00 UTC	3.1	English	Listed as Extinct because it has not been recorded since before 1859, and extensive searches in the appropriate habitat, during the appropriate season within the known range, have failed to locate this species.	The habitat requirements of this species are not known, though it is likely to have been associated with forest. It presumably bred by direct development, like other members of its genus.	The reason for the species' extinction is not known, but presumably habitat loss was a contributing factor.	This species has not been recorded since the holotype was collected prior to 1859. Extensive general surveys in Sri Lanka have not located the species and it is now believed to be extinct.		This species is an extinct Sri Lankan endemic, known only from an unspecified locality in Sri Lanka; thus, a meaningful range map cannot be made for this species. It was scientifically described in 2007, but was already considered to be extinct at the time of description.	It is considered to be extinct and thus there is no use or trade of this species.	Terrestrial	Indomalayan	before 1859
Pseudophilautus rugatus	ANIMALIA	CHORDATA	AMPHIBIA	ANURA	RHACOPHORIDAE	Pseudophilautus	rugatus	Extinct	2020	2020-02-20 00:00:00 UTC	3.1	English	Listed as Extinct because it has not been recorded since 1927, and extensive searches in the appropriate habitat, during the appropriate season within the known range, have failed to locate this species.	The habitat requirements of this species are not known. It presumably bred by direct development.	The causes of the species' extinction are not known, but presumably habitat loss was a contributing factor.	This species is known only from the holotype specimen. There have been no sightings since the species was described in 1927 and it is now believed to be extinct. Extensive general field surveys of the amphibian fauna of Sri Lanka have not rediscovered this frog as of 2020.		This species is an extinct Sri Lankan endemic, and is known only from the non-specific type locality of "Ceylon (Farnlands)" or "Taralanda" (Manamendra-Arachchi and Pethiyagoda 2005). It is not possible to produce a distribution map for this species because the exact location of the type locality is not known.	This species is considered to be extinct and thus there is no use or trade of this species.	Terrestrial	Indomalayan	1927
Pseudophilautus temporalis	ANIMALIA	CHORDATA	AMPHIBIA	ANURA	RHACOPHORIDAE	Pseudophilautus	temporalis	Extinct	2020	2020-02-20 00:00:00 UTC	3.1	English	Listed as Extinct because it has not been recorded since 1864, and extensive searches in the appropriate habitat, during the appropriate season within the known range, have failed to locate this species.	The habitat requirements of this species are not known. It presumably bred by direct development.	The causes of the species' extinction are not known, but presumably habitat loss was a contributing factor.	This species is known only from the lectotype and type series, and has not been recorded since the original description in 1864. Extensive general field surveys of the amphibian fauna of Sri Lanka have not relocated this species and it is now considered to be extinct.		This species is an extinct Sri Lankan endemic, where it is known only from the non-specific type locality of "Ceylon" (Manamendra-Arachchi and Pethiyagoda 2005). It is not possible to produce a distribution map for this species because the exact location of the type locality is not known.	This species is considered to be extinct, thus there is no use or trade of this species.	Terrestrial	Indomalayan	1864
Pseudophilautus variabilis	ANIMALIA	CHORDATA	AMPHIBIA	ANURA	RHACOPHORIDAE	Pseudophilautus	variabilis	Extinct	2020	2020-02-20 00:00:00 UTC	3.1	English	Listed as Extinct because it has not been recorded since 1858, and extensive searches in the appropriate habitat, during the appropriate season within the known range, have failed to locate this species.	The habitat requirements of this frog are not known. It presumably bred by direct development.	The cause of the species' extinction is not known, but habitat loss seeems likely to have been a contributing factor.	This species is known only from the lectotype. Extensive general field surveys of the amphibian fauna of Sri Lanka have not relocated this species and it is now believed to be extinct.		This species is an extinct Sri Lankan endemic, known only from the general type locality of "Ceylon" (= Sri Lanka). It is not possible to produce a distribution map for this species because the exact location of the type collection is not known (Manamendra-Arachchi and Pethiyagoda 2005).	This species is considered to be extinct, therefore there is no use or trade of this species.	Terrestrial	Indomalayan	1858
Pseudophilautus zal	ANIMALIA	CHORDATA	AMPHIBIA	ANURA	RHACOPHORIDAE	Pseudophilautus	zal	Extinct	2020	2020-02-20 00:00:00 UTC	3.1	English	Listed as Extinct because it has not been recorded since before 1947, and extensive searches in the appropriate habitat, during the appropriate season within the known range, have failed to locate this species.	The habitat requirements of this species are not known. It presumably bred by direct development.	The reason for the species' extinction is not known, but presumably habitat loss was a contributing factor.	This species is known only from the holotype and two paratypes. There have been no records since the type collection (collected sometime before 1947) and the species is now believed to be extinct, because extensive general field surveys of the amphibian fauna of Sri Lanka have failed to rediscover this frog.		This species is an extinct Sri Lankan endemic, known only from the general type locality of "Ceylon" (Manamendra-Arachchi and Pethiyagoda 2005). It is not possible to produce a distribution map for this species because the exact location of the type collection is not known.	This species is considered to be extinct, therefore there is no use or trade of this species.	Terrestrial	Indomalayan	before 1947
Pseudophilautus zimmeri	ANIMALIA	CHORDATA	AMPHIBIA	ANURA	RHACOPHORIDAE	Pseudophilautus	zimmeri	Extinct	2020	2020-02-18 00:00:00 UTC	3.1	English	Listed as Extinct because it has not been recorded since 1927, and extensive searches in the appropriate habitat, during the appropriate season within the known range, have failed to locate this species.	The habitat requirements of this species are not known. It presumably bred by direct development.	The reason for the species' extinction is not known, but presumably habitat loss contributed to its demise as the town of Galle is heavily urbanized.	This species is known only from the holotype specimen described in 1927. There have been no records since this time and the species is now believed to be extinct. Extensive field surveys of the amphibian fauna of Sri Lanka, including at the type locality, have not rediscovered this species.		This is an extinct Sri Lankan endemic, known only from the type locality of "Point de Galle, Ceylon". A general, tentative distribution map has been provided.	This species is considered to be extinct; thus, there is no use or trade of this species.	Terrestrial	Indomalayan	1927
Plethodon ainsworthi	ANIMALIA	CHORDATA	AMPHIBIA	CAUDATA	PLETHODONTIDAE	Plethodon	ainsworthi	Extinct	2023	2021-03-02 00:00:00 UTC	3.1	English	Listed as Extinct because it has not been recorded since 1964, and extensive searches have failed to locate this species.	The specimens were collected in springhead litter (Lazell 1998). It was presumably a terrestrial breeder with a direct development breeding strategy.	Although the threats are not well known, it seems possible that habitat loss through deforestation might have caused the species' extinction. The presumed forest locality was surrounded by poor quality habitat. On one side, the area has been clear-cut to within 100 m north of the springheads, while another side has been converted to a cow pasture (Lazell 1998, Lannoo <em>et al.</em> 2005). The re…	This species is thought to be extinct because it has not been observed since 1964, despite extensive efforts to search for it. Members of this genus are typically relatively easy to detect.		This species is known only from two specimens that were collected on 12 June 1964, two miles south of Bay Springs, Jasper County, Mississippi, USA (Lazell 1998).	There are no records of this species being utilized.	Terrestrial|Freshwater (=Inland waters)	Nearctic	1964
Pseudoeurycea exspectata	ANIMALIA	CHORDATA	AMPHIBIA	CAUDATA	PLETHODONTIDAE	Pseudoeurycea	exspectata	Extinct	2020	2019-08-21 00:00:00 UTC	3.1	English	Listed as Extinct. It was last seen in 1976, and exhaustive surveys at the species' type locality and adjacent areas with suitable habitat have failed to record the species in several decades.	This species was known to inhabit deciduous broadleaf forest. Individuals have been collected from inside and beneath rotting logs, and from within bromeliads. It had also been found in severely degraded forest edges. Reproduction occurred by direct development, with females guarding the egg clutch.	The habitat in the species' range is seriously threatened by extensive smallholder farming activities (including cattle grazing) and logging.	This species used to be relatively common (J. Campbell pers. comm. August 2019), but it has not been recorded since 1976 (Wake and Lynch 1976; Guatemala Red List Assessment Workshop August 2019). Ten trips to the type locality to search for salamanders, between 1985 and 2000, did not record the species (J. Campbell and M. Acevedo pers. comm. August 2019). Visits to the range in 2005 and 2007&#160…		This species was formerly known only from the vicinity of the type locality on Cerro Miramundo, in the highlands to the southwest of Jalapa, Departamento de Jalapa, Guatemala, at 2,530 m asl (Stuart 1954).	There are no records of this species being utilized.	Terrestrial	Neotropical	1976
Hypselotriton wolterstorffi	ANIMALIA	CHORDATA	AMPHIBIA	CAUDATA	SALAMANDRIDAE	Hypselotriton	wolterstorffi	Extinct	2020	2019-06-18 00:00:00 UTC	3.1	English	Listed as Extinct because many exhaustive surveys in known and/or expected habitat, in appropriate seasons, throughout its historical range have failed to record an individual since 1979.	The species formerly inhabited shallow lake waters and the adjacent irrigation channels, ponds and marshes. Breeding and larval development took place in these aquatic habitats.&#160;Eggs would have been laid on aquatic plants (Fei <em>et al</em>. 2012). Female salamanders were dissected and 442 eggs were found in their abdomen (Fei <em>et al</em>. 2012).	The extinction of this species was related to habitat destruction and degradation resulting from general pollution, land reclamation, domestic duck farming, and the introduction of exotic fish and frog species.	No individuals have been recorded since 1979 and the species is considered to be extinct (IUCN 2004, D.-Q. Rao pers. comm. June 2019).		This species was restricted to Kunming Lake and the surrounding areas in Yunnan, China, at about 1,900 m asl (see Fei <em>et al</em>. 2012).	There are no records of this species having being utilized.	Terrestrial|Freshwater (=Inland waters)	Palearctic	1979
Bermuteo avivorus	ANIMALIA	CHORDATA	AVES	ACCIPITRIFORMES	ACCIPITRIDAE	Bermuteo	avivorus	Extinct	2022	2021-09-22 00:00:00 UTC	3.1	English	This raptor was described from fossil records, and is thought to relate to raptors observed on Bermuda in 1603. It is long Extinct.	No clear information pertaining to this species was ever collected.	The cause of extinction is unknown, but may have been a combination of hunting for food and the introduction of feral pigs and other animals.	None remain.		<em>Bermuteo avivorus </em>occurred on <strong>Bermuda</strong>, where it is known from fossil records and is thought to account for observations of raptors on the island in 1603. Its time of extinction is not known, but presumably followed human settlement in the early 17th century and may have been the result of hunting and the introduction of invasive species.	The species may have been hunted for food.	Terrestrial	Neotropical	1603
Alopochen kervazoi	ANIMALIA	CHORDATA	AVES	ANSERIFORMES	ANATIDAE	Alopochen	kervazoi	Extinct	2016	2016-10-01 00:00:00 UTC	3.1	English	This species was endemic to the island of R√©union, but is now Extinct. The last record came from 1671-1672, and it had been lost to hunting by 1710.	It is thought to have inhabited freshwater pools and lakes. <p></p>	As early as 1667 Martin recorded destruction of the wildfowl and habitat of the Etang de Saint-Paul, and similar processes are likely to have led to its extinction throughout the island. <p></p>	No extant population remains.		<em>Mascarenachen kervazoi</em> is known only from subfossil bones collected by Bertrand Kervazo in the Grottes des Premiers Fran√ßais on <strong>R√©union</strong> <strong>(to France)</strong> in 1974<strong><sup> </sup></strong>(Cowles 1994). Nontekoe mentioned finding geese on the island when he visited in 1619, as did Dubois in 1671-2, but it was not to persist long and the species was specifi…		Freshwater (=Inland waters)	Afrotropical	1672
Alopochen mauritiana	ANIMALIA	CHORDATA	AVES	ANSERIFORMES	ANATIDAE	Alopochen	mauritiana	Extinct	2016	2016-10-01 00:00:00 UTC	3.1	English	This species was endemic to Mauritius, but is now Extinct. It was last recorded in 1693, when it was said to be rare, and could not be found in 1698. Hunting is thought to have caused its extinction.	In 1681, it was noted<strong></strong> to be plentiful "in the woods or dry ponds" (Cheke 1987). <p></p>	It was presumably heavily hunted because it was described as "not large, but fat and good". <p></p>	No extant population remains.		<em>Alopochen mauritianus </em>was endemic to <strong>Mauritius</strong> (Cheke 1987). Although the only specimens of the species are two carpometacarpii<strong><sup> </sup></strong>(Cowles 1987), it is known from numerous travellers' reports<strong></strong>. By 1693, the species was rare and, by 1698, it was extinct<strong> </strong>(Cheke 1987). <p></p>		Freshwater (=Inland waters)	Afrotropical	1698
Anas marecula	ANIMALIA	CHORDATA	AVES	ANSERIFORMES	ANATIDAE	Anas	marecula	Extinct	2016	2016-10-01 00:00:00 UTC	3.1	English	This species was found on Amsterdam Island, French Southern Territories, but it is now Extinct having not been seen since 1793. Hunting was the main cause of its extinction.	It was flightless, and is likely to have inhabited small freshwater pools and lakes. <p></p>	It was presumably hunted to extinction by whalers stopping off on the island<strong> </strong>(Olson and Jouventin 1996). <p></p>	No extant population remains.		<em>Anas marecula</em> was endemic to Amsterdam Island, <strong>French Southern Territories</strong>. It is only known from bones "no more than a few hundred years old". A report of "a small brown duck, not much larger than a thrush" from Barrow's 1793 visit to the neighbouring St Paul Island presumably refers to the same or a similar species<strong> </strong>(Olson and Jouventin 1996). It is tho…		Freshwater (=Inland waters)	Afrotropical	1800
Anas theodori	ANIMALIA	CHORDATA	AVES	ANSERIFORMES	ANATIDAE	Anas	theodori	Extinct	2022	2021-09-23 00:00:00 UTC	3.1	English	This species was found on Mauritius, but is now Extinct having not been recorded since 1696. Hunting is likely to have caused its extinction.	Reports indicate that it was found "on lakes and ponds in the woods". <p></p>	The species was presumably hunted to extinction. <p></p>	No extant population remains.		The species&#160;was endemic to <strong>Mauritius</strong>, and is known from a number of explorers' accounts<strong> </strong>(Cheke 1987), and bones<strong> </strong>(Cowles 1987). Although in 1681, the "gray teal" was found in "great numbers" it was becoming rare by 1693, and was last mentioned as extant in 1696<strong></strong>. There are also numerous travellers' reports of <em>sarcelles</em…	The species was presumably hunted to extinction.	Freshwater (=Inland waters)	Afrotropical	1696
Camptorhynchus labradorius	ANIMALIA	CHORDATA	AVES	ANSERIFORMES	ANATIDAE	Camptorhynchus	labradorius	Extinct	2023	2022-09-16 00:00:00 UTC	3.1	English	This species was formerly distributed along the northeast coast of North America, but it is now Extinct as a result of hunting. There are no records since the collection of the last specimen, in 1875.	Birds presumably nested on sandbars and around sheltered bays and, in winter, foraged in shallow bays, harbours and estuaries<strong> </strong>(Chilton 1997). <p></p>	Shooting and trapping on the winter quarters were certainly proximate factors in the species' extinction<strong></strong>. Overharvest of birds and eggs on the breeding grounds could also have been a factor<strong> </strong>(Chilton 1997), and it is likely that ecosystem-level effects following the arrival of Europeans reduced the supply of available food (Gourdin 2009). <p></p>	No extant population remains.		<em>Camptorhynchus labradorius </em>probably bred along the Gulf of St Lawrence and coastal Labrador, <strong>Canada</strong>, wintering from Nova Scotia south to Florida, <strong>USA</strong> (Gourdin 2009). The last confirmed specimen was collected off Long Island, New York, in 1875<strong> </strong>(Chilton 1997), or possibly 1878 (Madge and Burn 1988)<strong></strong>. <p></p>	The species was hunted.	Terrestrial|Marine	Nearctic	1875
Chenonetta finschi	ANIMALIA	CHORDATA	AVES	ANSERIFORMES	ANATIDAE	Chenonetta	finschi	Extinct	2023	2023-02-13 00:00:00 UTC	3.1	English	This species was previously widespread throughout the eastern drylands of New Zealand's North and South Islands. It is only known from subfossil bones and the date of extinction is unknown, but over-hunting and predation by rats were likely responsible (Hume 2017). A first approximation suggests it became extinct some time between 1250 and 1860, but was likely extinct by the time of European cont…	<p>It was herbivorous and terrestrial, inhabiting grassland, scrublands or open forests and with little association with wetlands or lakes.&#160;It probably&#160;bred in hollows, tree trunk or fallen logs (the preferred breeding locations of <em>C. jubata</em>) and&#160;was most likely a grazer and browser of vegetation, probably mixed with fallen fruit and some invertebrates. It was probably alm…	It may have become reduced in range and population before human settlement. Extinction occurred after Polynesian settlement but there is uncertainty whether the species persisted into European times. It&#160;was probably extremely vulnerable to egg predation by Polynesian Rats <em>Rattus exulans</em>, and was hunted by early Maori. Rats may have also competed for food. It is unclear what impact h…	None remain.		<em>Chenonetta finschi</em> was endemic to <strong>New Zealand</strong>, where it was abundant and widespread throughout the eastern drylands of the North and South Islands&#160;(Adams 2013).	This species was hunted (Hume 2017).	Terrestrial	Australasian	1250-1860
Mergus australis	ANIMALIA	CHORDATA	AVES	ANSERIFORMES	ANATIDAE	Mergus	australis	Extinct	2023	2023-01-27 00:00:00 UTC	3.1	English	This species was formerly found on the Auckland Islands, New Zealand, but it is now Extinct, primarily due to hunting. It was last recorded in 1902, and had been lost by the time a reserve was set up on the islands in 1910.	It was largely a freshwater species, foraging in inland streams, estuaries and, occasionally, sheltered bays<strong> </strong>(Kear and Scarlett 1970). <p></p>	Its decline was presumably caused by a combination of hunting and predation by introduced pigs, rats, cats and dogs (Kear and Scarlett 1970) - the species' incipient flightlessness made it especially vulnerable<strong> </strong>(Livezey 1989). <p></p>	No extant population remains.		<em>Mergus australis </em>was restricted to the Auckland Islands, <strong>New Zealand</strong>, by the time of its discovery in 1840<strong><sup> </sup></strong>(Stattersfield <em>et al</em>. 1998), but subfossil remains of a <em>Mergus</em> species have also been found on South and Stewart Islands<strong></strong>. At least 26 specimens were collected in total, the last in 1902<strong> </strong>…	Its decline was presumably caused by a combination of hunting and predation by introduced pigs, rats, cats and dogs (Kear and Scarlett 1970) - the species' incipient flightlessness made it especially vulnerable<strong>&#160;</strong>(Livezey 1989).	Freshwater (=Inland waters)|Marine	Oceanian	1902
Upupa antaios	ANIMALIA	CHORDATA	AVES	BUCEROTIFORMES	UPUPIDAE	Upupa	antaios	Extinct	2016	2016-10-01 00:00:00 UTC	3.1	English	This species formerly occurred on St Helena, but is now Extinct. It was presumably driven to extinction by hunting soon after the island was discovered in 1502.	Nothing is known, though it is likely to have been similar to the extant <em>Upupa </em>species. <p></p>	The causes of extinction are unknown<strong> </strong>(Olson 1975b), but presumably it was hunted to extinction by people and introduced predators. <p></p>	No extant population remains.		<em>Upupa antaios</em> was a giant, flightless hoopoe, endemic to <strong>St Helena (to UK)</strong> (Olson 1975b). It is known only from bones and is thought to have become extinct soon after the discovery of the island in 1502. <p></p>		Terrestrial	Afrotropical	1550
Riccordia bracei	ANIMALIA	CHORDATA	AVES	CAPRIMULGIFORMES	TROCHILIDAE	Riccordia	bracei	Extinct	2022	2021-09-22 00:00:00 UTC	3.1	English	This species is known from the island of New Providence, Bahamas, but has been driven to extinction by human disturbance. A specimen was taken in 1877 and it was probably Extinct soon afterwards: subsequent collectors found no trace of it.	Nothing is known, though it was likely to have been typical of the genus. <p></p>	The cause of its extinction is unknown, presumably owing to some kind of human disturbance<strong> </strong>(Olson and Hilgartner 1982). <p></p>	None remain.		<em>Chlorostilbon bracei </em>is known only from the type, described in 1877 by Lawrence, from New Providence, <strong>Bahamas</strong> (Olson and Hilgartner 1982), although fossil hummingbird bones found on the island<strong> </strong>(Graves and Olson 1987) are probably also referable to this species<strong> </strong>(Olson and Hilgartner 1982). <p></p>		Terrestrial	Neotropical	1877
Riccordia elegans	ANIMALIA	CHORDATA	AVES	CAPRIMULGIFORMES	TROCHILIDAE	Riccordia	elegans	Extinct	2022	2021-09-22 00:00:00 UTC	3.1	English	This taxon is known from one specimen, probably from Jamaica, taken in 1860. It is now Extinct, likely due to deforestation or predation by introduced species.	Nothing is known, though it is likely to be typical for the genus. <p></p>	Reasons for its extinction are difficult to infer, though the extinction of its preferred food plants or habitat through deforestation, or predation by introduced mammals may be responsible. <p></p>	No extant population remains.		<em>Chlorostilbon elegans</em>, described from a single specimen in the Natural History Museum at Tring by Gould in 1860, was recently shown by Weller (1999) to be a valid species. It is extinct, but is inferred to possibly have occurred in Jamaica or the north Bahamas<strong></strong>.<p></p>		Terrestrial	Neotropical	1860
Pinguinus impennis	ANIMALIA	CHORDATA	AVES	CHARADRIIFORMES	ALCIDAE	Pinguinus	impennis	Extinct	2021	2021-08-20 00:00:00 UTC	3.1	English	This species was formerly distributed across the north Atlantic, but is now Extinct as a result of hunting pressure. The last live bird was seen in 1852.	Historically, birds bred only on remote, rocky islands, probably due to early extirpation in more accessible sites<strong> </strong>(Lyngs 1994). Birds were flightless<strong> </strong>(Livezey 1988). Immatures probably fed on plankton<strong> </strong>(Hobson and Montevecchi 1991) while adults dived for fish<strong> </strong>(Olson <em>et al</em>. 1979). <p></p>	Details of how it was driven to extinction by hunting for its feathers, meat, fat and oil are well known<strong> </strong>(Grieve 1885). As birds became more scarce, specimen collecting became the proximate cause of their extinction<strong> </strong>(Birkhead 1994). <p></p>	No extant population remains.		<em>Pinguinus impennis </em>occurred in naturally scattered colonies<strong> </strong>(Bengtson 1984) across the North Atlantic until the 19th century, breeding from <strong>Canada</strong> through <strong>Greenland (to Denmark)</strong>, the <strong>Faeroe Islands (to Denmark)</strong> and <strong>Iceland</strong> to <strong>Ireland</strong> and the <strong>UK</strong>, with archaeological recor…	Details of how it was driven to extinction by hunting for its feathers, meat, fat and oil are well known<strong>&#160;</strong>(Grieve 1885). As birds became more scarce, specimen collecting became the proximate cause of their extinction<strong>&#160;</strong>(Birkhead 1994).	Terrestrial|Marine	Nearctic|Palearctic	1852
Haematopus meadewaldoi	ANIMALIA	CHORDATA	AVES	CHARADRIIFORMES	HAEMATOPODIDAE	Haematopus	meadewaldoi	Extinct	2021	2021-08-03 00:00:00 UTC	3.1	English	This species was found in the eastern Canary Islands, but is now Extinct due to overharvesting of its invertebrate prey. It was last collected in 1913, and locally reported to be absent by the 1940s.	It inhabited the coastal zone where it foraged for invertebrates; its ecology was likely to have been typical of the genus. <p></p>	Its decline was probably a result of overharvesting of intertidal invertebrates and disturbance by people<strong> </strong>(Hockey 1987), although predation by rats and cats has also been implicated<strong> </strong>(Collar and Stuart 1985). <p></p>	No extant population remains.		<em>Haematopus meadewaldoi </em>was endemic to Fuerteventura, Lanzarote and their offshore islets in the Canary Islands, <strong>Spain</strong> (Collar <em>et al</em>. 1994). It was last collected in 1913 and locally reported to have become extinct by the 1940s<strong> </strong>(Collar and Stuart, 1985). It is now considered extinct because extensive surveys in the mid-1980s failed to find any ev…		Terrestrial|Marine	Palearctic	1950
Coenocorypha barrierensis	ANIMALIA	CHORDATA	AVES	CHARADRIIFORMES	SCOLOPACIDAE	Coenocorypha	barrierensis	Extinct	2016	2016-10-01 00:00:00 UTC	3.1	English	This species was extirpated from its historic range by introduced mammalian predators; it was last recorded in 1870 and is classified as Extinct.	The species is assumed to have had similar habits to the extant <em>Coenocorypha</em>, and thought to have possessed a similar nocturnal aerial display (Tennyson and Martinson 2006). It was likely to have been active both day and night, and to have fed on invertebrates.	The introduction of Pacific rats and feral cats presumably brought about the extinction of this species.	No extant population remains.		<em>Coenocorypha barrierensis</em> was known only from Little Barrier Island, <strong>New Zealand</strong> where a single specimen was collected in 1870, and it apparently was extirpated during the 1870s after cats were introduced to the island (Tennyson and Martinson 2006). Another was reputedly shot on Browns Island/Motukorea in the Hauraki Gulf in the 1820s, and it was presumably extirpated fr…		Terrestrial	Oceanian	1870
Coenocorypha iredalei	ANIMALIA	CHORDATA	AVES	CHARADRIIFORMES	SCOLOPACIDAE	Coenocorypha	iredalei	Extinct	2016	2016-10-01 00:00:00 UTC	3.1	English	This species has been extirpated from its historic range by introduced mammalian predators; it was last recorded in 1964 and is classified as Extinct. <p></p>	The species is assumed to have had similar habits to the extant <em>C. aucklandica</em>, and thought to have possessed a similar nocturnal aerial display (Miskelly 1999).<br/><p></p>	Many local extinctions have occurred in the past, probably caused by various introductions of Pacific rat <em>Rattus exulans</em>, cats, pigs and Weka <em>Gallirallus australis</em><strong> </strong>(Higgins and Davies 1996). The accidental introduction of black rats <em>Rattus rattus </em>onto Stewart Island in 1964 presumably brought about the extinction of <em>C.</em> <em>iredalei</em>.<br/><p…	<br/><p></p>		<em><em>C. iredalei</em> </em>previously occurred on Stewart Island (<strong>New Zealand</strong>), but it is believed to have been extinct since 1964 (Szabo <em>et al.</em> 2012). Two individuals were found after the accidental introduction of black rats <em>Rattus rattus </em>onto Stewart Island in 1964. Both of these birds were taken into captivity but died soon after (Tennyson and Martinson 2…		Terrestrial	Oceanian	1964
Prosobonia cancellata	ANIMALIA	CHORDATA	AVES	CHARADRIIFORMES	SCOLOPACIDAE	Prosobonia	cancellata	Extinct	2017	2016-10-01 00:00:00 UTC	3.1	English	This newly-recognised Pacific sandpiper became Extinct around the 1850s as a result of predation by invasive mammals.	Presumed to be similar to <em>P. parvirostris</em>.	This species was presumably driven to extinction by introduced predatory mammals, especially cats and rats.	None remain.		The type specimen was collected on Kiritimati (= Christmas Island),<strong> Kiribati</strong> (Walters 1993), where it was probably eliminated by introduced cats and rats by around 1850.		Terrestrial|Marine	Oceanian	1850
Prosobonia ellisi	ANIMALIA	CHORDATA	AVES	CHARADRIIFORMES	SCOLOPACIDAE	Prosobonia	ellisi	Extinct	2016	2016-10-01 00:00:00 UTC	3.1	English	This species was known from Moorea, French Polynesia, but it has not been recorded since its collection in 1777 and is now Extinct. Predation by introduced rats is thought to have been the primary cause.	Like Tahitian Sandpiper <em>P. leucoptera</em>, it presumably lived along streams. <p></p>	It was presumably driven to extinction by introduced rats in the late 18th century<strong> </strong>(Walters 1994). <p></p>	No extant population remains.		<em>Prosobonia ellisi </em>is known only from two paintings (both in London), by Ellis and Webber, each based on a specimen (both now lost) collected by Anderson on Moorea, in the Society Islands, <strong>French Polynesia</strong>, during Cook's third voyage in 1777<strong> </strong>(Walters 1994). <p></p>		Terrestrial|Freshwater (=Inland waters)	Oceanian	1800
Prosobonia leucoptera	ANIMALIA	CHORDATA	AVES	CHARADRIIFORMES	SCOLOPACIDAE	Prosobonia	leucoptera	Extinct	2023	2023-03-20 00:00:00 UTC	3.1	English	This species was known from Tahiti, French Polynesia, but it has not been recorded since a specimen was collected in 1777, and is now Extinct. Predation by introduced rats is likely to have been the primary driver.	All that is known of the species' ecology is that Forster noted that the birds occurred along highland streams<strong> </strong>(Walters 1994). <p></p>	Its extinction was probably caused by introduced rats, and possibly goats and pigs<strong>&#160;</strong>(Greenway 1967, Hume 2017). <p></p>	None remain.		<em>Prosobonia leucoptera </em>was endemic to Tahiti, in the Society Islands, <strong>French Polynesia</strong> (Pratt <em>et al</em>. 1987). The type was collected by Johann Forster and painted by his son in 1773<strong></strong>; the specimen is now in Leiden and the painting in London<strong> </strong>(Walters 1994). Another specimen, now lost, was taken in 1777 (Greenway 1967).<br/><p></p>		Terrestrial|Freshwater (=Inland waters)	Oceanian	1777
Alectroenas nitidissimus	ANIMALIA	CHORDATA	AVES	COLUMBIFORMES	COLUMBIDAE	Alectroenas	nitidissimus	Extinct	2016	2016-10-01 00:00:00 UTC	3.1	English	This species was found on Mauritius, but it has been hunted to extinction. The last reports date from 1832 and it is thought to have been Extinct a few years later.	Very little is known, although it evidently inhabited the island's forests, although there is a curious reference provided by Desjardins to it living alone near riverbanks where it fed on fruit and freshwater molluscs. <p></p>	Hunting and habitat loss presumably caused the species's extinction. <p></p>	The species is Extinct.		<em>Alectroenas nitidissimus&#160;</em>is known only from three skins<strong> </strong>(Cheke 1987) and a number of descriptions and paintings (Tuijn 1969, Cheke 1987)<strong></strong>, from <strong>Mauritius</strong> (Cowles 1987). It was first described by Harmansz in 1602, and persisted for more than two centuries thereafter<strong></strong>. Milbert, writing in 1812, noted that he ate many in…		Terrestrial	Afrotropical	1840
Alectroenas payandeei	ANIMALIA	CHORDATA	AVES	COLUMBIFORMES	COLUMBIDAE	Alectroenas	payandeei	Extinct	2017	2016-10-01 00:00:00 UTC	3.1	English	This newly-recognised Extinct pigeon is known from a single subfossil record. It may have survived into the 17th century but most likely disappeared by the 1690s owing to predation by invasive rats.	Nothing known, but presumably inhabited forest.	The island was used as a refurbishment station for shipping from at least 1601, presumably leading to the arrival of rats, which were noted to be present in large numbers in 1691-1693 (Leguat 1708, in Hume and Walters 2012) and likely drove the species to extinction.	The species is extinct, and was not even recorded by the first collectors to visit Rodrigues.		<em>Alectroenas payandeei</em> was described by Hume (2011) from a single subfossil tarsometatarsus bone found on the island of Rodrigues (<strong>Mauritius</strong>). It was not seen by competent observers who visited Rodrigues in 1691-1693 and 1725-1726 and was likely driven to extinction during the 17th century by invasive rats (Hume 2011).		Terrestrial	Afrotropical	1690s
Caloenas maculata	ANIMALIA	CHORDATA	AVES	COLUMBIFORMES	COLUMBIDAE	Caloenas	maculata	Extinct	2023	2023-02-14 00:00:00 UTC	3.1	English	The one specimen of this poorly-known species may have come from Tahiti, French Polynesia, but this is unclear and it has not been reported there since 1928, when the only possible sightings of the species were made. It is presumed Extinct.	Nothing is known, although given its colouration it is likely to have been a forest dweller. <p></p>	Although purely speculation, it is not unreasonable to assume that hunting for food and perhaps predation by human commensals were responsible for its extinction. <p></p>	No population was ever discovered.		<em>Caloenas maculata</em> is known only from one surviving specimen in World Museum, Liverpool (United Kingdom), and one lost specimen, collected between 1783 and 1823. Accordingly it is not possible to map the former occurrence of the species. The providence of the specimens is unknown, but it seems most likely to have been a Pacific species, given the main area of activity of its collectors. I…	Although purely speculation, it is not unreasonable to assume that hunting for food and perhaps predation by human commensals were responsible for its extinction.	Terrestrial	Oceanian	1928
Columba jouyi	ANIMALIA	CHORDATA	AVES	COLUMBIFORMES	COLUMBIDAE	Columba	jouyi	Extinct	2023	2023-02-16 00:00:00 UTC	3.1	English	This species was formerly found in Japan's Ryukyu Islands, but it has not been recorded since 1936 and is now Extinct. The reasons for this are unknown, though it may have been due to habitat destruction.	It is likely to have inhabited the forested interior of the islands on which it lived. <p></p>	The reasons for its extinction are unknown, though it may have been due to habitat destruction (Hume 2017). Predation by introduced cats and rats may also have been a threat<strong>&#160;</strong>(Stattersfield&#160;<em>et al</em>. 1998).<p></p>	None remain; a dramatic decline to extinction occurred from the late 19th to the first half of the 20th centuries.		<em>Columba jouyi</em><em> </em>was endemic to Okinawa and Kerama, and the Daito Islands, in the Nansei Shoto Islands, <strong>Japan </strong>(Stattersfield <em>et al</em>. 1998). It was described in 1887 from a type in the Tokyo Educational Museum<strong> </strong>(Stejneger 1887), and is also known from three skins in the Natural History Museum at Tring<strong> </strong>(Knox and Walters 1994).…		Terrestrial	Palearctic	1936
Columba thiriouxi	ANIMALIA	CHORDATA	AVES	COLUMBIFORMES	COLUMBIDAE	Columba	thiriouxi	Extinct	2017	2016-10-01 00:00:00 UTC	3.1	English	This Extinct species has been newly-described from subfossil remains. It is little-known but probably became extinct around 1730 as a result of overhunting, predation by rats, and deforestation.	A small arboreal pigeon.	This species was apparently easily caught, and probably became extinct as a result of overhunting, predation by Black Rats, and deforestation (Hume and Walters 2012).	No extant population remains.		<em>Columba thiriouxi</em> is known from subfossil remains on <strong>Mauritius</strong> (Hume 2011). It is thought to have become extinct around 1730 (Hume and Walters 2012). Available specimen material is limited, and there is some doubt about the validity of the species since currently available material may not satisfactorily exclude <em>C. livia </em>(R. Roe<em> in litt</em>. 2014)		Terrestrial	Afrotropical	1730
Columba versicolor	ANIMALIA	CHORDATA	AVES	COLUMBIFORMES	COLUMBIDAE	Columba	versicolor	Extinct	2023	2023-02-16 00:00:00 UTC	3.1	English	This species was found in Japan's Ogasawara Islands, but it has not been recorded since 1889 and is now Extinct. Habitat clearance is likely to have been the major factor driving its extinction.	It inhabited the lush forested interior of the small islands in its range. <p></p>	The reasons for its extinction are unknown, though it may have been due to habitat destruction (Hume 2017). Predation by introduced cats and rats may also have been a threat<strong>&#160;</strong>(Stattersfield&#160;<em>et al</em>. 1998).<p></p>	None remain.		<em>Columba versicolor </em>was endemic to Nakondo Shima and Peel Island (Chichi-jima) and likely other islands in the Bonin Islands (Ogasawara-shoto), <strong>Japan</strong> (Goodwin 1967). It is known from four specimens, in Frankfurt, Leningrad and Tring<strong> </strong>(Brazil 1991) and was last recorded in 1889<strong>&#160;</strong>(Stattersfield <em>et al</em>. 1998).<p></p>		Terrestrial	Palearctic	1889
Ectopistes migratorius	ANIMALIA	CHORDATA	AVES	COLUMBIFORMES	COLUMBIDAE	Ectopistes	migratorius	Extinct	2019	2019-06-11 00:00:00 UTC	3.1	English	This species was formerly distributed across North America, but is now Extinct as a result of habitat clearance and hunting. The last reliable wild record dates from 1900, and a search beginning in 1910 failed to find it.	It was a nomadic species, breeding and foraging in vast flocks millions of birds strong. It exploited seasonally available crops of beechmast, acorns and chestnuts; scouting for food sources and infomation sharing was likely to have required flocks of a certain critical size, below which survival would be compromised. Birds nested in April or May in vast colonies typically 16 by 5 km in size. <p>…	The precise cause of its extinction is difficult to determine, but the widespread clearance of the hardwood trees which provided its mast food, and the proliferation of the rail network and telegraph system which enabled efficient location of nesting colonies and the transport of young birds to market are probably the two single most important factors. Other important factors were excessive shoot…	None remain.		<em>Ectopistes migratorius </em>was found in forest in eastern and central <strong>Canada</strong> and the <strong>USA</strong>, occasionally wandering south to <strong>Mexico</strong> and <strong>Cuba</strong>. Over the 19<sup>th</sup> century, the species crashed from being one of the most abundant birds in the world to extinction<strong> </strong>(Schorger 1955). The last wild bird was shot in…		Terrestrial	Nearctic	1914
Microgoura meeki	ANIMALIA	CHORDATA	AVES	COLUMBIFORMES	COLUMBIDAE	Microgoura	meeki	Extinct	2023	2023-02-14 00:00:00 UTC	3.1	English	This species is known from Choiseul, Solomon Islands, but it has not been recorded with certainty since 1904 and is now Extinct. It is likely to have been heavily predated by introduced dogs and cats.	It was probably a species of lowland forests and swamps, and reportedly nested on the ground (Tennent 2009). It occurred in small groups and was reported to be tame (Dutson 2011). <p></p>	Its extinction was presumably caused by predation by feral dogs and especially cats (Tennent 2009), as suitable habitat remains on the island<strong> </strong>(Collar <em>et al</em>. 1994). The species was likely also hunted.<br/><p></p>	No extant population remains.		<em>Microgoura meeki </em>was probably endemic to<em> </em>Choiseul, <strong>Solomon Islands</strong>, from where it is known from six skins and a single egg<strong> </strong>(Knox and Walters 1994). Claims that it may have occurred on islands from Bougainville to Malaita are speculative (Tennent 2009). It has not been recorded since 1904<strong></strong><span style="font-weight: bold;"> </span>(…	This species may have been hunted.	Terrestrial	Australasian	1904
Nesoenas cicur	ANIMALIA	CHORDATA	AVES	COLUMBIFORMES	COLUMBIDAE	Nesoenas	cicur	Extinct	2017	2016-10-01 00:00:00 UTC	3.1	English	This Extinct species has been newly-described from subfossil remains. It is little-known but probably became extinct around 1730 as a result of overhunting, predation by rats, and deforestation.	Little is known, but it was probably more terrestrial than <em>N. picturatus </em>(Hume and Walters 2012).	This species probably became extinct as a result of overhunting, predation by invasive mammals such as Black Rats, and deforestation (Hume and Walters 2012).	None remained long enough to be recorded even by the first natural history collectors to visit Mauritius.		<em>Nesoenas cicur</em> is known from subfossil remains on <strong>Mauritius</strong> (Hume 2011). It is thought to have become extinct by around 1730 (Hume and Walters 2012).		Terrestrial	Afrotropical	1730
Nesoenas duboisi	ANIMALIA	CHORDATA	AVES	COLUMBIFORMES	COLUMBIDAE	Nesoenas	duboisi	Extinct	2017	2016-10-01 00:00:00 UTC	3.1	English	This species was found on the island of R√©union, but it was last recorded in 1674 and is thought to have been Extinct since the early 18th century. Predation by introduced cats and rats is likely to have been the primary cause of its extinction.	Nothing is known, though it is likely to have inhabited forest. <p></p>	Hunting, and perhaps also introduced predators, are likely to have caused its rapid demise. <p></p>	No extant population remains.		<em>Nesoenas</em><em>&#160;duboisi</em><em> </em>is based on Dubois' 1674 description of rusty-red pigeons from <strong>R√©union (to France) </strong>(Rothschild 1907).<p></p>		Terrestrial	Afrotropical	1750
Nesoenas rodericanus	ANIMALIA	CHORDATA	AVES	COLUMBIFORMES	COLUMBIDAE	Nesoenas	rodericanus	Extinct	2017	2016-10-01 00:00:00 UTC	3.1	English	This Extinct species has been newly-described from subfossil remains. It is little-known but probably became extinct during the 18th century as a result of overhunting and predation by rats.	Little is known.	The species was described as being tame and easily hunted, but the presence of Black Rats<em> Rattus rattus </em>was likely the main driver of extinction (Hume and Walters 2012).	No extant population remains.		<em>Nesoenas rodericanus</em> is known from subfossil remains found in caves on Rodrigues (<strong>Mauritius</strong>). It may have become extinct between 1726 and 1761 as a result of predation by rats (Hume and Walters 2012).		Terrestrial	Afrotropical	1726-1761
Pampusana ferruginea	ANIMALIA	CHORDATA	AVES	COLUMBIFORMES	COLUMBIDAE	Pampusana	ferruginea	Extinct	2023	2023-02-14 00:00:00 UTC	3.1	English	This species is known from Tanna, Vanuatu, but the only record dates from 1774 and it is now Extinct. Predation by introduced rats is likely to have been the main cause.	Nothing is known, although it may have inhabited the island's forests. <p></p>	This species was likely hunted. Predation by introduced rats was probably the main cause of its extinction (Hume 2017).<p></p>	No extant population remains.		This species&#160;is known only from J. R. Forster's 1774 painting, from Tanna Island, <strong>Vanuatu</strong>, in the Natural History Museum at Tring<strong> </strong>(Knox and Walters 1994). <strong> </strong><p></p>	This species was likely hunted.	Terrestrial	Australasian	1774
Pampusana salamonis	ANIMALIA	CHORDATA	AVES	COLUMBIFORMES	COLUMBIDAE	Pampusana	salamonis	Extinct	2023	2023-02-14 00:00:00 UTC	3.1	English	This species was known from Makira, Solomon Islands, but is now Extinct as a result of habitat destruction, predation by introduced species and over-hunting. The last record is a specimen dating from 1927, and searches in 1995 and more recently failed to find it.	The Makira bird was collected at 300 m, although congeners occur in forest at all altitudes. Ramos has drier beach forest than inland Makira and this may have been a preferred habitat-type. <p></p>	The species is likely to have declined through a combination of predation by introduced cats and rats, and habitat destruction. On Makira, introduced rats, pigs, cats and dogs are widespread. Most lowland forest has been logged or is in logging concessions, and the larger pigeons are targeted by local hunters. Ramos remains forested and appears to be free of introduced predators, although hunters…	No extant population remains.		This species&#160;is known from just two specimens from the <strong>Solomon Islands</strong>, one from Makira (= San Cristobal) taken in 1882 and the other from Ramos (c.4 ha) in 1927. Although the Makira locality has been queried, it is thought to be valid<strong> </strong>(D. Gibbs <em>in litt</em>. 1999). Surveys looking for this species on Makira (Buckingham <em>et al.</em> 1995, G. Dutson pe…	This species was hunted.	Terrestrial	Australasian	1927
Pezophaps solitaria	ANIMALIA	CHORDATA	AVES	COLUMBIFORMES	COLUMBIDAE	Pezophaps	solitaria	Extinct	2016	2016-10-01 00:00:00 UTC	3.1	English	This species was endemic to the island of Rodrigues, Mauritius, but was hunted to extinction in the 18th century. It was reported in 1761, but had become Extinct by 1778.	It is likely to have inhabited dry forest and perhaps scrubland. <p></p>	Birds were heavily hunted and predated by introduced cats. <p></p>	No extant population remains.		<em>Pezophaps solitaria </em>was endemic to Rodrigues,<strong> Mauritius</strong>, from where it is known from numerous historical accounts<strong> </strong>(Cheke 1987), with those of Leguat in 1708 providing particularly rich detail<strong> </strong>(Hachisuka 1953), and many bones<strong> </strong>(Cowles 1987). It was very rare by 1761, when Pingr√© was informed of its presence. Morel reporte…		Terrestrial	Afrotropical	1770
Ptilinopus mercierii	ANIMALIA	CHORDATA	AVES	COLUMBIFORMES	COLUMBIDAE	Ptilinopus	mercierii	Extinct	2023	2023-02-14 00:00:00 UTC	3.1	English	This species was found in the Marquesas, French Polynesia, but it is now Extinct due to the action of introduced predators. The last record was of the subspecies <span style="font-style: italic;">tristrami</span> on Hiva Oa, in 1922.	Its ecology is likely to have been similar to other members of the genus <em>Ptilinopus</em>. <p></p>	Its extinction has been attributed to predation by the introduced Great Horned Owl <em>Bubo virginianus</em><strong> </strong>(Holyoak and Thibault 1984), but introduced rats and cats are more likely<strong> </strong>(Collar <em>et al</em>. 1994, Hume 2017). <p></p>	None are believed to remain.		<em>Ptilinopus mercierii </em>was endemic to the<em> </em>Marquesas, <strong>French Polynesia</strong>, with the nominate subspecies on Nuku Hiva and subspecies<em> tristrami</em> on Hiva Oa<strong></strong>. While the former is known from a single specimen collected in 1849 in the Valley of Mohana, Nuka Hiva (Hume 2017), the latter is known from at least 11 specimens, the last collected by the W…		Terrestrial	Oceanian	1922
Raphus cucullatus	ANIMALIA	CHORDATA	AVES	COLUMBIFORMES	COLUMBIDAE	Raphus	cucullatus	Extinct	2016	2016-10-01 00:00:00 UTC	3.1	English	This species was found in Mauritius, but is now Extinct as a result of hunting by settlers and nest predation by introduced pigs. Birds thought to represent the last individuals were killed on the offshore islet Ile d'Ambre in 1662.	It was mainly a species of the dry lowland forests<strong> </strong>(Owadally 1979), although possible mutualism with the upland tambalacoque tree <em>Calvaria major</em><strong> </strong>(Temple 1977) suggests that it may have ranged into the hills<strong> </strong>(Hachisuka 1953). Evidence suggests it was predominantly herbivorous (Rijsdijk <span style="font-style: italic;">et al.</span> 2009)…	Due to its tameness and large size it was very heavily hunted for food by sailors<strong> </strong>(Hachisuka 1953). <p></p>	No extant population remains.		<em>Raphus cucullatus </em>is known from numerous bones, specimen fragments, reports and paintings from <strong>Mauritius</strong> (Strickland and Melville 1848). It was last reported from an offshore islet by Iversen in 1662<strong> </strong>(Cheke 1987), and although there was a report by an escaped slave in 1674 and statistical techniques indicate that it is likely to have persisted until 1690…		Terrestrial	Afrotropical	1662
Zenaida graysoni	ANIMALIA	CHORDATA	AVES	COLUMBIFORMES	COLUMBIDAE	Zenaida	graysoni	Extinct in the Wild	2020	2020-08-26 00:00:00 UTC	3.1	English	The last record of an individual of this species in its natural habitat was in 1972. It is therefore classified as Extinct in the Wild. However, there are c.150 birds in captivity and reintroduction of the species is planned. <p></p> <p></p>	It was apparently commonest in forested areas above 500 m, dominated by <em>Bumelia</em>, <em>Prunus serotina</em>, <em>Guettarda</em>, <em>Ilex</em>, <em>Psidium</em> and <em>Ficus</em>. It was a highly terrestrial frugivore, and probably depended on an intact understorey of ferns and euphorbias. <p></p>	The decline and extinction in the wild of this species&#160;has been attributed chiefly to predation by cats. However, it was thought that cats became feral on Socorro in the 1950s, but this date has now been revised to the early 1970s (J. E. Mart√≠nez-G√≥mez <em>in litt.</em> 1999, 2000)<strong></strong><strong></strong>. This suggests that other factors, such as human predation (Mart√≠nez-G√≥me…	Fortunately, aviculture has prevented the extinction of the species, with captive populations held in around 30 institutions in the U.S.A., Europe and Mexico, with at least 70 institutions participating at some point in the captive breeding efforts since 1994 (J. E. Mart√≠nez-G√≥mez&#160;<em>in litt.</em>&#160;2016)<strong></strong>. The European breeding programme for this endangered species has…		This species&#160;has been extirpated from Socorro in the Revillagigedo Islands, <strong>Mexico</strong>. It was formerly common and observations in 1957 and 1958 gave no indication that it was declining. The last sighting in the wild was in 1972 (Baptista and Mart√≠nez-G√≥mez 1996)<strong></strong>, and all suitable habitat on the island has been surveyed subsequently without recording the dove …		Terrestrial	Neotropical	1972
Todiramphus cinnamominus	ANIMALIA	CHORDATA	AVES	CORACIIFORMES	ALCEDINIDAE	Todiramphus	cinnamominus	Extinct in the Wild	2017	2016-10-01 00:00:00 UTC	3.1	English	This recently-split kingfisher was endemic to the island of Guam, but following predation by invasive snakes it became Extinct in the Wild in 1986 when the last remaining wild birds were taken into captivity for captive breeding.	The species was previously found in a fairly wide variety of habitats throughout the island of Guam, including the edges of mangroves, wooded coastal lowlands, coconut palms and mixed upland forest and also large gardens with plenty of timber (Fry and Fry 1999, del Hoyo<em> et al. </em>2001, Kesler <em>in litt. </em>2013). The breeding season was between December and July, with the nest excavated…	Its decline and extinction in the wild is the result of predation by the introduced brown tree snake <em>Boiga irregularis</em> (Fritts and Rodda 1998). Predation by feral cats may have represented an additional threat.	Extinct in the wild: the last 29 known wild birds were taken into captivity in 1986.		<span style="font-style: italic;">Todiramphus cinnamominus</span> occurred on <span style="font-weight: bold;">Guam</span> <span style="font-weight: bold;">(to U.S.A.),&#160;</span> but became extinct in the wild in 1986 as a result of predation from the introduced tree snake <em>Boiga irregularis</em> (del Hoyo <span style="font-style: italic;">et al.</span> 2001). What were believed to be the l…		Terrestrial	Oceanian	1986
Coua delalandei	ANIMALIA	CHORDATA	AVES	CUCULIFORMES	CUCULIDAE	Coua	delalandei	Extinct	2016	2016-10-01 00:00:00 UTC	3.1	English	This species was endemic to Madagascar, but is now Extinct. It has not been reported since 1834 and likely succumbed to the complete destruction of its native forest.	It was a terrestrial species of primary rainforest<strong> </strong>(Collar and Stuart 1985). <p></p>	The complete deforestation of Ile de Sainte-Marie was presumably the ultimate cause of its extinction (Goodman 1993)<strong><sup></sup></strong>. Snaring for feathers and food and predation by introduced rats may also have contributed to the species's demise<strong> </strong>(Collar <em>et al</em>. 1994). <p></p>	None remain.		<em>Coua delalandei </em>is known from 13 specimens, all apparently collected on Ile de Sainte-Marie (Nosy Boraha), <strong>Madagascar</strong>, with the most recent from 1834<strong> </strong>(Collar and Stuart 1985). Reports from 1930<strong> </strong>(WCMC 1992) are unfounded, and it is now considered extinct<strong> </strong>(Collar <em>et al</em>. 1994). <p></p>		Terrestrial	Afrotropical	1834
Nannococcyx psix	ANIMALIA	CHORDATA	AVES	CUCULIFORMES	CUCULIDAE	Nannococcyx	psix	Extinct	2016	2016-10-01 00:00:00 UTC	3.1	English	This species was formerly found on St Helena. It is now Extinct, presumably as a result of island deforestation in the 18th century.	It was presumably a small forest cuckoo, which would account for its scarcity in the fossil record. <p></p>	Its extinction is likely to have occurred as a result of the deforestation of the island. <p></p>	None remain.		<em>Nannococcyx psix</em> was described from <strong>St Helena (to UK)</strong> from a single fragment of a humerus<strong></strong>. It is likely to have become extinct in the 18th century<strong> </strong>(Olson 1975b). <p></p>		Terrestrial	Afrotropical	1800
Caracara lutosa	ANIMALIA	CHORDATA	AVES	FALCONIFORMES	FALCONIDAE	Caracara	lutosa	Extinct	2022	2021-09-22 00:00:00 UTC	3.1	English	This species was endemic to Guadalupe Island, Mexico, but has been driven Extinct due to persecution by settlers. It was last recorded in 1903.	It is likely to have occurred throughout the island in open habitats. <p></p>	The island was once heavily vegetated, but grazing by goats has almost entirely denuded it<strong> </strong>(Jehl 1983). However, the primary cause of the species's decline was direct persecution by settlers<strong><sup> </sup></strong>(Greenway 1967). <p></p>	None remain.		<em>Caracara lutosa&#160;</em>was endemic to Isla Guadalupe, <strong>Mexico</strong>. It was last recorded in 1903 and is now extinct<strong> </strong>(Howell and Cade 1953). <p></p>	The species was directly persecuted by settlers<strong><sup> </sup></strong>(Greenway 1967).	Terrestrial	Nearctic	1903
Falco duboisi	ANIMALIA	CHORDATA	AVES	FALCONIFORMES	FALCONIDAE	Falco	duboisi	Extinct	2016	2016-10-01 00:00:00 UTC	3.1	English	This species was endemic to the island of&#160;R√©union, but is now Extinct and has not been recorded since 1671-1672. Persecution is likely to have driven its decline.	It is likely to have occurred in open habitat throughout the island. <p></p>	Reasons for its extinction are unknown, but persecution and the depredations of introduced human commensals are implicated. <p></p>	See Geographic Range text.		<em>Falco duboisi</em> is known only from subfossil bones collected by Bertrand Kervazo in the Grottes des Premiers Fran√ßais on <strong>R√©union</strong> <strong>(to France)</strong> in 1974<strong> </strong>(Cowles 1994). The only historical record of small falcons is of the <em>emerillons</em> reported by Dubois in 1671-2 as distinct from <em>pieds jaunes</em> and <em>papangue</em>, both of wh…		Terrestrial	Afrotropical	1672
Mitu mitu	ANIMALIA	CHORDATA	AVES	GALLIFORMES	CRACIDAE	Mitu	mitu	Extinct in the Wild	2018	2018-08-07 00:00:00 UTC	3.1	English	The last (unconfirmed) sighting of this species was in the late 1980s and it is now considered Extinct in the Wild. There are two captive populations. An apparently suitable forest remnant has been identified for future reintroduction efforts. <p></p>	The species was apparently confined to lowland primary forest, where it was known to take fruit of <em>Phyllanthus</em>, <em>Eugenia</em> and "mangabeira" (see Mu√±oz and Kattan 2007). In captivity, the female lays two or three eggs per clutch. The age of youngest breeding female was two years (del Hoyo 1994). <p></p>	The extinction of this species had been forecast since its discovery. Ceaseless clearance of its lowland forest habitat, chiefly for sugarcane, and poaching had soon brought it to the verge of extinction. Sugarcane demand increased dramatically in the late 1970s, owing to a government programme to increase fuel alcohol production, hastening the destruction of remaining habitat. Pesticide-use in c…	A captive population was established in Rio de Janeiro in 1977. Currently the population is kept in two aviaries, numbering over 100 purebred individuals and additionally around 40 hybrids of <em>M. mitu </em>and the Amazonian Razor-billed Curassow <em>M. tuberosum</em> (Pereira <em>et al. </em>2014). In 2017, two individuals were transferred to an aviary in Mata do Cedro to prepare for the reint…		<em>Mitu mitu</em>&#160;was endemic to the Pernambuco Centre of Endemism (Alagoas and Pernambuco, north-east <strong>Brazil</strong>), where it has almost certainly been extirpated<strong></strong>. A report from north Bahia is unreliable. It went unreported between the mid-17th century, when found in Pernambuco, and 1951, when rediscovered around S√£o Miguel dos Campos, Alagoas. Since the early …		Terrestrial	Neotropical	1988
Coturnix novaezelandiae	ANIMALIA	CHORDATA	AVES	GALLIFORMES	PHASIANIDAE	Coturnix	novaezelandiae	Extinct	2023	2023-02-09 00:00:00 UTC	3.1	English	This species formerly occurred on New Zealand's North, South, and Great Barrier islands, but is now Extinct, probably primarily due to widespread burning of habitat, introduced predators and diseases spread by introduced game birds. A bird that died in 1875 is thought to represent the last individual of the species.	It inhabited open habitats, especially grass-covered downs. <p></p>	Extinction is largely thought to have been caused by large-scale burning, predation by dogs, cats and rats, and grazing by sheep<strong> </strong>(Marchant and Higgins 1993, Hume 2017). Diseases spread by introduced gamebirds may also account for its rapid extinction<strong> </strong>(Knox and Walters 1994). Shooting was also a threat to this species (Hume 2017).<p></p>	None remain.		<em>Coturnix novaezelandiae</em> was endemic to North, South and Great Barrier Islands, <strong>New Zealand</strong> (Marchant and Higgins 1993). It was considered fairly common until the mid-19th century, but declined rapidly to extinction by 1875<strong> </strong>(Holdaway 1999). Suggestions that a quail population on Tiritiri Matangi Island may be a surviving form of this species were disprove…	Shooting was a threat to this species (Hume 2017).	Terrestrial	Oceanian	1875
Aphanapteryx bonasia	ANIMALIA	CHORDATA	AVES	GRUIFORMES	RALLIDAE	Aphanapteryx	bonasia	Extinct	2016	2016-10-01 00:00:00 UTC	3.1	English	This species was known from Mauritius, but went Extinct around 1693 due to cat predation and hunting.	It may have inhabited the islands' forests. <p></p>	It was flightless and palatable and therefore was presumably hunted to extinction<strong> </strong>(Cheke 1987), although introduced cats are also likely to have taken some birds. <p></p>	None remain.		<em>Aphanapteryx bonasia </em>was endemic to <strong>Mauritius</strong> from where it is known from a number of travellers' accounts and illustrations<strong> </strong>(Cheke 1987), and from numerous bones<strong> </strong>(Cowles 1987). It was mentioned to have become rare by Leguat in 1693, and probably went extinct around this time (Cheke 2006). <strong> </strong> <p></p>		Terrestrial	Afrotropical	1700
Cabalus modestus	ANIMALIA	CHORDATA	AVES	GRUIFORMES	RALLIDAE	Cabalus	modestus	Extinct	2023	2023-02-24 00:00:00 UTC	3.1	English	This species was known from the Chatham Islands, New Zealand, but the last known specimen was taken between 1895 and 1900. It is thought that invasive species are responsible, both through direct predation and habitat modification.	It is likely to have occurred in scrubland and tussock grass. <p></p>	Its extinction was presumably caused by predation by rats and cats (which were introduced in the 1890s), habitat destruction to provide sheep pasture (which destroyed all of the island's bush and tussock grass by 1900), and from grazing by goats and rabbits<strong> </strong>(Marchant and Higgins 1993). On Chatham and Pitt Islands, Olson<strong> </strong>(1975) has suggested that its extinction re…	None remain.		<em>Cabalus modestus </em>was endemic to Chatham, Mangere and Pitt Islands, <strong>New Zealand</strong>. It was first discovered on Mangere in 1871, and 26 specimens collected there are known from museum collections. The last known specimen was taken between 1895 and 1900 (Hume 2017).&#160;The species is also known from 19th century bones from Chatham and Pitt Islands. <p></p>		Terrestrial	Australasian	1895-1900
Diaphorapteryx hawkinsi	ANIMALIA	CHORDATA	AVES	GRUIFORMES	RALLIDAE	Diaphorapteryx	hawkinsi	Extinct	2023	2023-02-14 00:00:00 UTC	3.1	English	This species was known from the Chatham Islands, New Zealand, but is now Extinct as a result of hunting and introduced predators. It is known only from the fossil record and two accounts describing recollections of the species. The oldest member of the Moriori Polynesians was questioned and his recollections were described in a letter in 1895 (Hume 2017); based on this evidence the species is tho…	The species was flightless, stood approximately 40 cm tall and weighed an estimated 2 kg. It is thought to have been a ground-dwelling insectivore, also feeding on fern root and capable of preying on small ground-nesting species. <p></p>	Its remains are frequently associated with middens of the islands' initial Polynesian inhabitants, the Moriori, indicating that hunting is likely to have caused its extinction. Introduced predators are also likely to have contributed to this species' extinction (Hume 2017).<p></p>	No extant population remains.		<em>Diaphorapteryx hawkinsi</em> was endemic to the Chatham Islands, <strong>New Zealand</strong>, where its remains have been found on the main Chatham Island and Pitt Island. Available evidence, including a letter from Sigvard Jacob Dannefaerd to Lord Lionel Walter Rothschild in 1895 describing the species' appearance, behaviour and Moriori hunting method, suggests that this species survived in…	This species was hunted.	Terrestrial	Australasian	1850-1900
Dryolimnas augusti	ANIMALIA	CHORDATA	AVES	GRUIFORMES	RALLIDAE	Dryolimnas	augusti	Extinct	2017	2016-10-01 00:00:00 UTC	3.1	English	This recently-described, probably flightless rail was likely driven Extinct in the late 17th century as a result of hunting pressure and predation by introduced rats and cats.	Little is known, but it is likely to have been flightless (Hume and Walters 2012).	Presumably driven extinct by over-hunting, and predation by introduced rats and cats (Hume and Walters 2012).	No extant population remains.		<em>Dryolimnas augusti </em>was described from fossils from <strong>R√©union (to France)</strong> and thought to correspond to a rail species mentioned by Dubois in 1674 (<em>per</em> Mourer-Chauvir√© <em>et al</em>. 1999) as '<em>R√¢le des Bois'</em>; there are no subsequent reports or birds likely to relate to this species, and its extinction may well have taken place in the late 17th century (…		Terrestrial|Freshwater (=Inland waters)	Afrotropical	1670
Erythromachus leguati	ANIMALIA	CHORDATA	AVES	GRUIFORMES	RALLIDAE	Erythromachus	leguati	Extinct	2016	2016-10-01 00:00:00 UTC	3.1	English	This species was endemic to the island of Rodrigues, Mauritius, but is now Extinct as a result of hunting. It was last recorded in 1726, and its absence was noted in 1761.	It may have inhabited the islands' forests. <p></p>	It was flightless and apparently excellent eating, and was therefore heavily hunted. <p></p>	None remain.		<em>Erythromachus leguati </em>was restricted to<em> </em>Rodrigues,<strong> Mauritius</strong> (Cheke 1987). It is known from a number of bones<strong> </strong>(Cowles 1987), and from several travellers' reports, the last of which was that of Tafforet in 1726<strong></strong>. It presumably became extinct in the mid-18th century: Pingr√© reported that it was extinct in 1761<strong> </strong>(Ch…		Terrestrial	Afrotropical	1726-1761
Fulica newtonii	ANIMALIA	CHORDATA	AVES	GRUIFORMES	RALLIDAE	Fulica	newtonii	Extinct	2016	2016-10-01 00:00:00 UTC	3.1	English	This species was found in the Mascarene Islands, but it has not been recorded since 1693 and is now Extinct. Hunting was the major cause of its decline.	Nothing is known, but it is likely to have been typical of the genus. <p></p>	They were presumably hunted to extinction, despite the fact that they were "not good to eat"<strong> </strong>(Cheke 1987). <p></p>	No extant population remains.		<em>Fulica newtonii</em> is known from numerous travellers' reports<strong> </strong>(Cheke 1987) and bones<strong> </strong>(Cowles 1987) from <strong>R√©union (to France)</strong>, and also probably occurred on <strong>Mauritius</strong> from where there were reports of <em>poule d'eau</em>, the contemporary name used for the birds on R√©union<strong></strong>. Birds were last reported on R√©un…		Freshwater (=Inland waters)	Afrotropical	1693
Gallinula nesiotis	ANIMALIA	CHORDATA	AVES	GRUIFORMES	RALLIDAE	Gallinula	nesiotis	Extinct	2016	2016-10-01 00:00:00 UTC	3.1	English	This species is likely to have become Extinct in the late 19<sup>th</sup> century <em></em>as a result of predation by rats<em></em>, though this may have been in combination with feral cat and pig predation, habitat destruction and hunting by islanders.	Its ecology is unknown, but is likely to have been similar to <em>G. comeri</em>. <p></p>	It became extinct as a result of hunting, predation by introduced rats, cats and pigs, and habitat destruction by fire (Taylor and van Perlo 1998).<br/><p></p>	No extant population remains.		<em>Gallinula nesiotis </em>was endemic to<em> </em><strong>Tristan da Cunha (to UK)</strong>. It was abundant up until 1852, but rare by 1873, and had become extinct by the end of the 19th century (Taylor and van Perlo 1998)<strong><sup></sup></strong>. At least 15 specimens are claimed to have been collected, including at least seven that have been traced, of which only two in Tring and one in …		Terrestrial|Freshwater (=Inland waters)	Afrotropical	1900
Hypotaenidia dieffenbachii	ANIMALIA	CHORDATA	AVES	GRUIFORMES	RALLIDAE	Hypotaenidia	dieffenbachii	Extinct	2023	2023-03-02 00:00:00 UTC	3.1	English	This species was found on the Chatham Islands, New Zealand, but was driven to extinction by the depredations of introduced species. It has not been seen since 1840.	Nothing is known, though it may have inhabited scrub or forest. <p></p>	Its extinction was presumably due to predation by introduced rats, cats and dogs, and habitat loss from fire<strong> </strong>(Marchant and Higgins 1993). <p></p>	None remain.		<em>Hypotaenidia&#160;</em><em>dieffenbachii </em>was endemic to Chatham, Mangere and Pitt Islands, <strong>New Zealand</strong> (Marchant and Higgins 1993). It is known from the type specimen in the Natural History Museum at Tring, U. K.<strong><sup> </sup></strong>(Knox and Walters 1994), and from abundant subfossil material<strong> </strong>(Tennyson and Millener 1994). The species was already…	The species was likely hunted.	Terrestrial	Australasian	1840
Hypotaenidia pacifica	ANIMALIA	CHORDATA	AVES	GRUIFORMES	RALLIDAE	Hypotaenidia	pacifica	Extinct	2023	2023-03-03 00:00:00 UTC	3.1	English	This species was known from the Society Islands, French Polynesia, but has been driven Extinct by cat and rat predation. It was abundant on Tahiti in 1844 but had disappeared by the end of the century, surviving on Mehetia where there were records until the the 1930s.	Nothing is known. <p></p>	It was flightless, and its extinction was presumably caused by introduced cats and rats<strong> </strong>(Bruner 1972, Hume 2017). <p></p>	None remain.		<em>Hypotaenidia&#160;</em><em>pacifica </em>is known only from Georg Forster's painting from Tahiti, <strong>French Polynesia</strong>, in the British Museum<strong> </strong>London (Knox and Walters 1994), from James Cook's second voyage in 1773, although there were reports from Tahiti until 1844, and from the nearby Mehetia until the 1930s<strong> </strong>(Bruner 1972). <p></p>		Terrestrial	Oceanian	1930
Hypotaenidia poeciloptera	ANIMALIA	CHORDATA	AVES	GRUIFORMES	RALLIDAE	Hypotaenidia	poeciloptera	Extinct	2023	2023-02-24 00:00:00 UTC	3.1	English	This species was found in Fiji, but it has not been recorded with certainty since 1890 and is now Extinct. Predation by introduced cats and mongooses is thought to have been responsible for its decline.	The species inhabited remote forested areas, secondary forest, old taro fields and swamps (Hume 2017, Taylor 2020).<p></p>	Two other (non-endemic) rails have become extinct from the islands due to predation by introduced mongooses and cats, and so it seems very likely that this also caused the extinction of <em>H. poeciloptera</em> (Collar <em>et al</em>. 1994). <p></p>	No extant population remains.		<em>Hypotaenidia poeciloptera </em>was known from <span style="font-weight: bold;">Fiji</span>, with twelve 19th century specimens from Vitu Levu and Ovalau<strong> </strong>(Taylor and van Perlo 1998) and it was last seen with certainty in 1890 (Hume 2017). There have been reports from Taveuni<strong> </strong>(Blackburn 1971) in 1971 and Waisa, Vitu Levu, in 1973<strong> </strong>(Holyoak 1979)…		Terrestrial	Oceanian	1890
Hypotaenidia wakensis	ANIMALIA	CHORDATA	AVES	GRUIFORMES	RALLIDAE	Hypotaenidia	wakensis	Extinct	2023	2023-03-02 00:00:00 UTC	3.1	English	This species was known from Wake Island in the United States Minor Outlying Islands, but went Extinct in the mid-1940s, being last recorded in 1945 and never seen by an observer who took up residence in 1946. It is thought to have been hunted to extinction by soldiers who were stranded on the island.	The species inhabited scrub throughout the island. It fed by digging up leaves and soil with its head, being observed to take seeds, insects, small lizards and hermit crabs (Wetmore 1970, Olson 1996). Accounts suggest it bred between July and August, with the nest constructed as a saucer-like depression in the ground (Spencer 1959, Olson and Rauzon 2011). It had an unusual communal breeding syste…	It was presumably eaten to extinction by the starving Japanese garrison by 1945<strong> </strong>(Greenway 1967, Hume 2017). Occasional inundations of the island during storms are also thought to have caused considerable mortality. The species is likely to have coexisted with rats since prehistoric times, and despite some suggestions it is not thought that rat predation was a factor in its extinc…	No extant population remains.		<em>Hypotaenidia&#160;</em><em>wakensis </em>was endemic to Wake and Wilkes Islands in the central Pacific Ocean,<strong> United States Minor Outlying Islands (to U.S.A.)</strong>. Although it was not uncommon before the Second World War, it was extinct by 1946<strong> </strong>(Greenway 1967). <p></p>	The species was hunted.	Terrestrial	Oceanian	1945
Laterallus podarces	ANIMALIA	CHORDATA	AVES	GRUIFORMES	RALLIDAE	Laterallus	podarces	Extinct	2016	2016-10-01 00:00:00 UTC	3.1	English	This species was known from St Helena, but is now Extinct. It was presumably driven to extinction by hunting soon after the island was discovered in 1502.	Nothing is known. <p></p>	It was large and flightless, and therefore probably hunted to extinction by humans and introduced predators. <p></p>	No extant population remains.		<em>Atlantisia podarces</em> was described from fossils by Wetmore (1963) as a <strong>St Helena (to UK) </strong>endemic genus, <em>Aphanocrex</em><strong></strong>, but re-assigned to <em>Atlantisia</em> by Olson<strong></strong> (1973). It presumably became extinct soon after the discovery of the island in 1502<strong></strong>. <p></p>		Terrestrial	Afrotropical	1550
Mundia elpenor	ANIMALIA	CHORDATA	AVES	GRUIFORMES	RALLIDAE	Mundia	elpenor	Extinct	2016	2016-10-01 00:00:00 UTC	3.1	English	This species was known from Ascension Island, St Helena, but is now Extinct. The only record of the species comes from 1656 and it is thought to have succumbed to predation by introduced rats and cats.	It presumably lived in the near-desert interior of the island, feeding primarily on Sooty Tern <em>Sterna fuscata</em> eggs<strong> </strong>(Olson 1973). <p></p>	Its extinction was probably caused by the introduction of rats and cats<strong> </strong>(Olson 1973). <p></p>	No extant population remains.		<em>Mundia elpenor </em>was endemic to<em> </em><strong>Ascension Island (to UK)</strong> from where it is known from numerous bones<strong> </strong>(Ashmole 1963), and Mundy's description and sketch from 1656<strong></strong>. Its extinction was probably caused by the introduction of rats to the island in the 18th century, although it may have survived until the introduction of cats in 1815<str…		Terrestrial	Afrotropical	1815
Porphyrio albus	ANIMALIA	CHORDATA	AVES	GRUIFORMES	RALLIDAE	Porphyrio	albus	Extinct	2023	2023-03-23 00:00:00 UTC	3.1	English	This species was known from Lord Howe Island, Australia, but has not been definitely recorded since 1790 and was Extinct by the time the island was settled in 1834. Hunting was the major cause of its decline.	Nothing is known; it may have inhabited forest or marshland. <p></p>	It was hunted to extinction by whalers and sailors. <p></p>	None remain.		<em>Porphyrio albus </em>is known from two skins in Liverpool (U.K.) and Vienna (Austria)<strong> </strong>(Taylor and van Perlo 1998), several paintings, and some subfossil bones from Lord Howe Island, <strong>Australia</strong> (Marchant and Higgins 1993). Although not uncommon when discovered in 1788, the species was rapidly hunted to extinction; it had probably already vanished by the time th…	This species was hunted.	Terrestrial	Oceanian	1790
Porphyrio caerulescens	ANIMALIA	CHORDATA	AVES	GRUIFORMES	RALLIDAE	Porphyrio	caerulescens	Extinct	2016	2016-10-01 00:00:00 UTC	3.1	English	This species was endemic to the island of R√©union, but has been Extinct since around 1730. Hunting by settlers was the cause of its decline.	It was reported to inhabit montane forest. <p></p>	It was probably not flightless, but was nevertheless easily hunted, presumably leading to its extinction<strong> </strong>(Cheke 1987). <p></p>	No extant population remains.		<em>Porphyrio caerulescens </em>was endemic to <strong>R√©union (to France) </strong>from where it was described as <em>oiseau bleu</em> by six early travellers<strong></strong>. It is thought to have become extinct by around 1730<strong> </strong>(Cheke 1987). <p></p>		Terrestrial|Freshwater (=Inland waters)	Afrotropical	1730
Porphyrio kukwiedei	ANIMALIA	CHORDATA	AVES	GRUIFORMES	RALLIDAE	Porphyrio	kukwiedei	Extinct	2023	2023-03-24 00:00:00 UTC	3.1	English	This species is known from New Caledonia's Grande Terre, but has not been recorded since 1860 and is now Extinct. Hunting and invasive species were the principal drivers of its decline.	It probably inhabited marshland. <p></p>	Hunting and the depredations of introduced predators are likely to have driven it to extinction. <p></p>	No extant population remains.		<em>Porphyrio kukwiedei</em> is known only from subfossil remains from <strong>New Caledonia (to France)</strong>. However, a passage from Verreaux and des Murs written in 1860 notes the presence of birds the size of turkeys in marshy areas, and so it is possible that the species survived into the 19th century<strong> </strong>(Balouet and Olson 1989). <p></p>	The species was likely hunted.	Freshwater (=Inland waters)	Australasian	1860
Porphyrio mantelli	ANIMALIA	CHORDATA	AVES	GRUIFORMES	RALLIDAE	Porphyrio	mantelli	Extinct	2023	2023-03-24 00:00:00 UTC	3.1	English	This species was endemic to New Zealand's North Island, but has been driven Extinct by human-induced habitat changes, hunting and predation by introduced mammals. There has been only one historical record of the species, in 1894.	It inhabited high altitude alpine grasslands. <p></p>	The decline of the species has generally been attributed to the increasing incursion of forest into the alpine grasslands through the Holocene<strong> </strong>(Mills <em>et al. </em>1984), although hunting by the Maori probably also played a significant role<strong> </strong>(Beauchamp and Worthy 1988). Predation by introduced mammals also likely contributed to declines (Hume 2017).<p></p>	None remain.		<em>Porphyrio mantelli </em>was a flightless endemic to North Island, <strong>New Zealand</strong>, from where it is known from subfossils from a number of archeological sites<strong> </strong>(Williams 1960) and from one possible late 19th century record<strong> </strong>(Phillipps 1959). <p></p>	This species was likely hunted.	Terrestrial	Australasian	1894
Porphyrio paepae	ANIMALIA	CHORDATA	AVES	GRUIFORMES	RALLIDAE	Porphyrio	paepae	Extinct	2023	2023-03-24 00:00:00 UTC	3.1	English	This species may have survived until as late as 1937, but undoubtedly became Extinct soon after. It likely disappeared as a result of over-hunting and predation by invasive rats and cats.	This species was a small gallinule which probably had reduced flying capabilities (Hume and Walters 2012).	Little is known, but it was presumably driven to extinction by hunting pressure and predation by invasive species.	No extant population remains.		<em>Porphyrio paepae</em> was known from Hiva Oa and Tahuata on the Marquesas Islands (<strong>French Polynesia</strong>). It may have survived as late as 1937, but must have become extinct soon afterwards (Steadman 1988, Hume and Walters 2012).	This species was likely hunted.	Terrestrial|Freshwater (=Inland waters)	Oceanian	1937
Tribonyx hodgenorum	ANIMALIA	CHORDATA	AVES	GRUIFORMES	RALLIDAE	Tribonyx	hodgenorum	Extinct	2023	2023-03-24 00:00:00 UTC	3.1	English	This species likely became Extinct during the 17th century as a result of predation by rats and hunting by human settlers, although may have survived in remote areas until the 18th century.	Remains were found at widely spread locations on both the North and South Islands of New Zealand, indicating that it was presumably common prior to the arrival of the Polynesians and associated commensal animals. It was likely a forest inhabitant and may have also occurred in riparian swards and open forest glades (Hume 2017).	The main reasons for its extinction are likely to have been predation by Polynesian rats, and hunting by human settlers.	None persisted to modern times.		<em>Tribonyx hodgenorum</em> is known from subfossil remains on the North and South Islands of <strong>New Zealand</strong>. It was apparently widespread, but the youngest specimen material dates from the 17th century. However, it may have survived in remote areas until the 18th century (Hume 2017).	The species was likely hunted.	Terrestrial|Freshwater (=Inland waters)	Australasian	1600-1700
Zapornia astrictocarpus	ANIMALIA	CHORDATA	AVES	GRUIFORMES	RALLIDAE	Zapornia	astrictocarpus	Extinct	2016	2016-10-01 00:00:00 UTC	3.1	English	This species was known from St Helena, but is now Extinct. It is likely to have been driven to extinction by introduced predators soon after the island was discovered in 1502.	Nothing is known. <p></p>	It was driven to extinction by introduced predators. <p></p>	No extant population remains.		<em>Zapornia astrictocarpus</em> is only known from fossils from <strong>St Helena (to UK)</strong> (Olson 1975b). It is likely to have become extinct soon after the island was discovered in 1502<strong> </strong>(Olson 1973). <p></p>		Terrestrial	Afrotropical	1550
Zapornia monasa	ANIMALIA	CHORDATA	AVES	GRUIFORMES	RALLIDAE	Zapornia	monasa	Extinct	2023	2023-03-20 00:00:00 UTC	3.1	English	This species was known from the island of Kosrae in Micronesia. The only records come from 1827-1828 and it is thought to have been driven Extinct by introduced predators in the subsequent 50 years.	It inhabited coastal swamps and marshes, taro patches and "continually wet, shadowy places in the forest"<strong> </strong>(Taylor 1998). Measurements of the carpometacarpii from x-rays of the two specimens suggest that the species was flightless<strong> </strong>(Steadman 1986). <p></p>	Its extinction quickly followed the arrival of rats from missionary and whaling ships in the 1830s and 1840s<strong> </strong>(Taylor 1998). <p></p>	None remain.		<em>Zapornia&#160;</em><em>monasa </em>was endemic to<em> </em>Kosrae, Caroline Islands, <strong>Federated States of Micronesia</strong>. Heinrich von Kittlitz collected the only two known specimens (now in St Petersburg, Russia) in 1827-1828, and regarded the species as uncommon even then<strong> </strong>(Taylor 1998). It declined to extinction over the next half-century. <p></p>		Terrestrial|Freshwater (=Inland waters)|Marine	Oceanian	1827-1828
Zapornia nigra	ANIMALIA	CHORDATA	AVES	GRUIFORMES	RALLIDAE	Zapornia	nigra	Extinct	2023	2023-03-03 00:00:00 UTC	3.1	English	This species was known from Tahiti, but presumably went Extinct soon after it was last described in 1784. Introduced predators are likely to have been responsible.	Nothing is known. <p></p>	Introduced predators are likely to have led to its demise. <p></p>	No extant population remains.		<em>Zapornia&#160;</em><em>nigra</em><em> </em>is known from two illustrations, one by Georg Forster from Tahiti, <strong>French Polynesia</strong>,<strong> </strong>from James Cook's second voyage (1772-1775), and the other by John Frederick Miller from 1784, and by subsequent descriptions by John Latham and Johann Friedrich Gmelin<strong></strong>. It presumably became extinct soon after<strong…		Terrestrial	Oceanian	1784
Zapornia palmeri	ANIMALIA	CHORDATA	AVES	GRUIFORMES	RALLIDAE	Zapornia	palmeri	Extinct	2023	2023-03-03 00:00:00 UTC	3.1	English	This species was found in the Northwestern Hawaiian Islands, USA, but is now Extinct. The last population, which had been introduced to Eastern Island, was exterminated by introduced rats in 1944.	It inhabited grass tussocks and thickets. <p></p>	It became extinct on Laysan Island as a result of habitat destruction by escaped rabbits introduced by guano diggers<strong> </strong>(Taylor and van Perlo 1998). The Pearl and Hermes Reef colony was destroyed by storms; and rats, brought in by wartime activities, exterminated both the Sand Island colony and the Eastern Island colony<strong> </strong>(Baldwin 1945). <p></p>	No extant population remains.		<em>Zapornia&#160;</em><em>palmeri </em>was found on<em> </em>Laysan Island, Hawai'i, <strong>U.S.A.</strong> <strong></strong>(Baldwin 1947), from where it became extinct between 1923 and 1936<strong> </strong>(Taylor and van Perlo 1998)<span style="font-style: italic;"></span>. Birds were introduced to Pearl and Hermes Reef in 1929 but none were found in 1930 (Hume 2017). Birds were introduced …		Terrestrial	Oceanian	1944
Zapornia sandwichensis	ANIMALIA	CHORDATA	AVES	GRUIFORMES	RALLIDAE	Zapornia	sandwichensis	Extinct	2023	2023-03-03 00:00:00 UTC	3.1	English	This species was found in the Hawaiian Islands, USA, but became extinct in the 1860s likely as a result of introduced predators. The last specimen was taken in 1864.	It inhabited clearings in upland forest. <p></p>	The timing of its extinction indicates that it was perhaps not caused by mongooses, as they were not introduced until 1883<strong></strong>. More probably, it was due to a long process of predation by rats, cats, dogs and people<strong> </strong>(Taylor and van Perlo 1998). The species was also hunted.<p></p>	None remain.		<em>Zapornia sandwichensis </em>occurred on Hawai'i, <strong>U.S.A.</strong>, and may also have occurred on Molokai<strong> </strong>(Pratt <em>et al</em>. 1987). It is known from bones and a number of specimens<strong> </strong>(Olson and James 1991), and was illustrated by William Wade Ellis on James Cook's third voyage<strong> </strong>(Stresemann 1950). The last specimen was collected in 1864…	The species was hunted.	Terrestrial	Oceanian	1860
Traversia lyalli	ANIMALIA	CHORDATA	AVES	PASSERIFORMES	ACANTHISITTIDAE	Traversia	lyalli	Extinct	2023	2023-05-22 00:00:00 UTC	3.1	English	This species was known from Stephens Island, New Zealand, but likely became Extinct in 1895. Predation by feral cats is thought to have driven its decline.	The species was flightless and restricted to the rocky ground<strong> </strong>(Millener 1989). <p></p>	Construction of a lighthouse on Stephens Island in 1894 led to the clearance of most of the island's forest, with predation by feral cats driving the species to extinction<strong> </strong>(Tyrberg and Milberg 1991, Hume 2017). <p></p>	No extant population remains.		<em>Traversia lyalli </em>is only known from recent times from Stephens Island, <strong>New Zealand</strong> (Greenway 1967), although it is common in fossil deposits from both of the main islands<strong> </strong>(Worthy and Holdaway 1994). It was last recorded in 1894, when several were caught by the lighthouse keeper's cat (Hume 2017). It was extinct by November 1895, but it had survived into …		Terrestrial	Australasian	1894
Xenicus longipes	ANIMALIA	CHORDATA	AVES	PASSERIFORMES	ACANTHISITTIDAE	Xenicus	longipes	Extinct	2016	2016-10-01 00:00:00 UTC	3.1	English	This species formerly occurred on New Zealand, but it is now Extinct, probably due to overpredation by invasive species. The last record was of the nominate subspecies on South Island, in 1972.	On the mainland, it was a species of dense, montane forest, while on offshore islands it was found in coastal forest and scrub<strong> </strong>(Robertson 1985). <p></p>	Its decline was presumably caused by introduced predators<strong> </strong>(Robertson 1985), to which it was particularly vulnerable, being a ground-nester<strong> </strong>(Greenway 1967). <p></p>	None remain.		<em>Xenicus longipes </em>was endemic to the three main islands of <strong>New Zealand</strong>, with <em>variabilis</em> of Stewart Island last recorded in 1965, <em>stokesi</em> of the North Island in 1949, and the nominate race of the South Island in 1972<strong> </strong>(Collar <em>et al</em>. 1994). <p></p>		Terrestrial	Oceanian	1972
Gerygone insularis	ANIMALIA	CHORDATA	AVES	PASSERIFORMES	ACANTHIZIDAE	Gerygone	insularis	Extinct	2016	2016-10-01 00:00:00 UTC	3.1	English	This species was endemic to Lord Howe Island, Australia, but was driven Extinct by the depredations of introduced rats. It was last recorded in 1928, with none found on a survey in 1936.	It was a canopy-dwelling forest species (Hull 1909), feeding on small insects and spiders (Sharland 1929). <p></p>	Presumably its extinction resulted from nest predation by rats<strong> </strong>(Recher 1974). Disease from introduced passerines may also have been a factor (McAllan <span style="font-style: italic;">et al.</span> 2004).<br/><p></p>	No extant population remains.		<em>Gerygone insularis </em>was an abundant endemic to Lord Howe Island, <strong>Australia</strong>, until the island was colonised by rats from a shipwreck in 1918<strong></strong>. It was heard frequently in 1928 (Sharland 1929) but could not be found on a visit in 1936<strong> </strong>(Hindwood 1940), and there are no subsequent records<strong> </strong>(Recher and Clark 1974). <p></p>		Terrestrial	Oceanian	1936
Acrocephalus astrolabii	ANIMALIA	CHORDATA	AVES	PASSERIFORMES	ACROCEPHALIDAE	Acrocephalus	astrolabii	Extinct	2018	2016-10-01 00:00:00 UTC	3.1	English	This species is Extinct. It was not recorded since the type series collection in 1838 or 1839 (Holyoak and Thibault 1978, Kennerley and Pearson 2010). The causes of this extinction are unknown, as the precise home of this distinctive <em>Acrocephalus</em> had been uncertain, although it is now thought to have come from the Gambier Islands, French Polynesia.<p></p> <p></p>	<p></p>	<br/><p></p>	None remain.		This species is known&#160;from a specimen that was previously thought to have come from Yap, Federated States of Micronesia<span style="font-weight: bold;"> </span>in 1838 or 1839; this, however, was an error and it actually came from the Gambier Islands, <strong>French Polynesia </strong>(Cibois <em>et al. </em>2011). It has not been recorded since and hence is considered extinct (Holyoak and T…		Terrestrial|Freshwater (=Inland waters)	Oceanian	1839
Acrocephalus luscinius	ANIMALIA	CHORDATA	AVES	PASSERIFORMES	ACROCEPHALIDAE	Acrocephalus	luscinius	Extinct	2023	2023-08-04 00:00:00 UTC	3.1	English	This species qualifies as Extinct. It is likely that the introduced Brown Tree Snake&#160;<em>Boiga irregularis</em>&#160;delivered the final blow to the species following significant habitat loss from wetland drainage and increased frequency in fires, potential impacts from pesticides and impacts of a variety of additional introduced species (Reichel&#160;<em>et al.</em> 1992, Kennerley and Pear…	<em>Acrocephalus luscinius</em>&#160;was almost exclusively found in freshwater wetland and wetland edge vegetation (Engbring <em>et al</em>. 1982,<strong></strong> Reichel <em>et al.</em> 1992, USFWS 1998)<strong></strong>. <p></p>	The species was exterminated as a result of predation by the introduced Brown Tree Snake (<em>Boiga irregularis</em>). Several other factors are likely to have also contributed, including wetland destruction and drainage, pesticide-use, major fires and additional introduced species (Hume 2017).<br/><p></p>	The last confirmed sighting of this species was made in 1969, having been said to still be ‚Äòfairly common‚Äô in parts of the Agana Swamp in 1967 or 1968 before rapidly disappearing from this, the species‚Äô last site (Reichel&#160;<em>et al.</em>&#160;1992). As with&#160;<em>A. yamashinae</em>&#160;the species was primarily restricted to wetland habitats, which suffered considerable disturbance…		This species is historically known from <strong>Guam (to USA).</strong><p></p>		Terrestrial|Freshwater (=Inland waters)	Oceanian	1969
Acrocephalus musae	ANIMALIA	CHORDATA	AVES	PASSERIFORMES	ACROCEPHALIDAE	Acrocephalus	musae	Extinct	2017	2016-10-01 00:00:00 UTC	3.1	English	This species was lost from both islands where it used to occur in the late 1800s or early 1900s and is now Extinct.&#160;<p></p>	It was thought to breed exclusively in bamboo thickets (P. Raust <em>in litt. </em>2007)<strong></strong>. <p></p>	The introduction of&#160;feral cats <em>Felis catus</em>, rats <em>Rattus </em>spp.&#160;(A. Gouni<em> in litt. </em>2012) and&#160;many alien bird species, including the aggressive Common Myna <em>Acridotheres tristis</em>, may have contributed to its extinction (Thibault 1988, Seitre and Seitre 1991).<strong></strong> <p></p>	The population was lost from the both islands by the early 1900s.		<em>Acrocephalus&#160;</em><span style="font-style: italic;">musae</span>&#160;(including&#160;<span style="font-style: italic;">garretti)</span>&#160;went extinct on the islands of Raiatea and Huahine respectively, in the Society Islands,&#160;<strong>French Polynesia</strong>, in the late 1800s or early 1900s. <p></p>		Terrestrial	Oceanian	1900
Acrocephalus nijoi	ANIMALIA	CHORDATA	AVES	PASSERIFORMES	ACROCEPHALIDAE	Acrocephalus	nijoi	Extinct	2023	2023-08-04 00:00:00 UTC	3.1	English	There have been no records of the species since the mid-1990s despite extensive surveys in 2000, 2001, 2008 and 2009, its disappearance likely primarily due to large-scale vegetation clearance. It is therefore classified as Extinct.	It inhabited formerly disturbed areas vegetated by groves of trees and thickets (Engbring <em>et al</em>. 1982,<strong></strong> Reichel <em>et al.</em> 1992, USFWS 1998)<strong></strong>. <p></p>	Habitat destruction as a result of intensive farming is likely responsible for this species' disappearance (Reichel <em>et al.</em> 1992). Goats (<em>Capra hircus</em>) introduced in the 1950s may have also been a contributing factor (Hume 2017).<p></p>	A tiny population was reported to remain on the uninhabited island, but has not been observed since the mid-1990s despite extensive surveys in 2000, 2001, 2008, and 2009 (USFWS 1998, Esselstyn&#160;<span style="font-style: italic;">et al.&#160;</span>2003, Camp&#160;<span style="font-style: italic;">et al.&#160;</span>2009, Amidon&#160;<em>et al.</em>&#160;2014), and the species is now considered…		This species is historically known only from Aguijan in the <strong>Northern Mariana Islands (to USA).&#160;</strong><p></p>		Terrestrial	Oceanian	1995
Acrocephalus yamashinae	ANIMALIA	CHORDATA	AVES	PASSERIFORMES	ACROCEPHALIDAE	Acrocephalus	yamashinae	Extinct	2023	2023-08-04 00:00:00 UTC	3.1	English	The species is considered to have become extinct prior to the 1981 volcanic eruption on Pagan, though this event destroyed hopes of the species persisting to the present day. Surveys in the 1970s, 1980s, in 2000 and in 2010 all failed to find any trace of the species, its disappearance primarily a result of severe habitat modification.&#160;<p></p> <p></p>	It was almost exclusively found in freshwater wetland and wetland edge vegetation (Engbring <em>et al</em>. 1982,<strong></strong> Reichel <em>et al.</em> 1992, USFWS 1998)<strong></strong>. <p></p>	On Pagan virtually all vegetative ground cover was effectively removed at certain periods during the 20th century through a variety of agents including human development, introduced feral ungulates and finally a volcanic eruption in 1981 (Reichel&#160;<em>et al.&#160;</em>1992, Hume 2017). However, there had not been any records for some time prior to this, with reports of reed-warblers being pre…	None remain.		This species is historically known from Pagan in the <strong>Northern Mariana Islands (to USA).</strong><p></p>		Terrestrial|Freshwater (=Inland waters)	Oceanian	1969
Nesillas aldabrana	ANIMALIA	CHORDATA	AVES	PASSERIFORMES	ACROCEPHALIDAE	Nesillas	aldabrana	Extinct	2016	2016-10-01 00:00:00 UTC	3.1	English	This species was formerly found on Aldabra, Seychelles, but it is now Extinct due to predation and habitat alteration by invasive species. It was last recorded in 1983, and searches in 1986 confirmed its extinction.	It inhabited dense coastal vegetation. <p></p>	There is little suitable habitat on Aldabra, which is likely to have played a part in its extinction. It is likely that rat and cat predation was more important though, as well as degradation of its habitat by tortoises and goats<strong> </strong>(Hambler <em>et al</em>. 1985, Skerrett and Disley 2011). <p></p>	None remain.		<em>Nesillas aldabrana </em>was endemic to Ile Malabar, Aldabra, <strong>Seychelles</strong> (Hambler <em>et al</em>. 1985). The species was only discovered in 1967<strong> </strong>(Benson and Penny 1968), and the last records were in 1983 when it seemed only males remained<strong> </strong>(Hambler <em>et al</em>. 1985, Skerrett and Disley 2011). Intensive fruitless searches in 1986<strong> </s…		Terrestrial	Afrotropical	1983
Heteralocha acutirostris	ANIMALIA	CHORDATA	AVES	PASSERIFORMES	CALLAEIDAE	Heteralocha	acutirostris	Extinct	2017	2016-10-01 00:00:00 UTC	3.1	English	This species is known from New Zealand's North Island, but it was last recorded in 1907 and is now Extinct. Habitat loss, hunting and disease have all been implicated in its decline.	It appears to have required large tracts of primary, native forest. <p></p>	The cause of its extinction is unclear but it was probably primarily due to habitat loss, especially of dead trees on which they depended for extracting beetle larvae<strong> </strong>(Burton 1974), possibly along with hunting and disease<strong> </strong>(Myers 1923). <p></p>	No extant population remains.		<em>Heteralocha acutirostris </em>was endemic to the southern portion of the North Island, <strong>New Zealand</strong>. It was intensively studied by Buller in the second half of the 19th century<strong> </strong>(Phillipps 1963), and is known from numerous specimens<strong> </strong>(Greenway 1967), but declined to extinction around the turn of the century with the last confirmed record being i…		Terrestrial	Oceanian	1907
Corvus hawaiiensis	ANIMALIA	CHORDATA	AVES	PASSERIFORMES	CORVIDAE	Corvus	hawaiiensis	Extinct in the Wild	2016	2016-10-01 00:00:00 UTC	3.1	English	The last two known wild individuals of this species disappeared in 2002, so the species is now classified as Extinct in the Wild. Some individuals remain in captive breeding facilities and a reintroduction plan is being developed. <p></p> <p></p>	It once inhabited dry to moist `ohi`a-koa forest and woodlands, but it later became confined to high mountain forest. It is omnivorous, but primarily feeds on the fruit of native understory plants (Maxfield 1998, USFWS and Hawai'i DLNR 1999)<strong></strong>. As well as fruits and berries, the species feeds on eggs, young birds, insects and carrion (Faike 2006)<strong><sup></sup></strong>. Captiv…	It has suffered from extensive habitat alteration, particularly reduction of understory food-plants as a result of the activities of feral ungulates, logging, agriculture and the loss of pollinators and dispersers (U.S. Fish and Wildlife Service 2009). Problematic ungulates include feral cattle, mouflon sheep, feral sheep and goats (J. Burgett<em> in litt. </em>2007)<strong></strong>. The impact …	In 1992, there were only 11 or 12 birds in the wild (Maxfield 1998, Banko&#160;<span style="font-style: italic;">et al.</span>&#160;2002, Banko 2009)<strong></strong>, and the last two individuals were last seen in June 2002.&#160;The last known wild chick fledged in 1992, and the last viable wild egg was laid in 1996 (Faike 2006)<strong></strong>. The species persists in captive breeding facilit…		<em>Corvus hawaiiensis</em> was distributed historically on Hawai`i in the Hawaiian Islands (<strong>USA</strong>), where the last individuals were found in and around the Kona Forest Unit of Hakalau Forest National Wildlife Refuge. Bones of this or a closely related species have been found on Maui, indicating a wider distribution before Western contact (Banko <span style="font-style: italic;">et…		Terrestrial	Oceanian	2002
Akialoa ellisiana	ANIMALIA	CHORDATA	AVES	PASSERIFORMES	FRINGILLIDAE	Akialoa	ellisiana	Extinct	2017	2016-10-01 00:00:00 UTC	3.1	English	This species was found in the Hawaiian Island of Oahu, USA, but it is now Extinct as a result of forest clearance and introduced disease.	It inhabited all forest up types above 200 m (Gorresen <span style="font-style: italic;">et al.</span> 2009), feeding on insects and nectar (Amante-Helweg <span style="font-style: italic;">et al.</span> 2009). <p></p>	The species is thought to have been driven to extinction by habitat destruction and disease<strong> </strong>(Collar <em>et al. </em>1994).&#160;<br/><p></p>	No extant population remains.		<em>Akialoa ellisiana</em>&#160;was endemic the mountains of O'ahu, Hawaii, <strong>USA</strong> (<span style="font-weight: bold;"></span><strong></strong>Stattersfield <em>et al. </em>1998). &#160;This Extinct taxon is known from only two specimens collected in 1837<strong> </strong>(Olson and James 1995), although there were undocumented reports in 1937 and 1940<strong> </strong>(Greenway 1967)…		Terrestrial	Oceanian	1837
Akialoa lanaiensis	ANIMALIA	CHORDATA	AVES	PASSERIFORMES	FRINGILLIDAE	Akialoa	lanaiensis	Extinct	2017	2016-10-01 00:00:00 UTC	3.1	English	This species was found in the Hawaiian Islands, USA, but it is now Extinct as a result of forest clearance and introduced disease.	It inhabited all forest up types above 200 m (Gorresen <span style="font-style: italic;">et al.</span> 2009), feeding on insects and nectar (Amante-Helweg <span style="font-style: italic;">et al.</span> 2009). <p></p>	The species is thought to have been driven to extinction by habitat destruction and disease<strong> </strong>(Collar <em>et al. </em>1994), but introduced species may also have been a factor.<br/><p></p>	See Geographic Range text.		<em>Akialoa</em><em>&#160;lanaiensis </em>was found on Lana'i, Hawaii (<span style="font-weight: bold;"></span><strong></strong>Stattersfield <em>et al. </em>1998). &#160;Now considered Extinct, it is known from only three specimens, collected in 1892<strong></strong>. &#160;In addition, fossil material allied to this taxon has been found on Moloka'i and Maui<strong></strong>.<p></p>		Terrestrial	Oceanian	1892
Akialoa obscura	ANIMALIA	CHORDATA	AVES	PASSERIFORMES	FRINGILLIDAE	Akialoa	obscura	Extinct	2017	2016-10-01 00:00:00 UTC	3.1	English	This species was known from Hawaii's Big Island, USA, but it has not been reported since 1940 and is now Extinct. Deforestation and introduced diseases are likely to have been responsible.	It inhabited mountain koa-`ohi`a forest (500-2,000 m). <p></p>	Its extinction was probably because of deforestation and introduced disease-carrying mosquitoes which are prevalent in the lowlands<strong> </strong><em></em>(Collar <em>et al. </em>1994). <p></p>	None remain.		<em>Akialoa obscura</em>&#160;was endemic to Hawai`i, <strong>USA</strong>. It was apparently not uncommon until 1895, but declined rapidly, with the last report being in 1940<strong> </strong>(Greenway 1967). <p></p>		Terrestrial	Oceanian	1940
Akialoa stejnegeri	ANIMALIA	CHORDATA	AVES	PASSERIFORMES	FRINGILLIDAE	Akialoa	stejnegeri	Extinct	2017	2016-10-01 00:00:00 UTC	3.1	English	This species was found on Kaua'i, Hawaii, USA, but it is now Extinct as a result of forest clearance and introduced disease. &#160;The last report was of the species was<span style="font-style: italic;">&#160;</span>in 1969.	It inhabited all forest up types above 200 m (Gorresen <span style="font-style: italic;">et al.</span> 2009), feeding on insects and nectar (Amante-Helweg <span style="font-style: italic;">et al.</span> 2009). <p></p>	The species is believed to have been driven to extinction by habitat destruction and disease<strong> </strong>(Collar <em>et al. </em>1994). Introduced predators and hurricane damage are likely to have been important contributory factors (Woodworth <span style="font-style: italic;">et al.</span> 2009).<br/><p></p>	No extant population remains.		<em>Akialoa&#160;</em><em>stejnegeri</em> was found on Kaua'i, Hawaii, <strong>USA</strong><strong><sup> </sup></strong>(Olson and James 1995, Stattersfield <em>et al. </em>1998)<strong></strong>. &#160;It persisted in Kaua'i's Alaka'i Wilderness Preserve, but has not been recorded since 1969<strong></strong> despite intensive surveys in the region and is presumed extinct (Olson and James 1995, G…		Terrestrial	Oceanian	1969
Carpodacus ferreorostris	ANIMALIA	CHORDATA	AVES	PASSERIFORMES	FRINGILLIDAE	Carpodacus	ferreorostris	Extinct	2023	2023-02-16 00:00:00 UTC	3.1	English	This species was known from Japan's Ogasawara Islands, but it is now Extinct and has not been certainly reported since 1828. Forest destruction and predation by introduced species are thought to have been responsible.	Nothing is known of its ecology<strong> </strong>(Morioka 1992) apart from Kittlitz's description (Greenway 1967), "this bird lives on Bonin-sima, alone or in pairs, in the forest near the coast. It is not common but likes to hide, although of a phlegmatic nature and not shy. Usually it is seen running on the ground, only seldom high in the trees."<strong></strong><p></p>	Its extinction likely resulted from habitat destruction and the introduction of cats and rats<strong> </strong>(Stattersfield <em>et al</em>. 1998, Hume 2017). <p></p>	No extant population remains.		<em>Carpodacus ferreorostris </em>is an Extinct taxon only known from specimens collected in 1827 and 1828 on Chichi-jima, Ogasawara-shoto (Peel Island, Bonin), <strong>Japan</strong> (Brazil 1991). It could not be found on Peel by Simpson in 1854, and rumours that it may have survived until 1890, when it was reported to Holst by locals (Morioka 1992), were never substantiated (Brazil 1991).<p></…		Terrestrial	Palearctic	1828
Chloridops kona	ANIMALIA	CHORDATA	AVES	PASSERIFORMES	FRINGILLIDAE	Chloridops	kona	Extinct	2016	2016-10-01 00:00:00 UTC	3.1	English	This species was known from the Hawaiian island of Lana'i, USA, but it has not been recorded since 1894 and is now Extinct. Logging of its forest habitat coupled with the impacts of introduced predators is likely to have caused the loss of this species.	It inhabited naio forest on lava flows at 1,000-1,800 m, and fed on seeds (P.C. Banko and W.E. Banko 2009). <p></p>	Reasons for its extinction are unknown<strong> </strong>(Grant 1995) though habitat destruction, introduced mammalian predators and avian malaria are likely to have been responsible. <p></p>	None remain.		<em>Chloridops kona </em>was endemic to Hawai`i, <strong>USA</strong> (Stattersfield <em>et al</em>. 1998). The species was already very rare when discovered, being restricted to only about four square miles, and was last collected in 1894<strong> </strong>(Greenway 1967). The genus is known from fossils from Kaua`i, O`ahu and Maui<strong> </strong>(James and Olson 1991). <p></p>		Terrestrial	Oceanian	1894
Ciridops anna	ANIMALIA	CHORDATA	AVES	PASSERIFORMES	FRINGILLIDAE	Ciridops	anna	Extinct	2016	2016-10-01 00:00:00 UTC	3.1	English	This species is known from Hawaii's Big Island, USA, but it is now Extinct due to logging of its forest habitat. The last confirmed records date from 1892.	It inhabited `ohi`a and loulu palm<em> Pritchardia </em>forest on both the windward (Hilo District and the Kohala mountains) and leeward (Kona District) sides of Hawai`i. Tongue morphology suggests that it fed on nectar. <p></p>	Nothing is known about the causes of its extinction<strong> </strong>(Greenway 1967), although deforestation and avian malaria are likely to have been contributing factors. Habitat change may have exposed the population to unusually high numbers of rats (W.E. Banko and P.C. Banko 2009).<br/><p></p>	None remain.		<em>Ciridops anna </em>was endemic to Hawaii, <strong>USA</strong>. It is only known from five specimens, in Harvard, Honolulu, New York and Tring<strong> </strong>(Greenway 1967), the latter with two<strong> </strong>(Knox and Walters 1994), and a possible sight record in 1937<strong> </strong>(Munro 1944). Fossils of the genus have been found on Kaua'i, Moloka'i and O'ahu<strong> </strong>(Jame…		Terrestrial	Oceanian	1937
Drepanis funerea	ANIMALIA	CHORDATA	AVES	PASSERIFORMES	FRINGILLIDAE	Drepanis	funerea	Extinct	2016	2016-10-01 00:00:00 UTC	3.1	English	This species is known from the Hawaiian island of Moloka`i, USA, but it has not been recorded since 1907 and is now Extinct. Predation and habitat destruction by invasive species were the major factors causing its extinction.	It inhabited the understory of wet forests where it fed on nectar. <p></p>	Its extinction was probably largely caused by the destruction of its understorey habitat by introduced cattle and deer, and predation by rats and mongooses<strong> </strong>(Greenway 1967). <p></p>	None remain.		<em>Drepanis funerea </em>was only ever seen in forest understorey on Moloka`i, Hawai`i, <strong>USA</strong>, although fossils are known from the adjacent Maui<strong> </strong>(James and Olson 1991). The species was last collected in 1907 and intensive searches in the subsequent few decades could find no sign of it<strong> </strong>(Richardson 1949). <p></p>		Terrestrial	Oceanian	1907
Drepanis pacifica	ANIMALIA	CHORDATA	AVES	PASSERIFORMES	FRINGILLIDAE	Drepanis	pacifica	Extinct	2016	2016-10-01 00:00:00 UTC	3.1	English	This species is known from the Hawaiian Islands, USA, but it has not been recorded since 1898 and is now Extinct. Habitat destruction was probably the major cause of its extinction.	It inhabited forest, especially `ohi`a forest<strong></strong> (Stattersfield <em>et al</em>. 1998), where it was observed feeding on insects, although it probably fed mainly on nectar. <p></p>	It was heavily trapped by Hawaiians for its feathers<strong> </strong>(Rose <em>et al</em>. 1993), but it is more likely that habitat destruction and disease were the ultimate causes of the species's extinction<strong> </strong>(Greenway 1967). <p></p>	None remain.		<em>Drepanis pacifica </em>was endemic to the big island of Hawai`i, <strong>USA,</strong> and was last recorded in 1898 above Hilo<strong> </strong>(Greenway 1967) and in 1899 near Kaunana<strong> </strong>(Pratt <em>et al. </em>1987). <p></p>		Terrestrial	Oceanian	1898
Dysmorodrepanis munroi	ANIMALIA	CHORDATA	AVES	PASSERIFORMES	FRINGILLIDAE	Dysmorodrepanis	munroi	Extinct	2017	2016-10-01 00:00:00 UTC	3.1	English	This species is known from the Hawaiian island of Lana'i, USA, but it has not been recorded since 1918 and is now Extinct. Habitat clearance and introduced predators were responsible for its decline.	It inhabited in montane dry forest at 600-800 m. <p></p>	Much of Lana`i was cleared for pineapple plantations in the 1910s, and this, along with predation by cats and rats, presumably drove the species to extinction<strong> </strong>(Snetsinger <em>et al</em>. 1998). <p></p>	None remain.		<em>Dysmorodrepanis munroi </em>is an Extinct taxon known from only a single specimen collected in 1913, and from single sightings in 1916 and 1918, on Lana'i, Hawaii, <strong>USA</strong> (Munro 1944). <p></p>		Terrestrial	Oceanian	1920
Hemignathus lucidus	ANIMALIA	CHORDATA	AVES	PASSERIFORMES	FRINGILLIDAE	Hemignathus	lucidus	Extinct	2020	2020-08-10 00:00:00 UTC	3.1	English	This species was found in O'ahu, Hawaii&#160;but it went&#160;extinct around the end of the 19th century. Perkins found evidence that many individuals existed in the forests of Oahu in 1860, but no collectors found any trace of it in the 1890s (Munro 1960).	It may have inhabited dense, wet `ohi`a forest and the higher parts of mesic koa-`ohi`a forest (Scott <em>et al.</em> 1986, Pratt<em> et al</em>. 1987)<strong><sup></sup></strong>.<p></p>	This species went extinct sometime around the start of the 20th century. Deforestation cleared much lowland habitat. Multiple invasive species were already established on Oahu in the 19th century, with the arrival of <em>Rattus rattus</em> shortly followed by Small Indian Mongoose <em>Herpestes auropunctatus </em>in an attempt at control possibly having the most significant effect on Oahu Nukupu'…	The species is extinct. Perkins found evidence that many individuals existed in the forests of Oahu in 1860, but no collectors found any trace of it in the 1890s (Munro 1960).		<em>Hemignathus lucidus</em>&#160;was endemic to O'ahu in the Hawaiian Islands, <strong>U.S.A.</strong>, but it went&#160;extinct around the end of the 19th century.&#160;Perkins found evidence that many individuals existed in the forests of Oahu in 1860, but no collectors found any trace of it in the 1890s (Munro 1960).<p></p>		Terrestrial	Oceanian	1899
Himatione fraithii	ANIMALIA	CHORDATA	AVES	PASSERIFORMES	FRINGILLIDAE	Himatione	fraithii	Extinct	2017	2016-10-01 00:00:00 UTC	3.1	English	This Laysan endemic honeycreeper became Extinct in 1923 due to the almost complete destruction of vegetation cover on the island following the introduction of rabbits as a food supply for guano miners in the 1890s.The final act was a violent storm, in which what were considered the final three individuals were killed.	Rothschild (1893-1900, in Fancy and Ralph 1997) stated that the species was "by far the rarest of the Laysan Island birds, though I have observed a fair number, generally in pairs. They are very active in their movements, flitting about in the scrub. It feeds on very small insects as a rule, but I have also observed it sucking honey from the flowers."	The introduction of rabbits as a food supply for the guano miners that worked the Laysan Islands at the turn of the 20th Century was disastrous for the species. Virtually all vegetative cover on the island was eliminated, and the final three individuals were apparently killed in a vicious storm in 1923, with no shelter remaining on the island (Olson 1996, Fancy and Ralph 1997).	First observed in 1891, Rothschild (1893-1900) described the species as much the rarest of the birds of Laysan. Subsequently the situation deteriorated, and the last 3 known Laysan Honeycreeper individuals died in 1923 (Olson 1996).		<span style="font-style: italic;">Himatione fraithii</span>&#160;was endemic to Laysan, in the northwestern Hawaiian Islands, <strong>United States</strong>, but became extinct in 1923 (E. VanderWerf <span style="font-style: italic;">in litt.</span> 2011).		Terrestrial	Oceanian	1923
Loxops wolstenholmei	ANIMALIA	CHORDATA	AVES	PASSERIFORMES	FRINGILLIDAE	Loxops	wolstenholmei	Extinct	2017	2016-10-01 00:00:00 UTC	3.1	English	This species was last seen in the wild in 1930, and is considered Extinct.<p></p>	<br/><p></p>	The species is thought to have been driven to extinction by habitat destruction and disease.&#160;<p></p>	No extant population remains.		<em>Loxops wolstenholmei </em>was endemic to the Hawaiian Islands, <strong>U.S.A. </strong>on O'ahu. The species is extinct (Lepson and Freed 1997)<strong><sup></sup></strong>, having been last recorded in 1930.&#160;<br/><p></p>		Terrestrial	Oceanian	1930
Melamprosops phaeosoma	ANIMALIA	CHORDATA	AVES	PASSERIFORMES	FRINGILLIDAE	Melamprosops	phaeosoma	Extinct	2019	2019-08-05 00:00:00 UTC	3.1	English	Endemic to the island of Maui, Hawaii, this species was first discovered in 1973. However, it declined rapidly between 1975 and 1985, predominantly due to invasive species and disease. By mid-1997 only three individuals remained. One was captured in 2004, but it died later that year. The other two individuals have not been reported since 2003 and 2004, with no others reported despite intensive su…	It was found in remote `ohi`a forest (T. Pratt <em>in litt</em>. 1999)<strong><sup></sup></strong> at 1,400-2,100&#160;m, but this may be suboptimal habitat as subfossil evidence indicates that it occurred in much drier habitat at 300-1,500&#160;m (Mountainspring <em>et al.</em> 1990, Reilly 1998, P. Baker <em>in litt</em>. 1999)<strong></strong>. It fed primarily on snails, insects and spiders, …	Habitat destruction and modification, and the rapid spread of disease-carrying mosquitoes in the lowlands are thought to be responsible for past declines (Mountainspring <em>et al.</em> 1990, T. Pratt <em>in litt</em>. 1999)<strong></strong>. The precise causes of the recent population decline are unknown (Rosa <em>et al.</em> 1998)<strong></strong>, although a correlation with a concurrent 473% …	One of the last three known individuals died in captivity in 2004. The other two have not been seen since 2003 and 2004 respectively. No new individuals have been found since 1998 (K. Swinnerton <em>in litt.</em> 2006).		<em>Melamprosops phaeosoma</em> was endemic to Maui in the Hawaiian Islands (<strong>USA</strong>), where it was discovered in 1973 in the Ko`olau Forest Reserve on the north-eastern flanks of Haleakala (Pratt <em>et al.</em> 1997, Rosa <em>et al.</em> 1998)<strong></strong>, and estimated to number fewer than 200 birds. During 1975-1985, there was a rapid decline in density in the upper Hanawi w…		Terrestrial	Oceanian	2004
Paroreomyza flammea	ANIMALIA	CHORDATA	AVES	PASSERIFORMES	FRINGILLIDAE	Paroreomyza	flammea	Extinct	2017	2016-10-01 00:00:00 UTC	3.1	English	This species is known from the Hawaiian island of Moloka'i, USA, but is now Extinct, probably as a result of habitat destruction and introduced diseases. The last records date from 1961-1963, and a survey in 1979 failed to find the species.	This species was an insectivore, foraging in wet `ohi`a forests above 500 m (USFWS 2003). <p></p>	Its extinction was presumably due to habitat destruction and disease<strong> </strong>(Collar <em>et al</em>. 1994). It is not thought to have been collected for ornament (Amante-Helweg and Conant 2009). <p></p>	It was common in 1907, but declined rapidly afterwards and was rare by the 1930s (Gorresen&#160;<span style="font-style: italic;">et al.</span>&#160;2009), finally disappearing between 1961 and 1963 (Collar<em> et al.</em> 1994).&#160;Surveys from 1979 onwards have failed to locate the species (Gorresen&#160;<span style="font-style: italic;">et al.</span>&#160;2009).		<em>Paroreomyza flammea </em>was endemic to Moloka'i, Hawaii, <strong>USA</strong> (Stattersfield <em>et al</em>. 1998). The last record was in the Kamako'u Preserve in 1961-1963<strong> </strong>(Collar <em>et al</em>. 1994).<br/><p></p>		Terrestrial	Oceanian	1963
Rhodacanthis flaviceps	ANIMALIA	CHORDATA	AVES	PASSERIFORMES	FRINGILLIDAE	Rhodacanthis	flaviceps	Extinct	2016	2016-10-01 00:00:00 UTC	3.1	English	This species is known from the Hawaii's Big Island, USA, but has been driven Extinct by the logging of its forest habitat. It was last recorded in 1891 and collectors visiting in 1893 failed to find it.	It inhabited montane koa forest. <p></p>	The cause of its extinction is unknown<strong> </strong>(Greenway 1967), but habitat destruction and the spread of avian malaria are likely to have been responsible. <p></p>	None remain.		<em>Rhodacanthis flaviceps </em>was probably very rare when discovered and is known from only a handful of skins (now in New York and London) from Kona, Hawai'i, <strong>USA</strong> (Stattersfield <em>et al</em>. 1998). It was last recorded in 1891, and Perkins failed to find it on a visit two years later<strong> </strong>(Greenway 1967). This or a similar species is also known from the fossil r…		Terrestrial	Oceanian	1891
Rhodacanthis palmeri	ANIMALIA	CHORDATA	AVES	PASSERIFORMES	FRINGILLIDAE	Rhodacanthis	palmeri	Extinct	2016	2016-10-01 00:00:00 UTC	3.1	English	This species was known from Hawaii's Big Island, USA, but it is now Extinct due to logging of its forest habitat. It was last recorded in 1896, and collectors visiting in 1906 failed to find it.	It inhabited koa forest above 1,000 m . <p></p>	Though the causes of its extinction are not known, habitat destruction and the introduction of avian malaria are likely to have been responsible. <p></p>	None remain.		<em>Rhodacanthis palmeri</em> was endemic to Hawai`i, <strong>USA</strong> (Stattersfield <em>et al</em>. 1998). It was considered common by Palmer, Munro and Perkins in the late 19th century, but the latter's specimens from 1896 were the last, and even only ten years later it could not be found by Henshaw<strong> </strong>(Amadon 1950). There are specimens in Cambridge, Harvard, London, New York…		Terrestrial	Oceanian	1896
Viridonia sagittirostris	ANIMALIA	CHORDATA	AVES	PASSERIFORMES	FRINGILLIDAE	Viridonia	sagittirostris	Extinct	2016	2016-10-01 00:00:00 UTC	3.1	English	This species is known from Hawaii's Big Island, USA, but it has not been recorded since 1901 and is now Extinct. Most of its habitat was cleared for agriculture, which is likely to have caused the extinction.	It was restricted to dense, moist ohi'a forest at 152-1220 m. <p></p>	This forest was cleared for sugar cane, causing the species's extinction<strong> </strong>(Amadon 1950). <p></p>	None remain.		<em>Hemignathus sagittirostris </em>was only found along the Wailuku river above Hilo on Hawai`i, <strong>USA</strong> (Lindsey <em>et al</em>. 1998). It was discovered in 1892<strong> </strong>(Greenway 1967), and last recorded in 1901<strong> </strong>(Stattersfield <em>et al</em>. 1998). <p></p>		Terrestrial	Oceanian	1901
Cichlocolaptes mazarbarnetti	ANIMALIA	CHORDATA	AVES	PASSERIFORMES	FURNARIIDAE	Cichlocolaptes	mazarbarnetti	Extinct	2019	2019-08-02 00:00:00 UTC	3.1	English	Although this species inhabited a region where there is now a high level of observer awareness and searches in suitable habitat have been carried out by professional ornithologists, there have been no records since 2007. Extensive habitat loss has occurred in the region, and the remaining fragments are small and isolated (Butchart&#160;<em>et al.&#160;</em>2018). Following the application of new …	This species was found in the midstorey and subcanopy of dense, humid forests with an open understorey in hilly terrain&#160;(Mazar-Barnett and Buzzetti 2014, del Hoyo <em>et al.</em>&#160;2019). It specialised in foraging in arboreal bromeliads (Pereira <em>et al.</em>&#160;2014).	Extensive habitat loss has occurred in the region, and the remaining fragments are small and isolated (Butchart&#160;<em>et al.&#160;</em>2018). Forest at Murici has been reduced from 70 km<sup>2</sup>&#160;in the 1970s to 30 km<sup>2</sup>&#160;of highly disturbed and fragmented habitat in 1999 (J. M. Goerck&#160;<em>in litt</em>. 1999, 2000)<strong></strong>, largely as a result of logging and …	The species is now considered to be Extinct (Butchart&#160;<em>et al.</em>&#160;2018).		The Cryptic Treehunter was described in 2014, based on a specimen collected in 1986 (Mazar Barnett and Buzzetti 2014). The species has been found at only two sites in north east <strong>Brazil</strong>: Murici in Alagoas and&#160;Pedra d‚ÄôAnta (Jaquiera) Reserve near Frei Caneca in Pernambuco (Pereira <em>et al. </em>2014). Although the species inhabits a region where there is now a high level o…		Terrestrial	Neotropical	2007
Philydor novaesi	ANIMALIA	CHORDATA	AVES	PASSERIFORMES	FURNARIIDAE	Philydor	novaesi	Extinct	2019	2019-08-06 00:00:00 UTC	3.1	English	Although this species inhabited a region where there is a high level of observer awareness and searches in suitable habitat have been carried out by professional ornithologists, there have been no records since 2011. Extensive habitat loss has occurred in the region, and the remaining fragments are small and isolated (Butchart&#160;<em>et al.&#160;</em>2018). Following the application of new meth…	It inhabited the edges of clearings in interior upland forest at 400-550 m, from the understorey to the subcanopy, and has been observed in selectively logged and old secondary forests. Birds have been found singly, in pairs or small groups, and often joined mixed-species flocks. Food was gleaned from leaves, bark, crevices and debris, and consisted of insects, including larvae taken from dead wo…	Forest at Murici was reduced from 70 km<sup>2</sup> in the 1970s, to c. 30 km<sup>2</sup> of highly disturbed and fragmented habitat by 1999 (J. Goerck <em>in litt</em>. 1999, 2000)<strong><sup></sup></strong>, largely as a result of logging and conversion to sugarcane plantations and pastureland. Such forest fragments are severely threatened by fires spreading from adjacent plantations (A. Whitt…	Despite extensive searches, the species has not had a confirmed sighting since 2011 and is now considered to be Extinct (Butchart <em>et al.</em> 2018).		<em>Philydor novaesi</em> has only ever been recorded at two sites in Alagoas and Pernambuco, north-east <strong>Brazil</strong>. It was first discovered at Murici (Alagoas) in 1979, when it was described as relatively conspicuous and easy to locate (Teixeira and Gonzaga 1983). Subsequent surveys found the species to be rare, and there were no confirmed records between 1992 and 1998. Single indiv…		Terrestrial	Neotropical	2011
Quiscalus palustris	ANIMALIA	CHORDATA	AVES	PASSERIFORMES	ICTERIDAE	Quiscalus	palustris	Extinct	2022	2021-09-23 00:00:00 UTC	3.1	English	This species was known from the Rio Lerma area, Mexico, but it has not been recorded since 1910 and is now Extinct. The draining of its wetland habitat is likely to have been the cause.	It inhabited tule-cattail and sedge filled marshes. <p></p>	Its extinction was due to the draining of its habitat. <p></p>	None remain.		<em>Quiscalus palustris </em>had a small distribution in the Lerma marshlands, in the state of M√©xico, <strong>Mexico</strong> (<strong></strong>Dickerman 1965), and probably also in Xochimilco in the Valley of Mexico<strong> </strong>(Peterson 1998). It was last recorded in 1910<strong> </strong>(Stattersfield <em>et al</em>. 1998), and presumably became extinct soon after<strong> </strong>(Har…		Terrestrial|Freshwater (=Inland waters)	Nearctic|Neotropical	1910
Poodytes rufescens	ANIMALIA	CHORDATA	AVES	PASSERIFORMES	LOCUSTELLIDAE	Poodytes	rufescens	Extinct	2016	2016-10-01 00:00:00 UTC	3.1	English	This species was formerly found on the Chatham Islands, New Zealand, but is thought to have gone Extinct around 1892 when the last specimen was collected. Habitat destruction and invasive species were probably the major causes.	It occupied low brushland. <p></p>	It presumably declined to extinction due to habitat loss caused by burning and overgrazing by introduced goats and rabbits, and to predation by cats<strong> </strong>(Fleming 1939). <p></p>	None remain.		<em>Bowdleria rufescens </em>was endemic to Pitt and Mangere Islands in the Chatham Islands, <strong>New Zealand</strong> (Greenway 1967). It is thought to have gone extinct soon after the last specimen was taken in 1892 (Tennyson and Martinson 2006). <p></p>		Terrestrial	Oceanian	1900
Anthornis melanocephala	ANIMALIA	CHORDATA	AVES	PASSERIFORMES	MELIPHAGIDAE	Anthornis	melanocephala	Extinct	2016	2016-10-01 00:00:00 UTC	3.1	English	This species was found in the Chatham Islands, New Zealand, but it is now Extinct, probably mainly as a result of habitat loss. It was last recorded in 1906, and a search for it in 1938 was unsuccessful.	It inhabited the islands' dense forest. <p></p>	The reasons for its decline are obscure, but were probably a combination of habitat destruction, predation by introduced rats and cats<strong> </strong>(Greenway 1967), and over-collection for the museum trade<strong> </strong>(Oliver 1955). <p></p>	None remain.		<span style="font-style: italic;">Anthornis melanocephala</span> was endemic to Chatham, Mangere and Little Mangere Islands, New Zealand (Greenway 1967). The last records were in 1906 from Little Mangere (Fleming 1939). An expedition in 1938 hoping to rediscover the species found no trace of it (Tennyson and Martinson 2006).<p></p>		Terrestrial	Oceanian	1906
Chaetoptila angustipluma	ANIMALIA	CHORDATA	AVES	PASSERIFORMES	MOHOIDAE	Chaetoptila	angustipluma	Extinct	2023	2023-03-24 00:00:00 UTC	3.1	English	This species was known from the Hawaiian Islands, USA, but it has not been recorded since a specimen was collected in 1859. Deforestation, hunting and introduced predators are likely to have contributed to this species' extinction.	It was restricted to montane plateau forest and fed on nectar (Amante-Helweg <span style="font-style: italic;">et al.</span> 2009). <p></p>	Deforestation, hunting and introduced predators are likely to have contributed to this species' extinction. <p></p>	None remain.		<em>Chaetoptila angustipluma </em>is known historically only from the Big Island of Hawaii, <strong>USA</strong>. Only four specimens were ever collected, between 1840 and 1859<strong> </strong>(Greenway 1967). <p></p>		Terrestrial	Oceanian	1859
Moho apicalis	ANIMALIA	CHORDATA	AVES	PASSERIFORMES	MOHOIDAE	Moho	apicalis	Extinct	2023	2023-03-24 00:00:00 UTC	3.1	English	This species was known from the Hawaiian island of O'ahu, USA, but is now Extinct as a result of habitat loss and introduced disease. The last record dates from 1837, and it was not found by the collectors that visited the island in the 1890s.	Nothing is known, though it is likely to have been similar to the other members of the genus. <p></p>	Its extinction was presumably caused by a combination of habitat destruction and the introduction of disease-carrying mosquitoes<strong> </strong>(Pratt 1994). Hunting for its feathers was also likely a contributing factor (Hume 2017).<p></p>	None remain.		<em>Moho apicalis </em>was restricted to forest on O'ahu, Hawai'i, <strong>USA</strong> (Pratt <em>et al</em>. 1987). It is known only from around seven specimens, the last three of which were collected by Ferdinand Deppe in the hills behind Honolulu in 1837. None of the collectors visiting O'ahu between 1890 and 1900 found any trace of it<strong> </strong>(Greenway 1967), and it is now considere…	The species was hunted for its feathers (Hume 2017).	Terrestrial	Oceanian	1837
Moho bishopi	ANIMALIA	CHORDATA	AVES	PASSERIFORMES	MOHOIDAE	Moho	bishopi	Extinct	2023	2023-03-24 00:00:00 UTC	3.1	English	This species was formerly found in the Hawaiian Islands, USA, but there have been no confirmed records since 1904 and is now considered Extinct. A single bird thought to be this species was observed in 1981 on the north-east slope of Haleakala<strong>&#160;</strong>but&#160;there have been no further confirmed records despite intensive searching<strong>.</strong>&#160;Habitat loss, predation and …	It occurred in low and high altitude moist forest. <p></p>	Habitat destruction caused by conversion to agriculture and grazing by feral mammals inevitably initiated the species' decline, with introduced black rat <em>Rattus rattus</em> and the spread of disease carried by introduced mosquitoes blamed for the population crash early in the 20th century<strong> </strong>(Pratt 1994). <p></p>	None remain.		<em>Moho bishopi </em>was a forest bird endemic to the Hawaiian Islands, <strong>USA</strong> (Pratt <em>et al</em>. 1987). It was last recorded on Moloka'i in 1904 by Munro<strong></strong> (1944), who received local reports of its survival until 1915, but could find no more birds despite numerous further searches up until 1949. There is very little historical information about its occurrence on…		Terrestrial	Oceanian	1904
Moho braccatus	ANIMALIA	CHORDATA	AVES	PASSERIFORMES	MOHOIDAE	Moho	braccatus	Extinct	2023	2023-03-24 00:00:00 UTC	3.1	English	This species was known from the Hawaiian island of Kaua'i, USA, but it is now Extinct having been last seen in 1985 with one possible recording in 1987. Habitat destruction and invasive species were the major causes.	It was common in forests from sea level to the highest elevations. <p></p>	Habitat destruction and the introduction of black rat <em>Rattus rattus</em>, pigs and disease-carrying mosquitoes to the lowlands were the probable causes of this species' extinction<strong> </strong>(Collar <em>et al</em>. 1994). <p></p>	None remain.		<em>Moho braccatus</em> was endemic to Kaua'i, Hawaii, <strong>USA</strong>. It was common in the 1890s, but declined drastically during the early 20th century<strong> </strong>(Pratt <em>et al</em>. 1987). By the 1970s, it was confined to the Alaka'i Wilderness Preserve<strong> </strong>(Pratt 1994). In 1981, a single pair remained, the female of which was not found after Hurricane Iwa in 1982, …		Terrestrial	Oceanian	1987
Moho nobilis	ANIMALIA	CHORDATA	AVES	PASSERIFORMES	MOHOIDAE	Moho	nobilis	Extinct	2023	2023-03-24 00:00:00 UTC	3.1	English	This species was known from the Big Island of Hawai`i, but was last collected in 1902 with one unconfirmed record in 1934<strong>. </strong>It&#160;is now Extinct. Habitat destruction, hunting and introduced disease were probably the major causes.	It was found in moist montane forest. <p></p>	Its decline to extinction was presumably caused by habitat destruction, disease and hunting (Hume 2017).<p></p>	None remain.		<em>Moho nobilis </em>was only found in forest on the Big Island of Hawai`i, <strong>USA</strong> (Pratt <em>et al</em>. 1987). It was last collected in 1902 but there was an unconfirmed record in 1934<strong> </strong>(Munro 1944, Hume 2017). <p></p>	This species was hunted for its yellow plumes and for museum skins (Hume 2017).	Terrestrial	Oceanian	1902
Myiagra freycineti	ANIMALIA	CHORDATA	AVES	PASSERIFORMES	MONARCHIDAE	Myiagra	freycineti	Extinct	2016	2016-10-01 00:00:00 UTC	3.1	English	This species formerly occurred on Guam, but became Extinct in 1983. Predation by the introduced brown tree-snake was the cause of its extinction.	It inhabited forest. <p></p>	Its rapid decline to extinction was due to the depredations of introduced brown tree snake <em>Boiga irregularis</em><strong> </strong>(Savidge 1987).<em> <p></p></em>	No extant population remains.		<em>Myiagra freycineti </em>was endemic to <strong>Guam (to USA)</strong>, where it was common until the 1970s<strong> </strong>(Jenkins 1983). However, it plummeted to extinction<strong> </strong>(Collar <em>et al</em>. 1994) in 1983, along with most of the island's native birds<strong> </strong>(Jaffe 1997). <p></p>		Terrestrial	Oceanian	1983
Pomarea fluxa	ANIMALIA	CHORDATA	AVES	PASSERIFORMES	MONARCHIDAE	Pomarea	fluxa	Extinct	2023	2023-03-24 00:00:00 UTC	3.1	English	This species was endemic to the island of Eiao, French Polynesia, but is now Extinct, probably due to predation by introduced predators. It was last recorded in 1977, and subsequent searches have failed to find it.	It inhabited lowland dry forest. <p></p>	Introduced predators including feral cats, Polynesian Rat <em>Rattus exulans</em> and possibly Black Rat <em>R. rattus </em>were present on the island at the time of the species' demise, and may have contributed to declines. The introduction of Chestnut-breasted Mannikin <em>Lonchura castaneothorax</em> coincided with its extinction on the island, implying that an avian disease may have been tran…	None are believed to remain.		<em>Pomarea fluxa</em> was endemic to the Marquesas Islands, <strong>French Polynesia</strong>, where it was restricted to the small, uninhabited island of Eiao.<strong> </strong>Despite a number of searches in 1987 and since (Thibault and Meyer 2001), it has not been seen since 1977, and is considered to be extinct<strong><sup> </sup></strong>(Thibault 1989, Cibois <em>et al</em>. 2004)<strong><…		Terrestrial	Oceanian	1977
Pomarea nukuhivae	ANIMALIA	CHORDATA	AVES	PASSERIFORMES	MONARCHIDAE	Pomarea	nukuhivae	Extinct	2023	2023-03-24 00:00:00 UTC	3.1	English	This species was endemic to the island of Nuku Hiva, French Polynesia, but it has been driven Extinct by habitat changes and introduced predators. The last records date from the 1930s; a survey in 1972 failed to locate it.	This mainly insectivorous species occurred in forested valleys at high elevations and in degraded forest at all altitudes (probably originally preferring lowland forests which are now destroyed). <p></p>	All the Marquesas Islands have been devastated by intense grazing and fire, and much of the original dry forest has been reduced to grassland, and upland forest to relict forest patches. Introduced species are also likely to have played a role in the species' demise, especially Black Rat <em>Rattus rattus.</em> <p></p>	None believed to remain.		<em>Pomarea nukuhivae</em> was formerly endemic to the island of Nuku Hiva in the Marquesas Islands, <strong>French Polynesia</strong>. It was considered not common in 1922 and rare in the 1930s, the last confirmed sightings. It was not seen in 1972 or 1975 despite several weeks of intensive searches. There were unconfirmed sightings in 1975 by two hunters of a passerine bird matching this specie…		Terrestrial	Oceanian	1930s
Pomarea pomarea	ANIMALIA	CHORDATA	AVES	PASSERIFORMES	MONARCHIDAE	Pomarea	pomarea	Extinct	2023	2023-03-27 00:00:00 UTC	3.1	English	This species was endemic to the island of Maupiti, French Polynesia, but is now Extinct as a result of habitat loss and the action of invasive species. It has not been recorded since the type specimen was collected in 1823.	It is likely to have inhabited forest at all altitudes. <p></p>	The Society Islands have lost most of their original vegetation and their avifauna has suffered greatly through competition and predation from introduced species<strong> </strong>(Todd 1984); these factors are likely to have caused its extinction. <p></p>	No extant population remains.		<em>Pomarea pomarea </em>is known only from the type specimen, collected on Maupiti, Society Islands, <strong>French Polynesia</strong>, by Jules de Blosseville in 1823<strong> </strong>(Holyoak and Thibault 1984). It presumably became extinct soon after, as it has not been recorded since. <p></p>		Terrestrial	Oceanian	1823
Turnagra capensis	ANIMALIA	CHORDATA	AVES	PASSERIFORMES	ORIOLIDAE	Turnagra	capensis	Extinct	2023	2023-03-24 00:00:00 UTC	3.1	English	This species is known from New Zealand's South Island, but is now Extinct as a result predation and habitat destruction. The last confirmed record was of the nominate subspecies, in 1905.	It was observed foraging in native forest undergrowth. <p></p>	Its extinction was probably mainly due to predation by introduced mammals (Greenway 1967), but habitat destruction is likely to have been a contributing factor. <p></p>	None remain.		<em>Turnagra capensis</em>, according to Walter Buller, was common until 1863 on the South Island, <strong>New Zealand</strong>, from where it is known from numerous specimens<strong> </strong>(Greenway 1967). However, the species declined very rapidly in the 1880s, and the definite record was from 1905 (Tennyson and Martinson 2006). There have been unconfirmed reports since, including in 1963<st…		Terrestrial	Oceanian	1905
Turnagra tanagra	ANIMALIA	CHORDATA	AVES	PASSERIFORMES	ORIOLIDAE	Turnagra	tanagra	Extinct	2023	2023-03-24 00:00:00 UTC	3.1	English	This species is known from New Zealand's North Island, but has been driven Extinct by habitat loss and predation. The last confirmed record dates from 1902, and there have been no reports at all since 1970.	Very little is known, although it is likely to have required large tracts of primary native forest. <p></p>	Presumably both habitat destruction and direct predation by people, cats and rats caused the species' extinction<strong> </strong>(Greenway 1967). <p></p>	None remain.		<em>Turnagra tanagra</em> was endemic to the North Island, <strong>New Zealand</strong>. Walter Buller described it as common in the 1870s, but there were few specimens ever collected (specimens are only known to exist in Chicago, Philadelphia (USA), Tring (U.K.) and Wellington (New Zealand)), the last being from 1902<strong></strong>. Occasional unconfirmed sight records persisted until 1970<str…		Terrestrial	Oceanian	1902
Pipilo naufragus	ANIMALIA	CHORDATA	AVES	PASSERIFORMES	PASSERELLIDAE	Pipilo	naufragus	Extinct	2022	2021-09-23 00:00:00 UTC	3.1	English	This species was endemic to Bermuda, but was likely driven Extinct by invasive predators following human settlement of the island in 1612.	Nothing is known.	Invasive predators likely drove this species to extinction.	No extant population remains.		This extinct taxon was known only from <strong>Bermuda</strong>.		Terrestrial	Nearctic	1612
Foudia delloni	ANIMALIA	CHORDATA	AVES	PASSERIFORMES	PLOCEIDAE	Foudia	delloni	Extinct	2017	2016-10-01 00:00:00 UTC	3.1	English	This species was endemic to the island of <strong>R√©union (to France)</strong>, where it was once described as abundant. It was last seen shortly after 1672 and was likely driven to extinction following the arrival of rats on the island. It is therefore classified as Extinct.	Little is known.	The species was likely driven to extinction following the arrival of rats on the island (Cheke and Hume 2008).	No extant population remains.		This species was endemic to the island of <strong>R√©union (to France)</strong>. It was once described as abundant and as a pest that destroyed entire crops, but was last seen shortly after 1672 and was likely driven to extinction following the arrival of rats on the island (Cheke and Hume 2008).		Terrestrial	Afrotropical	1672
Aplonis corvina	ANIMALIA	CHORDATA	AVES	PASSERIFORMES	STURNIDAE	Aplonis	corvina	Extinct	2023	2023-06-29 00:00:00 UTC	3.1	English	This species was known from the island of Kosrae, Micronesia, but it is now Extinct likely due to forest disturbance and predation by introduced rats. The last specimens were taken in 1827, and it was absent when the island was next visited in 1880.	It inhabited mountain forests. <p></p>	Its extinction may have been partly attributable to depredation by introduced rats, which were accidentally introduced by whalers and are abundant on the island. However, forest disturbance likely also played a role (Hume 2017).<p></p>	None remain.		<em>Aplonis corvina </em>was endemic to Kosrae, Caroline Islands, <strong>Federated States of Micronesia</strong> (Greenway 1967). It is only known from two specimens, both collected by Heinrich von Kittlitz in 1827<strong>&#160;</strong>(Knox and Walters 1994), and both now in St Petersburg<strong> </strong>(Pratt <em>et al</em>. 1987). It was extinct by the time that Otto Finsch visited the isl…		Terrestrial	Oceanian	1827
Aplonis fusca	ANIMALIA	CHORDATA	AVES	PASSERIFORMES	STURNIDAE	Aplonis	fusca	Extinct	2023	2023-06-29 00:00:00 UTC	3.1	English	This species was formerly found on the Australian islands of Norfolk and Lord Howe, but it is now Extinct owing to Black Rat predation, habitat destruction and competition with introduced birds. The last record was of the nominate subspecies on Norfolk Island in 1923; it was certainly gone by the time the island was visited in 1968.	Though it is likely to have inhabited forest and scrub it also fed on fruit and crops, and was even regarded as something of a pest. It nested in tree hollows (Garnett <span style="font-style: italic;">et al.</span> 2011). <p></p>	The extinction of the Lord Howe Island population was due to the arrival of Black Rat <em>Rattus rattus</em> on the island in 1918 (Hume 2017). The reasons for the extinction of the Norfolk Island population are less clear, however&#160;may have become extinct as a result of habitat destruction and competition with introduced birds<strong>&#160;</strong>(Garnett 1992, Hume 2017). This population …	No extant population remains.		<em>Aplonis fusca </em>was endemic to <strong>Norfolk Island (to Australia) </strong>and Lord Howe Island,<strong> Australia</strong> (Garnett 1992).<strong> </strong>On Lord Howe Island, the population of subspecies <em>hulliana</em><strong><sup> </sup></strong>tumbled to extinction from numbering thousands in 1913-1915 - it was not seen after 1918<strong> </strong>and was certainly extinct by 1…		Terrestrial	Oceanian	1923
Aplonis mavornata	ANIMALIA	CHORDATA	AVES	PASSERIFORMES	STURNIDAE	Aplonis	mavornata	Extinct	2016	2016-10-01 00:00:00 UTC	3.1	English	This taxon was known from Mauke, Cook Islands, but it is now Extinct due to overpredation by introduced brown rats. The type specimen was taken in 1825, and the species was not found on the next ornithological visit to Mauke in 1975.	Nothing is known, but like other members of the genus it is likely to have inhabited the islands forests. <p></p>	Its extinction was presumably as a result of predation by introduced rats. <p></p>	No extant population remains.		<em>Aplonis mavornata </em>is known only from the type specimen, collected on Mauke, <strong>Cook Islands</strong>,<strong> </strong>by Bloxam in 1825<strong> </strong>(Olson 1986a), and not on Cook's voyages<strong></strong> (Pratt <em>et al</em>. 1987). The island was not visited by ornithologists until nearly 150 years after Bloxam's collection, by which time the species had become extinct<str…		Terrestrial	Oceanian	1825
Aplonis ulietensis	ANIMALIA	CHORDATA	AVES	PASSERIFORMES	STURNIDAE	Aplonis	ulietensis	Extinct	2017	2016-10-01 00:00:00 UTC	3.1	English	This Extinct species is known only from a 1774 painting of the type specimen, contemporary descriptions and a few field notes. It occurred on Raiatea (French Polynesia).	Unknown, though referred to as occurring in 'thickets' on the island.	It is assumed that the arrival of introduced species such as rats were the cause of the extinction of the species.	Any population appears to have been lost prior to 1850.		This Extinct species is known only from a 1774 painting of the type specimen, contemporary descriptions and a few field notes. It occurred on Raiatea (<strong>French Polynesia</strong>). An expedition to the island in 1850 failed to find the species, and it likely became extinct between 1774-1850 following the arrival of rats on the island.		Terrestrial	Oceanian	1812
Fregilupus varius	ANIMALIA	CHORDATA	AVES	PASSERIFORMES	STURNIDAE	Fregilupus	varius	Extinct	2016	2016-10-01 00:00:00 UTC	3.1	English	This species was known from the island of R√©union, but it became Extinct in the 1850s. Introduced disease and various forms of human disturbance are likely to have contributed to its decline.	Nothing is known, although it is likely to have been a forest species. <p></p>	Reasons for its extinction are unclear but may possibly be due to an introduced disease, combined with changing population pressure due to the emancipation of slaves in 1848, forest fires, drought and deforestation<strong> </strong>(Cheke 1987). It has been described as tame and easy to knock down with sticks, so hunting may have also played a part. <p></p>	No extant population remains.		<em>Fregilupus varius </em>was endemic to <strong>R√©union (to France)</strong>. It was described by most visitors to the island from 1669 onwards, and was apparently common as late as the 1830s<strong> </strong>(Cheke 1987). However, the last specimen was shot in 1837, and the species became extinct between 1850 and 1860. Nineteen specimens survive<strong> </strong><strong> </strong>(Berger 1957…		Terrestrial	Afrotropical	1860
Necropsar rodericanus	ANIMALIA	CHORDATA	AVES	PASSERIFORMES	STURNIDAE	Necropsar	rodericanus	Extinct	2016	2016-10-01 00:00:00 UTC	3.1	English	This species was endemic to the island of Rodrigues, Mauritius, but is now Extinct, probably due to a combination of hunting, habitat loss and the action of invasive species. The last records date from 1726, and the species was not found on a visit in 1761.	Nothing is known, although a travellers account of a bird which fed on the contents of the eggs of seabirds and turtles may refer to this species. <p></p>	The reason for this species's extinction is unknown (Cheke 1987)<strong><sup></sup></strong>, but hunting, habitat destruction and the depredations of introduced mammals must surely all have contributed. <p></p>	No extant population remains.		<em>Necropsar rodericanus </em>is known only from bones from Rodrigues,<strong> Mauritius</strong> (Cowles 1987), which are presumably referable to the birds "<span style="font-style: italic;">Testudophaga bicolor</span>" (Rothschild 1907) described by Tafforet from Ile du M√¢t in 1726. These constitute the last records and no birds were seen by Pingr√© in 1961 (Cheke 1987). <p></p>		Terrestrial	Afrotropical	1726
[truncated: 650 more rows]

## Sheet: kingdom
	RedList Threat Category
Taxon	Critically Endangered	Data Deficient	Endangered	Extinct	Extinct in the Wild	Least Concern	Lower Risk/conservation dependent	Lower Risk/least concern	Lower Risk/near threatened	Near Threatened	Vulnerable	Grand Total
ANIMALIA	4067	15895	6426	777	36	51646	18	43	186	4963	7165	91222
FUNGI	45	160	105			240				66	178	794
PLANTAE	5915	5811	11477	131	45	33184	114	189	315	3888	9937	71006
Grand Total	10027	21866	18008	908	81	85070	132	232	501	8917	17280	163022

## Sheet: phylum
	RedList Threat Category
Taxon	Critically Endangered	Data Deficient	Endangered	Extinct	Extinct in the Wild	Least Concern	Lower Risk/conservation dependent	Lower Risk/least concern	Lower Risk/near threatened	Near Threatened	Vulnerable	Grand Total
ANNELIDA	8	193	16	2		108			1	19	12	359
[truncated: 19 more rows]

## Sheet: class
	RedList Threat Category
[truncated: 74 more rows]
