# Supplementary material for: Recent extinctions of plant and animal genera are rare, localized, and decelerated
Source: PLoS Biol. 2025 Sep 4;23(9):e3003356. doi: 10.1371/journal.pbio.3003356 (PMC12410804; doi:10.1371/journal.pbio.3003356)
Supplement: S3 Dataset — (XLSX) [file pbio.3003356.s018.xlsx]

## Sheet: metadata
S3 Dataset. The number of genera inferred to have gone extinct in each century in each group
Centuries from 1500s to 2000s are listed, followed by the number of genera in each taxonomic group inferred to have gone extinct in that century
Data for each genus are given in S1 Dataset
The timing of extinction is inferred on the last century that the last species of the genus was seen

## Sheet: S3 Dataset
century	all species	plants	animals	arthropods	mollusks	actinopterii	tetrapods	squamata	amphibians	mammals	birds	turtles
1500	8	0	8	0	0	0	8	0	0	5	3	0
1600	7	0	7	0	0	0	7	0	0	4	3	0
1700	10	0	10	0	0	0	10	0	0	3	7	0
1800	29	5	24	6	4	0	14	1	0	2	10	1
1900	40	5	35	5	9	3	18	1	1	5	11	0
2000	4	1	3	0	0	1	2	0	0	0	2	0
