# Supplementary material for: Recent extinctions of plant and animal genera are rare, localized, and decelerated
Source: PLoS Biol. 2025 Sep 4;23(9):e3003356. doi: 10.1371/journal.pbio.3003356 (PMC12410804; doi:10.1371/journal.pbio.3003356)
Supplement: S4 Dataset — (XLSX) [file pbio.3003356.s019.xlsx]

## Sheet: metadata
S4 Dataset. The number of genera inferred to have gone extinct in each decade in each group
Each decade from the 1800s to 2010s is listed, followed by the number of genera in each taxonomic group inferred to have gone extinct in that decade
Data for each genus are given in S1 Dataset
Following standard practice, the timing of extinction is generaly inferred based on the last decade that the last species in the genus was seen

## Sheet: S4 Dataset
decade	all species	plants	animals	arthropods	mollusks	actinopterii	tetrapods	squamata	amphibians	mammals	birds	turtles
1800	2	1	1	0	0	0	1	0	0	0	0	1
1810	1	0	1	0	0	0	1	0	0	0	1	0
1820	1	0	1	0	0	0	1	1	0	0	0	0
1830	2	1	1	0	0	0	1	0	0	0	1	0
1840	0	0	0	0	0	0	0	0	0	0	0	0
1850	2	0	2	0	0	0	0	0	0	0	0	0
1860	4	2	2	1	0	0	1	0	0	0	1	0
1870	7	1	6	0	4	0	2	0	0	1	1	0
1880	0	0	0	0	0	0	0	0	0	0	0	0
1890	9	0	9	5	0	0	4	0	0	1	3	0
1900	10	0	10	2	2	1	5	0	0	0	5	0
1910	3	1	2	0	0	0	2	0	0	0	2	0
1920	2	1	1	0	1	0	0	0	0	0	0	0
1930	5	0	5	0	1	0	4	0	0	4	0	0
1940	1	1	0	0	0	0	0	0	0	0	0	0
1950	4	1	3	1	1	0	1	0	0	1	0	0
1960	1	0	1	0	0	0	1	0	0	0	1	0
1970	2	0	2	0	0	1	1	1	0	0	0	0
1980	3	0	3	1	0	0	2	0	1	0	1	0
1990	2	1	1	0	0	1	0	0	0	0	0	0
2000	3	0	3	0	0	1	2	0	0	0	2	0
2010	1	1	0	0	0	0	0	0	0	0	0	0
