# Supplementary material for: Recent extinctions of plant and animal genera are rare, localized, and decelerated
Source: PLoS Biol. 2025 Sep 4;23(9):e3003356. doi: 10.1371/journal.pbio.3003356 (PMC12410804; doi:10.1371/journal.pbio.3003356)
Supplement: S5 Dataset — (XLSX) [file pbio.3003356.s020.xlsx]

## Sheet: metadata
S5 Dataset. Data on possibly extinct genera and families
Datasheets
PE genera
PE families
rates among centuries
rates among decades
Variables
Datasheet: PE genera
Genus	name of the possibly extinct genus
Number of species	the number of species in the genus, generally the number listed on IUCN
Notes	clarifications about sources used to infer whether the genus is extinct or not
Decade last seen	the decade in which the last sighting of the species was recorded (mostly from IUCN)
Century last seen	the century in which the last sighting of the species was recorded (mostly from IUCN)
Island	whether the genus is endemic to one or more islands (Y) or instead occurs at least partially on the mainland (N) or is marine (N)
Habitat	whether the species is terrestrial, freshwater, marine, or occurs in two or more of these habitats
Kingdom	the kingdom to which the genus belongs
Phylum	the phylum to which the genus belongs
Class	the class to which the genus belongs
Order	the order to which the genus belongs
Family	the family to which the genus belongs
Datasheet: PE families
Family	the name of the extinct family
Number of species	the number of species in the family, generally the number listed on IUCN
Notes	clarifications about sources used to infer whether the family is extinct or not
Kingdom	the kingdom to which the family belongs
Phylum	the phylum to which the family belongs
Class	the class to which the family belongs
Order	the order to which the family belongs
Datasheet: rates among centuries
Centuries from 1500s to 2000s are listed, followed by the number of genera in each taxonomic group inferred to have gone extinct in that century
Data for each genus are given in the datasheet PE genera
The timing of extinction is inferred based on the last century that the last species of the genus was seen
Datasheet: rates among decades
Each decade from the 1800s to 2010s is listed, followed by the number of genera in each taxonomic group inferred to have gone extinct in that decade
Data for each genus are given in the datasheet PE genera
The timing of extinction is inferred based on the last decade that the last species in the genus was seen

## Sheet: PE genera
Genus	Number of extinct species on IUCN	Notes		Decade last seen	Century last seen	Island	Habitat	Kingdom	Phylum	Class	Order	Family
Euso	1	monotypic		1970	1900	yes	Terrestrial	Animalia	Arthropoda	Arachnida	Araneae	Ochyroceratidae
Bonapruncinia	1	monotypic		1960	1900	yes	Terrestrial	Animalia	Arthropoda	Arachnida	Araneae	Thomisidae
Holozoster	1	monotypic		1970	1900	yes	Terrestrial	Animalia	Arthropoda	Arachnida	Opiliones	Podoctidae
Diglossosternoides	1	monotypic		1980	1900	yes	Terrestrial	Animalia	Arthropoda	Diplopoda	Polydesmida	Paradoxosomatidae
Nyhimbricus	1	monotypic		1870	1800	yes	Terrestrial	Animalia	Arthropoda	Insecta	Hemiptera	Cicadellidae
Kerzhneria	1	monotypic in GBIF, not on CoL		1960	1900	yes	Terrestrial	Animalia	Arthropoda	Insecta	Hemiptera	Nabidae
Orionothemis	1	monotypic		2000	2000	no	Terrestrial|Freshwater (=Inland waters)	Animalia	Arthropoda	Insecta	Odonata	Libellulidae
Allaga	1	monotypic		1890	1800	yes	Terrestrial	Animalia	Arthropoda	Insecta	Orthoptera	Acrididae
Anischnansis	1	monotypic		1960	1900	no	Terrestrial	Animalia	Arthropoda	Insecta	Orthoptera	Acrididae
Evergoderes	1	monotypic		1960	1900	yes	Terrestrial	Animalia	Arthropoda	Insecta	Orthoptera	Tettigoniidae
Cornicandovia	1	monotypic		1900	1900	yes	Terrestrial	Animalia	Arthropoda	Insecta	Phasmida	Lonchodidae
Caecocypris	1	monotypic		1980	1900	no	Freshwater (=Inland waters)	Animalia	Chordata	Actinopterygii	Cypriniformes	Cyprinidae
Speonectes	1	monotypic		2000	2000	yes	Freshwater (=Inland waters)	Animalia	Chordata	Actinopterygii	Cypriniformes	Nemacheilidae
Tembeassu	1	monotypic		1960	1900	no	Freshwater (=Inland waters)	Animalia	Chordata	Actinopterygii	Gymnotiformes	Apteronotidae
Hemileiocassis	1	monotypic		1920	1900	yes	Freshwater (=Inland waters)	Animalia	Chordata	Actinopterygii	Siluriformes	Bagridae
Pinniwallago	1	monotypic		1970	1900	no	Freshwater (=Inland waters)	Animalia	Chordata	Actinopterygii	Siluriformes	Siluridae
Rhizosomichthys	1	monotypic		1950	1900	no	Freshwater (=Inland waters)	Animalia	Chordata	Actinopterygii	Siluriformes	Trichomycteridae
Xenoclarias	1	monotypic		1980	1900	no	Freshwater (=Inland waters)	Animalia	Chordata	ActinopterygiiSiluriformes		Clariidae
Parhoplophryne	1	monotypic		1920	1900	no	Terrestrial	Animalia	Chordata	Amphibia	Anura	Microhylidae
Psittirostra	1	monotypic		1980	1900	yes	Terrestrial	Animalia	Chordata	Aves	Passeriformes	Fringillidae
Lipotes	1	monotypic		2000	2000	no	Freshwater (=Inland waters)	Animalia	Chordata	Mammalia	Cetacea	Lipotidae
Gyldenstolpia	1	1 species on GBIF (none on CoL)		1890	1800	no	Terrestrial	Animalia	Chordata	Mammalia	Rodentia	Cricetidae
Nilopegamys	1	monotypic		1920	1900	no	Terrestrial|Freshwater (=Inland waters)	Animalia	Chordata	Mammalia	Rodentia	Muridae
Capitellum	3	all species extinct		1870	1800	yes	Terrestrial	Animalia	Chordata	Reptilia	Squamata	Scincidae
Modellnaia	1	monotypic genus and subfamily		1970	1900	no	Freshwater (=Inland waters)	Animalia	Mollusca	Bivalvia	Unionida	Unionidae
Lantzia	1	monotypic		1990	1900	yes	Terrestrial|Freshwater (=Inland waters)	Animalia	Mollusca	Gastropoda	Heterobranchia	Lymnaeidae
Kubaryia	1	monotypic		2000	2000	yes	Terrestrial	Animalia	Mollusca	Gastropoda	Littorinimorpha	Assimineidae
Valvatorbis	1	monotypic		1930	1900	no	Freshwater (=Inland waters)	Animalia	Mollusca	Gastropoda	Littorinimorpha	Assimineidae
Soapitia	1	monotypic		1960	1900	no	Freshwater (=Inland waters)	Animalia	Mollusca	Gastropoda	Littorinimorpha	Bithyniidae
Henrigirardia	1	monotypic		NA	NA	no	Freshwater (=Inland waters)	Animalia	Mollusca	Gastropoda	Littorinimorpha	Moitessieriidae
Lauopa	1	monotypic		1860	1800	yes	Terrestrial	Animalia	Mollusca	Gastropoda	Stylommattophora	Charopidae
Corseria	1	monotypic		1990	1900	yes	Freshwater (=Inland waters)	Animalia	Mollusca	Gastropoda	Stylommattophora	Moitessieriidae
Conturbatia	1	monotypic		2000	2000	yes	Terrestrial	Animalia	Mollusca	Gastropoda	Stylommattophora	Streptaxidae
Phycodrina	1	monotypic on GBIF (no species number on CoL)		1970	1900	yes	Marine	Plantae	Rhodophyta	Florideophyceae	Ceramiales	Delesseriaceae
Nanochilus	1	monotypic		1850	1800	yes	Terrestrial	Plantae	Tracheophyta	Liliopsida	Zingiberales	Zingiberaceae
Kanaloa	1	monotypic		2010	2000	yes	Terrestrial	Plantae	Tracheophyta	Magnoliopsida	Fabales	Fabaceae
Emicocarpus	1	monotypic		1960	1900	no	Terrestrial	Plantae	Tracheophyta	Magnoliopsida	Gentianales	Apocynaceae

## Sheet: PE  families
Family	Number of species	Notes	Kingdom	Phylum	Class	Order
Lipotidae	1	monotypic	Animalia	Chordata	Mammalia	Cetacea

## Sheet: rates among centuries
century	all species	plants	animals	arthropods	mollusks	actinopterii	tetrapods	squamata	amphibians	mammals	birds
1500	0	0	0	0	0	0	0	0	0	0	0
1600	0	0	0	0	0	0	0	0	0	0	0
1700	0	0	0	0	0	0	0	0	0	0	0
1800	6	1	5	2	1	0	2	1	0	1	0
1900	24	2	22	8	5	6	3	0	1	1	1
2000	6	1	5	1	2	1	1	0	0	1	0

## Sheet: rates among decades
decade	all species	plants	animals	arthropods	mollusks	actinopterii	tetrapods	squamata	amphibians	mammals	birds
1800	0	0	0	0	0	0	0	0	0	0	0
1810	0	0	0	0	0	0	0	0	0	0	0
1820	0	0	0	0	0	0	0	0	0	0	0
1830	0	0	0	0	0	0	0	0	0	0	0
1840	0	0	0	0	0	0	0	0	0	0	0
1850	1	1	0	0	0	0	0	0	0	0	0
1860	1	0	1	0	1	0	0	0	0	0	0
1870	2	0	2	1	0	0	1	1	0	0	0
1880	0	0	0	0	0	0	0	0	0	0	0
1890	2	0	2	1	0	0	1	0	0	1	0
1900	1	0	1	1	0	0	0	0	0	0	0
1910	0	0	0	0	0	0	0	0	0	0	0
1920	3	0	3	0	0	1	2	0	1	1	0
1930	1	0	1	0	1	0	0	0	0	0	0
1940	0	0	0	0	0	0	0	0	0	0	0
1950	1	0	1	0	0	1	0	0	0	0	0
1960	7	1	6	4	1	1	0	0	0	0	0
1970	5	1	4	2	1	1	0	0	0	0	0
1980	4	0	4	1	0	2	1	0	0	0	1
1990	2	0	2	0	2	0	0	0	0	0	0
2000	5	0	5	1	2	1	1	0	0	1	0
2010	1	1	0	0	0	0	0	0	0	0	0
