# Supplementary material for: Recent extinctions of plant and animal genera are rare, localized, and decelerated
Source: PLoS Biol. 2025 Sep 4;23(9):e3003356. doi: 10.1371/journal.pbio.3003356 (PMC12410804; doi:10.1371/journal.pbio.3003356)
Supplement: S6 Dataset — (XLSX) [file pbio.3003356.s021.xlsx]

## Sheet: metadata
S6 Dataset. Combined data on extinct and possibly extinct genera over time
Datasheets
rates among centuries
rates among decades
Datasheet: rates among centuries
Centuries from 1500s to 2000s are listed, followed by the number of genera in each taxonomic group inferred to have gone extinct in that century
Data for each genus are given in S1 Dataset (for extinct genera) and S4 Dataset (for possibly extinct genera)
The timing of extinction is inferred on the last century that the last species of the genus was seen
Datasheet: rates among decades
Each decade from the 1800s to 2010s is listed, followed by the number of genera in each taxonomic group inferred to have gone extinct in that decade
Data for each genus are given in S1 Dataset (for extinct genera) and S4 Dataset (for possibly extinct genera)
The timing of extinction is inferred based on the last decade that the last species in the genus was seen

## Sheet: rates among centuries
century	all species	plants	animals	arthropods	mollusks	actinopterians	tetrapods	squamates	amphibians	mammals	birds	turtles
1500	8	0	8	0	0	0	8	0	0	5	3	0
1600	7	0	7	0	0	0	7	0	0	4	3	0
1700	10	0	10	0	0	0	10	0	0	3	7	0
1800	35	6	29	8	5	0	16	2	0	3	10	1
1900	64	7	57	13	14	9	21	1	2	6	12	0
2000	10	2	8	1	2	2	3	0	0	1	2	0

## Sheet: rates among decades
decade	all species	plants	animals	arthropods	mollusks	actinopterians	tetrapods	squamates	amphibians	mammals	birds	turtles
1800	2	1	1	0	0	0	1	0	0	0	0	1
1810	1	0	1	0	0	0	1	0	0	0	1	0
1820	1	0	1	0	0	0	1	1	1	0	0	0
1830	2	1	1	0	0	0	1	0	0	0	1	0
1840	0	0	0	0	0	0	0	0	0	0	0	0
1850	3	1	2	0	0	0	0	0	0	0	0	0
1860	5	2	3	1	1	0	1	0	0	0	1	0
1870	9	1	8	1	4	0	3	1	0	1	1	0
1880	0	0	0	0	0	0	0	0	0	0	0	0
1890	11	0	11	6	0	0	5	0	0	2	3	0
1900	11	0	11	3	2	1	5	0	0	0	5	0
1910	3	1	2	0	0	0	2	0	0	0	2	0
1920	5	1	4	0	1	1	2	0	1	1	0	0
1930	6	0	6	0	2	0	4	0	0	4	0	0
1940	1	1	0	0	0	0	0	0	0	0	0	0
1950	5	1	4	1	1	1	1	0	0	1	0	0
1960	8	1	7	4	1	1	1	0	0	0	1	0
1970	7	1	6	2	1	2	1	1	1	0	0	0
1980	7	0	7	2	0	2	3	0	0	0	2	0
1990	4	1	3	0	2	1	1	0	0	0	0	0
2000	8	0	8	1	2	2	3	0	0	1	2	0
2010	2	2	0	0	0	0	0	0	0	0	0	0
