# Supplementary material for: Recent extinctions of plant and animal genera are rare, localized, and decelerated
Source: PLoS Biol. 2025 Sep 4;23(9):e3003356. doi: 10.1371/journal.pbio.3003356 (PMC12410804; doi:10.1371/journal.pbio.3003356)
Supplement: S7 Dataset — (XLSX) [file pbio.3003356.s022.xlsx]

## Sheet: metadata
S7 Dataset. Excluded genera and families
Datasheets
excluded genera
excluded families
Datasheet: excluded genera
We searched the IUCN database for genera in which all species were categorized as extinct
We then searched on the Catalogue of Life (CoL) database to determine how many species the genus contains
In some cases, the number of extinct species matched the known number of species in the genus.
These genera were considered extinct and are listed in S1 Dataset.
In other cases, the genus contained multiple species, but only the extinct one was included by IUCN.
These genera were not considered extinct, but are listed here.
The listing here shows that many insect genera are included based only on their extinct species.
Thus, the limited number of assessed species (and the relatively large number of extinct species) suggests that IUCN is biased towards including extinct taxa
Variables
Genus	the excluded genus
Number of species on IUCN / Extinct	the number of extinct species in the genus listed on IUCN
All species extinct?	the answer is "no" for all genera
Notes	this column explains why the genus is not considered extinct, typically because it contains many living species (e.g. listed on the CoL)
Kingdom	the kingdom to which the genus belongs
Phylum	the phylum to which the genus belongs
Class	the class to which the genus belongs
Order	the order to which the genus belongs
Family	the family to which the genus belongs
Dasheet: excluded families
For several genera, the extinct species was the only member of their family listed on IUCN
However, these genera had multiple species. Therefore, these families are not extinct.
These families are listed here.
These families further show that the inclusion of genera and families on IUCN is biased towards including extinct taxa
Variables
Family	the excluded family
Number of species on IUCN / Extinct	the number of extinct species in the family listed on IUCN
All species extinct?	the answer is "no" for all families
Kingdom	the kingdom to which the family belongs
Phylum	the phylum to which the family belongs
Class	the class to which the family belongs
Order	the order to which the family belongs

## Sheet: excluded genera
Genus	Number of species on IUCN / Extinct	All species extinct?	Notes	Kingdom	Phylum	Class	Order	Family
Hypolimnus	1	no	not on CoL, but belongs to Perionychella on GBIF, which has multiple species	Animal	Annelidae	Clitellata	Megadrilaceae	Megascolecidae
Metazalmoxis	1	no	genus is invalid fide CoL, Zalmoxis contans 69 species	Animal	Arthropoda	Arachnida	Opiliones	Zalmoxidae
Afrocyclops	1	no	10 species in CoL	Animal	Arthropoda	Copepoda	Cyclopoida	Cyclopidae
Orthomorpha	1	no	83 species in CoL	Animal	Arthropoda	Diplopoda	Polydesmida	Paradoxosomatidae
Margatteoidea	1	no	species numbers not given in CoL, but 7 on GBIF	Animal	Arthropoda	Insecta	Blattoidea	Ectobiidae
Bradycellus	1	no	128 species in CoL	Animal	Arthropoda	Insecta	Coleoptera	Carabidae
Mecodema	1	no	96 species on CoL	Animal	Arthropoda	Insecta	Coleoptera	Carabidae
Oodemas	1	no	63 species in genus on CoL	Animal	Arthropoda	Insecta	Coleoptera	Curculionidae
Rhyncogonus	1	no	96 species on CoL	Animal	Arthropoda	Insecta	Coleoptera	Curculionidae
Trigonoscuta	2	no	65 species in CoL	Animal	Arthropoda	Insecta	Coleoptera	Curculionidae
Dryophthorus	1	no	many species on CoL	Animal	Arthropoda	Insecta	Coleoptera	Dryophthoridae
Hygrotus	1	no	51 species on CoL	Animal	Arthropoda	Insecta	Coleoptera	Dytiscidae
Megadytes	1	no	23 species on CoL	Animal	Arthropoda	Insecta	Coleoptera	Dytiscidae
Meridiorhantus	1	no	5 species in CoL	Animal	Arthropoda	Insecta	Coleoptera	Dytiscidae
Siettitia	1	no	2 species on CoL, only one extinct	Animal	Arthropoda	Insecta	Coleoptera	Dytiscidae
Labidura	1	no	9 species on CoL	Animal	Arthropoda	Insecta	Dermaptera	Labiduridae
Poecilobothrus	1	no	17 species on CoL	Animal	Arthropoda	Insecta	Diptera	Dolichopodidae
Drosophila	1	no	large genus	Animal	Arthropoda	Insecta	Diptera	Drosophilidae
Stonemyia	1	no	12 species on CoL	Animal	Arthropoda	Insecta	Diptera	Tabanidae
Acanthametropus	1	no	2 species on CoL	Animal	Arthropoda	Insecta	Ephemeroptera	Acanthametropodidae
Pentagenia	1	no	contains 2 species, only one extinct	Animal	Arthropoda	Insecta	Ephemeroptera	Ephemeridae
Clavicoccus	1	no	CoL lists 2 species, 1 matches IUCN	Animal	Arthropoda	Insecta	Hemiptera	Pseudococcidae
Coleophora	1	no	CoL lists many species	Animal	Arthropoda	Insecta	Lepidoptera	Coleophoridae
Hypena	4	no	512 species on CoL	Animal	Arthropoda	Insecta	Lepidoptera	Erebidae
Logania	1	no	28 species on CoL	Animal	Arthropoda	Insecta	Lepidoptera	Lycaenidae
Ectoedemia	1	no	many species on CoL	Animal	Arthropoda	Insecta	Lepidoptera	Nepticulidae
Zimmermannia	1	no	17 species on CoL	Animal	Arthropoda	Insecta	Lepidoptera	Nepticulidae
Helicoverpa	2	no	many species on CoL	Animal	Arthropoda	Insecta	Lepidoptera	Noctuidae
Genophantis	1	no	2 species on CoL	Animal	Arthropoda	Insecta	Lepidoptera	Pyralidae
Coptotriche	1	no	many species on CoL	Animal	Arthropoda	Insecta	Lepidoptera	Tischeriidae
Leptogryllus	1	no	many species on CoL	Animal	Arthropoda	Insecta	Orthoptera	Oecanthidae
Neduba	1	no	21 species in CoL	Animal	Arthropoda	Insecta	Orthoptera	Tettigoniidae
Alloperla	1	no	52 species on CoL	Animal	Arthropoda	Insecta	Plecoptera	Chloroperlidae
Hydropsyche	1	no	258 species on CoL	Animal	Arthropoda	Insecta	Trichoptera	Hydropsychidar
Triaenodes	2	no	171 species in CoL	Animal	Arthropoda	Insecta	Trichoptera	Leptoceridae
Rhyacophila	1	no	647 species on CoL	Animal	Arthropoda	Insecta	Trichoptera	Rhyacophilidae
Liocypris	1	no	not on CoL, also NOT EXTINCT	Animal	Arthropoda	Ostracoda	Podocopida	Cyprididae
Platytropius	1	no	contains 2 species, only one extinct	Animal	Chordata	Actinopterygii	Siluriformes	Schilbeidae
Cabalus	1	no	CoL lists as Gallirallus, with multiple extant species	Animal	Chordata	Aves	Gruiformes	Rallidae
Incerticyclus	2	no	2 species on IUCN, do not match 3 on CoL and GBIF; CoL indicates only 1 species is extinct	Animal	Mollusca	Gastropoda	Architaenioglossa	Neocyclotidae
Taipidon	3	no	10 species in CoL	Animal	Mollusca	Gastropoda	Heterobranchia	Endodontidae
Pleurodonte	1	no	14 species on CoL	Animal	Mollusca	Gastropoda	Heterobranchia	Pleurodontidae
Posticobia	1	no	3 species on CoL	Animal	Mollusca	Gastropoda	Littorinimorpha	Tateidae
Tornelasmias	1	no	synonymized with Lamellidea, with 17 species in CoL	Animal	Mollusca	Gastropoda	Stylommatophora	Achatinellidae
Vitrinula	3	no	24 species in CoL	Animal	Mollusca	Gastropoda	Stylommatophora	Ariophantidae
Rhachis	2	no	R. comoroensis, now Rachis on CoL; current status of R. sanguineus unclear	Animal	Mollusca	Gastropoda	Stylommatophora	Cerastidae
Pseudohelenoconcha	1	no	4 species on CoL, only one extinct	Animal	Mollusca	Gastropoda	Stylommatophora	Charopidae
Libera	2	no	18 species on CoL	Animal	Mollusca	Gastropoda	Stylommatophora	Endodontidae
Pachystyla	1	no	contains 3 species, 2 still extant	Animal	Mollusca	Gastropoda	Stylommatophora	Helicarionidae
Nancibella	1	no	now Allenoconcha quintalae, this genus contains 12 species	Animal	Mollusca	Gastropoda	Stylommatophora	Microcystidae
Quintalia	2	no	now both species are Advena stoddarti, genus with 4 species	Animal	Mollusca	Gastropoda	Stylommatophora	Microcystidae
Oleacina	1	no	Oleacina guadeloupensis in IUCN, but not CoL; now belongs to Laevaricella, which has 6 species	Animal	Mollusca	Gastropoda	Stylommatophora	Oleacinidae
Leucocharis	2	no	3 species on CoL, 1 not extinct	Animal	Mollusca	Gastropoda	Stylommatophora	Orthalicidae
Tomigerus	2	no	8 species in CoL	Animal	Mollusca	Gastropoda	Stylommatophora	Tomogeridae
Lottia	1	no	66 species in CoL	Animal	Mollusca	Gastropoda		Lottiidae
Geonemertes	1	no	3 species on CoL	Animal	Nemertea	Hoplonemertea	Monostilifera	not assigned
Romankenkius	1	no	12 species on CoL	Animal	Platyhelminthes		Tricladida	Dugesiidae
Vanvoorstia	1	no	species numbers not given in CoL, but 3 on GBIF	Plantae	Rhodophyta	Florideophyceae	Ceramiales	Delesseriaceae
Govenia	1	no	many species on CoL	Plantae	Tracheophyta	Liliopsida	Aspargales	Orchidaceae
Blutaparon	1	no	genus synonymized with Gomphrena, fide CoL	Plantae	Tracheophyta	Magnoliopsida	Caryophyllales	Amaranthaceae
Valerianella	1	no	68 species in CoL	Plantae	Tracheophyta	Magnoliopsida	Dipsacales	Caprifoliaceae
Acaena	1	no	58 species on CoL	Plantae	Tracheophyta	Magnoliopsida	Rosales	Rosaceae
Otophora	1	no	now Lepisanthes unilocularis, genus Lepisanthes has 28 species	Plantae	Tracheophyta	Magnoliopsida	Sapindales	Sapindaceae
Delilia	1	no?	IUCN lists only D. inelegans; 2 species on CoL: D. biflora and D. repens	Plantae	TracheophytaMagnoliopsida		Asterales	Asteraceae

## Sheet: excluded families
Family	Number of species on IUCN / Extinct	All species extinct?	Kingdom	Phylum	Class	Order
ZALMOXIDAE	1	no	Animal	Arthropoda	Arachnida	Opiliones
LABIDURIDAE	1	no	Animal	Arthropoda	Insecta	Dermaptera
ACANTHAMETROPODIDAE	1	no	Animal	Arthropoda	Insecta	Ephemeroptera
EPHEMERIDAE	1	no	Animal	Arthropoda	Insecta	Ephemeroptera
COLEOPHORIDAE	1	no	Animal	Arthropoda	Insecta	Lepidoptera
NEPTICULIDAE	2	no	Animal	Arthropoda	Insecta	Lepidoptera
TISCHERIIDAE	1	no	Animal	Arthropoda	Insecta	Lepidoptera
CHLOROPERLIDAE	1	no	Animal	Arthropoda	Insecta	Plecoptera
HYDROPSYCHIDAE	1	no	Animal	Arthropoda	Insecta	Trichoptera
LEPTOCERIDAE	2	no	Animal	Arthropoda	Insecta	Trichoptera
RHYACOPHILIDAE	1	no	Animal	Arthropoda	Insecta	Trichoptera
LOTTIIDAE	1	no	Animal	Mollusca	Gastropoda	unclear
NACELLIDAE	1	no	Animal	Mollusca	Gastropoda	unclear
DUGESIIDAE	1	no	Animal	Platyhelminthes		Tricladida
