# Supplementary material for: Recent extinctions of plant and animal genera are rare, localized, and decelerated
Source: PLoS Biol. 2025 Sep 4;23(9):e3003356. doi: 10.1371/journal.pbio.3003356 (PMC12410804; doi:10.1371/journal.pbio.3003356)
Supplement: S8 Dataset — (XLSX) [file pbio.3003356.s023.xlsx]

## Sheet: metadata
S8 Dataset. Resolving discrepancies between datasets
We compared our list of extinct genera for tetrapods (based on IUCN) to that of Ceballos and Ehrlich (2023).
We found some genera that were present in the dataset of Ceballos and Ehrlich (2023) but absent in our dataset.
We found other genera that were present in our dataset but absent in that of Ceballos and Ehrlich (2023)
Here, we describe how we dealt with these cases to arrive at the final list of extinct genera (S1 Dataset).
Datasheets
present in CE	genera that were present in the dataset of Ceballos and Ehrlich (2023) but absent in our dataset.
absent in CE	genera that were present in our dataset but absent in that of Ceballos and Ehrlich (2023)
Datasheet: present in CE
Class	the class to which the genus belongs
Genus in CE only	the genus that is present in the dataset of Ceballos and Ehrlich (2023) but absent in ours
Status	genera were either added to our dataset ("added") or not ("not added")
Notes	here we explain why a genus was either added or not added to our dataset
	some genera were excluded because they contained extant species (not extinct), according to the CoL
	other genera were excluded because they were not valid
	alternatively, some genera were valid and extinct but listed by GBIF but not IUCN or CoL. These were added to our dataset.
Datasheet: absent in CE
Class	the class to which the genus belongs
Genus in our data, not CE	a genus that was present in our dataset but was absent in that of Ceballos and Ehrlich (2023)
Status	all species were included in our dataset after review ("included")
Notes	here we explain why each genus was included our dataset

## Sheet: present in CE
Class	Genus in CE only	Status	Notes
Amphibia	Prostherapis	not added	not a distinct genus according to CoL (part of Colostethus)
Amphibia	Cynops	not added	contains 9 extant species according to CoL
Amphibia	Altiphrynoides	not added	contains 2 species, one extant and one possibly extinct (according to the CoL)
Aves	Aepiornis	added	not in IUCN or CoL, but on GBIF
Aves	Alexandrinus	not added	yes but with 3 species, only one extinct
Aves	Cabalus	not added	yes and extinct but genus is part of Gallirallus
Aves	Dromaius	not added	yes, with 3 species, but only 2 extinct
Aves	Emeus	added	not in IUCN or CoL, but on GBIF
Aves	Euryapteryx	added	not in IUCN or CoL, but on GBIF
Aves	Leucopeza	not added	yes, but not considered possibly extinct
Aves	Megalapteryx	added	not in IUCN or CoL, but on GBIF
Aves	Ophrysia	not added	yes, but not considered possibly extinct
Aves	Pachyornis	added	not in IUCN or CoL, but on GBIF
Aves	Palaeornis	not added	yes, with 2 species but only one extinct
Aves	Rhodonessa	not added	yes, but not considered possibly extinct
Aves	Sceloglaux	not added	considered part of Ninox by IUCN, with many non-extinct species
Aves	Traversia	not added	considered part of Xenicus by CoL and GBIF, including one non-extinct species
Mammalia	Antillothrix	added	not in IUCN or CoL, but on GBIF

## Sheet: absent in CE
Class	Genus in our data, not CE	Status	Notes
Mammalia	Coryphomys	included	cosnidered a valid, monotypic genus by CoL, considered extinct by IUCN
Mammalia	Dusicyon	included	CE listed two extinct species, but did not list the genus as extinct; CoL lists only one species
Mammalia	Elaphurus	included	considered a valid, monotypic genus by CoL, considered extinct in the wild by IUCN
