# Supplementary material for: Recent extinctions of plant and animal genera are rare, localized, and decelerated
Source: PLoS Biol. 2025 Sep 4;23(9):e3003356. doi: 10.1371/journal.pbio.3003356 (PMC12410804; doi:10.1371/journal.pbio.3003356)
Supplement: S9 Dataset — (XLSX) [file pbio.3003356.s024.xlsx]

## Sheet: metadata
S9 Dataset. The number of genera assessed by IUCN
To calculate the extinction rate for each major group, we needed to know the number of genera that have gone extinct in that group relative to the number assessed by IUCN
Here we list all genera that were assessed by IUCN
We also summarize the number of assessed genera in each major group
Note that just because a genus is listed as assessed by IUCN does not guarantee that every species in that genus has been assessed
Datasheets
IUCN unique genera	listing of all genera assessed by IUCN and the higher taxa to which they belong
genus summary	the number of genera in each higher taxon assessed by IUCN
Datasheet: IUCN unique genera
kingdomName	the kingdom to which the genus belongs
phylumName	the phylum to which the genus belongs
className	the class to which the genus belongs
orderName	the order to which the genus belongs
familyName	the family to which the genus belongs
genusName	the genus to which the genus belongs
Datasheet: genus summary
Row Labels	the higher taxa to which genera belong
Count of genusName	the number of genera (assessed by IUCN) in each higher taxon

## Sheet: IUCN unique genera
kingdomName	phylumName	className	orderName	familyName	genusName
ANIMALIA	CHORDATA	CHONDRICHTHYES	HEXANCHIFORMES	HEXANCHIDAE	Hexanchus
ANIMALIA	CHORDATA	REPTILIA	TESTUDINES	GEOEMYDIDAE	Heosemys
ANIMALIA	CHORDATA	ACTINOPTERYGII	CYPRINODONTIFORMES	GOODEIDAE	Hubbsina
ANIMALIA	MOLLUSCA	GASTROPODA	ARCHITAENIOGLOSSA	DIPLOMMATINIDAE	Hungerfordia
ANIMALIA	CHORDATA	ACTINOPTERYGII	SILURIFORMES	ICTALURIDAE	Ictalurus
ANIMALIA	CHORDATA	ACTINOPTERYGII	PERCIFORMES	CENTRARCHIDAE	Ambloplites
ANIMALIA	CHORDATA	REPTILIA	SQUAMATA	COLUBRIDAE	Iguanognathus
ANIMALIA	CHORDATA	ACTINOPTERYGII	CYPRINODONTIFORMES	GOODEIDAE	Ilyodon
ANIMALIA	CHORDATA	REPTILIA	TESTUDINES	TESTUDINIDAE	Indotestudo
ANIMALIA	CHORDATA	REPTILIA	TESTUDINES	GEOEMYDIDAE	Pangshura
ANIMALIA	MOLLUSCA	GASTROPODA	LITTORINIMORPHA	ASSIMINEIDAE	Kubaryia
ANIMALIA	CHORDATA	ACTINOPTERYGII	TETRAODONTIFORMES	TETRAODONTIDAE	Lagocephalus
ANIMALIA	CHORDATA	ACTINOPTERYGII	CYPRINODONTIFORMES	GOODEIDAE	Ameca
ANIMALIA	CHORDATA	CHONDRICHTHYES	LAMNIFORMES	LAMNIDAE	Lamna
ANIMALIA	MOLLUSCA	BIVALVIA	UNIONIDA	UNIONIDAE	Lampsilis
ANIMALIA	MOLLUSCA	BIVALVIA	UNIONIDA	UNIONIDAE	Hamiota
ANIMALIA	MOLLUSCA	BIVALVIA	UNIONIDA	UNIONIDAE	Obovaria
ANIMALIA	MOLLUSCA	BIVALVIA	UNIONIDA	UNIONIDAE	Lasmigona
ANIMALIA	MOLLUSCA	BIVALVIA	UNIONIDA	UNIONIDAE	Lemiox
ANIMALIA	CHORDATA	MAMMALIA	RODENTIA	CRICETIDAE	Lemmus
ANIMALIA	MOLLUSCA	BIVALVIA	UNIONIDA	UNIONIDAE	Leptodea
ANIMALIA	MOLLUSCA	GASTROPODA	SORBEOCONCHA	PLEUROCERIDAE	Leptoxis
ANIMALIA	CHORDATA	MAMMALIA	LAGOMORPHA	LEPORIDAE	Lepus
ANIMALIA	MOLLUSCA	BIVALVIA	UNIONIDA	UNIONIDAE	Pleuronaia
ANIMALIA	CHORDATA	REPTILIA	TESTUDINES	TRIONYCHIDAE	Lissemys
ANIMALIA	CHORDATA	ACTINOPTERYGII	PERCIFORMES	SPARIDAE	Lithognathus
ANIMALIA	CHORDATA	ACTINOPTERYGII	CYPRINODONTIFORMES	FUNDULIDAE	Lucania
ANIMALIA	CHORDATA	ACTINOPTERYGII	PERCIFORMES	LUTJANIDAE	Lutjanus
ANIMALIA	CHORDATA	REPTILIA	TESTUDINES	EMYDIDAE	Malaclemys
ANIMALIA	CHORDATA	REPTILIA	TESTUDINES	TESTUDINIDAE	Malacochersus
ANIMALIA	CHORDATA	REPTILIA	TESTUDINES	TESTUDINIDAE	Manouria
ANIMALIA	CHORDATA	AMPHIBIA	ANURA	MANTELLIDAE	Mantella
ANIMALIA	MOLLUSCA	BIVALVIA	UNIONIDA	MARGARITIFERIDAE	Margaritifera
ANIMALIA	CHORDATA	MAMMALIA	RODENTIA	SCIURIDAE	Marmota
ANIMALIA	MOLLUSCA	BIVALVIA	UNIONIDA	UNIONIDAE	Medionidus
ANIMALIA	ARTHROPODA	INSECTA	ODONATA	COENAGRIONIDAE	Megalagrion
ANIMALIA	CHORDATA	ACTINOPTERYGII	CYPRINODONTIFORMES	CYPRINODONTIDAE	Megupsilon
ANIMALIA	CHORDATA	AMPHIBIA	ANURA	PYXICEPHALIDAE	Anhydrophryne
ANIMALIA	CHORDATA	REPTILIA	TESTUDINES	GEOEMYDIDAE	Melanochelys
ANIMALIA	CHORDATA	ACTINOPTERYGII	ATHERINIFORMES	ATHERINOPSIDAE	Menidia
ANIMALIA	CHORDATA	MAMMALIA	RODENTIA	CRICETIDAE	Microtus
ANIMALIA	ARTHROPODA	MALACOSTRACA	MICTACEA	MICTOCARIDIDAE	Mictocaris
ANIMALIA	CHORDATA	AMPHIBIA	ANURA	HYLIDAE	Bokermannohyla
ANIMALIA	CHORDATA	AMPHIBIA	ANURA	HYLIDAE	Pseudis
ANIMALIA	CHORDATA	AMPHIBIA	CAUDATA	PLETHODONTIDAE	Bolitoglossa
ANIMALIA	CHORDATA	AMPHIBIA	ANURA	TELMATOBIIDAE	Telmatobius
ANIMALIA	CHORDATA	AMPHIBIA	ANURA	CENTROLENIDAE	Chimerella
ANIMALIA	CHORDATA	AMPHIBIA	ANURA	STRABOMANTIDAE	Pristimantis
ANIMALIA	CHORDATA	AMPHIBIA	ANURA	MICROHYLIDAE	Ctenophryne
ANIMALIA	CHORDATA	AMPHIBIA	ANURA	MICROHYLIDAE	Anodonthyla
ANIMALIA	CHORDATA	AMPHIBIA	ANURA	RHACOPHORIDAE	Zhangixalus
ANIMALIA	CHORDATA	AMPHIBIA	ANURA	STRABOMANTIDAE	Oreobates
ANIMALIA	CHORDATA	MAMMALIA	CHIROPTERA	VESPERTILIONIDAE	Myotis
ANIMALIA	CHORDATA	MAMMALIA	RODENTIA	MURIDAE	Apodemus
ANIMALIA	ARTHROPODA	INSECTA	COLEOPTERA	SCARABAEIDAE	Catharsius
ANIMALIA	ARTHROPODA	INSECTA	COLEOPTERA	SCARABAEIDAE	Deltochilum
ANIMALIA	ARTHROPODA	INSECTA	COLEOPTERA	SCARABAEIDAE	Copris
ANIMALIA	ARTHROPODA	INSECTA	COLEOPTERA	SCARABAEIDAE	Paraphytus
ANIMALIA	ARTHROPODA	INSECTA	COLEOPTERA	SCARABAEIDAE	Coptorhina
ANIMALIA	ARTHROPODA	INSECTA	COLEOPTERA	SCARABAEIDAE	Anomiopus
ANIMALIA	ARTHROPODA	INSECTA	COLEOPTERA	SCARABAEIDAE	Cheironitis
ANIMALIA	ARTHROPODA	INSECTA	COLEOPTERA	SCARABAEIDAE	Ateuchus
ANIMALIA	ARTHROPODA	INSECTA	COLEOPTERA	SCARABAEIDAE	Onthophagus
ANIMALIA	ARTHROPODA	INSECTA	COLEOPTERA	SCARABAEIDAE	Canthidium
ANIMALIA	ARTHROPODA	INSECTA	COLEOPTERA	SCARABAEIDAE	Onitis
ANIMALIA	ARTHROPODA	INSECTA	COLEOPTERA	SCARABAEIDAE	Canthon
ANIMALIA	ARTHROPODA	INSECTA	COLEOPTERA	SCARABAEIDAE	Coptodactyla
ANIMALIA	ARTHROPODA	INSECTA	COLEOPTERA	SCARABAEIDAE	Cryptocanthon
ANIMALIA	ARTHROPODA	INSECTA	COLEOPTERA	SCARABAEIDAE	Scarabaeus
ANIMALIA	ARTHROPODA	INSECTA	COLEOPTERA	SCARABAEIDAE	Anisocanthon
ANIMALIA	ARTHROPODA	INSECTA	COLEOPTERA	SCARABAEIDAE	Heliocopris
ANIMALIA	ARTHROPODA	INSECTA	COLEOPTERA	SCARABAEIDAE	Scatonomus
ANIMALIA	ARTHROPODA	INSECTA	COLEOPTERA	SCARABAEIDAE	Epirinus
ANIMALIA	ARTHROPODA	INSECTA	COLEOPTERA	SCARABAEIDAE	Sisyphus
ANIMALIA	ARTHROPODA	INSECTA	COLEOPTERA	SCARABAEIDAE	Thyregis
ANIMALIA	ARTHROPODA	INSECTA	COLEOPTERA	SCARABAEIDAE	Dicranocara
ANIMALIA	ARTHROPODA	INSECTA	COLEOPTERA	SCARABAEIDAE	Sulcophanaeus
ANIMALIA	ARTHROPODA	INSECTA	COLEOPTERA	SCARABAEIDAE	Bdelyrus
ANIMALIA	ARTHROPODA	INSECTA	COLEOPTERA	SCARABAEIDAE	Frankenbergerius
ANIMALIA	ARTHROPODA	INSECTA	COLEOPTERA	SCARABAEIDAE	Eodrepanus
ANIMALIA	ARTHROPODA	INSECTA	COLEOPTERA	SCARABAEIDAE	Dichotomius
ANIMALIA	ARTHROPODA	INSECTA	COLEOPTERA	SCARABAEIDAE	Coprophanaeus
ANIMALIA	ARTHROPODA	INSECTA	COLEOPTERA	SCARABAEIDAE	Phanaeus
ANIMALIA	ARTHROPODA	INSECTA	COLEOPTERA	SCARABAEIDAE	Demarziella
ANIMALIA	ARTHROPODA	INSECTA	COLEOPTERA	SCARABAEIDAE	Sauvagesinella
ANIMALIA	ARTHROPODA	INSECTA	COLEOPTERA	SCARABAEIDAE	Mimonthophagus
ANIMALIA	ARTHROPODA	INSECTA	COLEOPTERA	SCARABAEIDAE	Ontherus
ANIMALIA	ARTHROPODA	INSECTA	COLEOPTERA	SCARABAEIDAE	Temnoplectron
ANIMALIA	ARTHROPODA	INSECTA	COLEOPTERA	SCARABAEIDAE	Kheper
ANIMALIA	ARTHROPODA	INSECTA	COLEOPTERA	SCARABAEIDAE	Scarabaeolus
ANIMALIA	ARTHROPODA	INSECTA	COLEOPTERA	SCARABAEIDAE	Phalops
ANIMALIA	ARTHROPODA	INSECTA	COLEOPTERA	SCARABAEIDAE	Gyronotus
ANIMALIA	ARTHROPODA	INSECTA	COLEOPTERA	SCARABAEIDAE	Pedaria
ANIMALIA	ARTHROPODA	INSECTA	COLEOPTERA	SCARABAEIDAE	Caccobius
ANIMALIA	ARTHROPODA	INSECTA	COLEOPTERA	SCARABAEIDAE	Deltorrhinum
ANIMALIA	ARTHROPODA	INSECTA	COLEOPTERA	SCARABAEIDAE	Parascatonomus
ANIMALIA	ARTHROPODA	INSECTA	COLEOPTERA	SCARABAEIDAE	Gymnopleurus
ANIMALIA	ARTHROPODA	INSECTA	COLEOPTERA	SCARABAEIDAE	Pachysoma
ANIMALIA	ARTHROPODA	INSECTA	COLEOPTERA	SCARABAEIDAE	Allogymnopleurus
ANIMALIA	ARTHROPODA	INSECTA	COLEOPTERA	SCARABAEIDAE	Uroxys
ANIMALIA	ARTHROPODA	INSECTA	COLEOPTERA	SCARABAEIDAE	Oxysternon
ANIMALIA	ARTHROPODA	INSECTA	COLEOPTERA	SCARABAEIDAE	Oniticellus
ANIMALIA	ARTHROPODA	INSECTA	COLEOPTERA	SCARABAEIDAE	Scybalocanthon
ANIMALIA	ARTHROPODA	INSECTA	COLEOPTERA	SCARABAEIDAE	Lepanus
ANIMALIA	ARTHROPODA	INSECTA	COLEOPTERA	SCARABAEIDAE	Hamonthophagus
ANIMALIA	ARTHROPODA	INSECTA	COLEOPTERA	SCARABAEIDAE	Canthochilum
ANIMALIA	ARTHROPODA	INSECTA	COLEOPTERA	SCARABAEIDAE	Dendropaemon
ANIMALIA	ARTHROPODA	INSECTA	COLEOPTERA	SCARABAEIDAE	Platyonitis
ANIMALIA	ARTHROPODA	INSECTA	COLEOPTERA	SCARABAEIDAE	Aulacopris
ANIMALIA	ARTHROPODA	INSECTA	COLEOPTERA	SCARABAEIDAE	Metacatharsius
ANIMALIA	ARTHROPODA	INSECTA	COLEOPTERA	SCARABAEIDAE	Zonocopris
ANIMALIA	ARTHROPODA	INSECTA	COLEOPTERA	SCARABAEIDAE	Trichillidium
ANIMALIA	ARTHROPODA	INSECTA	COLEOPTERA	SCARABAEIDAE	Garreta
ANIMALIA	ARTHROPODA	INSECTA	COLEOPTERA	SCARABAEIDAE	Boletoscapter
ANIMALIA	ARTHROPODA	INSECTA	COLEOPTERA	SCARABAEIDAE	Macroderes
ANIMALIA	ARTHROPODA	INSECTA	COLEOPTERA	SCARABAEIDAE	Odontoloma
ANIMALIA	ARTHROPODA	INSECTA	COLEOPTERA	SCARABAEIDAE	Proagoderus
ANIMALIA	ARTHROPODA	INSECTA	COLEOPTERA	SCARABAEIDAE	Holocephalus
ANIMALIA	ARTHROPODA	INSECTA	COLEOPTERA	SCARABAEIDAE	Liatongus
ANIMALIA	ARTHROPODA	INSECTA	COLEOPTERA	SCARABAEIDAE	Gromphas
ANIMALIA	ARTHROPODA	INSECTA	COLEOPTERA	SCARABAEIDAE	Hyalonthophagus
ANIMALIA	ARTHROPODA	INSECTA	COLEOPTERA	SCARABAEIDAE	Cephalodesmius
ANIMALIA	ARTHROPODA	INSECTA	COLEOPTERA	SCARABAEIDAE	Amphistomus
ANIMALIA	ARTHROPODA	INSECTA	COLEOPTERA	SCARABAEIDAE	Clypeodrepanus
ANIMALIA	ARTHROPODA	INSECTA	COLEOPTERA	SCARABAEIDAE	Scybalophagus
ANIMALIA	ARTHROPODA	INSECTA	COLEOPTERA	SCARABAEIDAE	Panelus
ANIMALIA	ARTHROPODA	INSECTA	COLEOPTERA	SCARABAEIDAE	Sceliages
ANIMALIA	ARTHROPODA	INSECTA	COLEOPTERA	SCARABAEIDAE	Versicorpus
ANIMALIA	ARTHROPODA	INSECTA	COLEOPTERA	SCARABAEIDAE	Endroedyolus
ANIMALIA	ARTHROPODA	INSECTA	COLEOPTERA	SCARABAEIDAE	Paraixodina
ANIMALIA	ARTHROPODA	INSECTA	COLEOPTERA	SCARABAEIDAE	Kolbeellus
ANIMALIA	ARTHROPODA	INSECTA	COLEOPTERA	SCARABAEIDAE	Sylvicanthon
ANIMALIA	ARTHROPODA	INSECTA	COLEOPTERA	SCARABAEIDAE	Canthonella
ANIMALIA	ARTHROPODA	INSECTA	COLEOPTERA	SCARABAEIDAE	Besourenga
ANIMALIA	ARTHROPODA	INSECTA	COLEOPTERA	SCARABAEIDAE	Euonthophagus
ANIMALIA	ARTHROPODA	INSECTA	COLEOPTERA	SCARABAEIDAE	Isocopris
ANIMALIA	ARTHROPODA	INSECTA	COLEOPTERA	SCARABAEIDAE	Monoplistes
ANIMALIA	ARTHROPODA	INSECTA	COLEOPTERA	SCARABAEIDAE	Aptenocanthon
ANIMALIA	ARTHROPODA	INSECTA	COLEOPTERA	SCARABAEIDAE	Trichillum
ANIMALIA	ARTHROPODA	INSECTA	COLEOPTERA	SCARABAEIDAE	Malagoniella
ANIMALIA	ARTHROPODA	INSECTA	COLEOPTERA	SCARABAEIDAE	Byrrhidium
ANIMALIA	ARTHROPODA	INSECTA	COLEOPTERA	SCARABAEIDAE	Pseudochironitis
ANIMALIA	ARTHROPODA	INSECTA	COLEOPTERA	SCARABAEIDAE	Hansreia
ANIMALIA	ARTHROPODA	INSECTA	COLEOPTERA	SCARABAEIDAE	Scatimus
ANIMALIA	ARTHROPODA	INSECTA	COLEOPTERA	SCARABAEIDAE	Onoreidium
ANIMALIA	ARTHROPODA	INSECTA	COLEOPTERA	SCARABAEIDAE	Tesserodoniella
ANIMALIA	ARTHROPODA	INSECTA	COLEOPTERA	SCARABAEIDAE	Euoniticellus
ANIMALIA	ARTHROPODA	INSECTA	COLEOPTERA	SCARABAEIDAE	Latodrepanus
ANIMALIA	ARTHROPODA	INSECTA	COLEOPTERA	SCARABAEIDAE	Tesserodon
ANIMALIA	ARTHROPODA	INSECTA	COLEOPTERA	SCARABAEIDAE	Bdelyropsis
ANIMALIA	ARTHROPODA	INSECTA	COLEOPTERA	SCARABAEIDAE	Diorygopyx
ANIMALIA	ARTHROPODA	INSECTA	COLEOPTERA	SCARABAEIDAE	Pedaridium
ANIMALIA	ARTHROPODA	INSECTA	COLEOPTERA	SCARABAEIDAE	Xinidium
ANIMALIA	ARTHROPODA	INSECTA	COLEOPTERA	SCARABAEIDAE	Diastellopalpus
ANIMALIA	ARTHROPODA	INSECTA	COLEOPTERA	SCARABAEIDAE	Afrodrepanus
ANIMALIA	ARTHROPODA	INSECTA	COLEOPTERA	SCARABAEIDAE	Paracanthon
ANIMALIA	ARTHROPODA	INSECTA	COLEOPTERA	SCARABAEIDAE	Homocopris
ANIMALIA	ARTHROPODA	INSECTA	COLEOPTERA	SCARABAEIDAE	Coproecus
ANIMALIA	CHORDATA	REPTILIA	TESTUDINES	GEOEMYDIDAE	Morenia
ANIMALIA	CHORDATA	MAMMALIA	RODENTIA	MURIDAE	Mus
ANIMALIA	CHORDATA	REPTILIA	SQUAMATA	NATRICIDAE	Natrix
ANIMALIA	CHORDATA	ACTINOPTERYGII	OSMERIFORMES	GALAXIIDAE	Neochanna
ANIMALIA	MOLLUSCA	GASTROPODA	HYGROPHILA	PLANORBIDAE	Neoplanorbis
ANIMALIA	CHORDATA	REPTILIA	TESTUDINES	TRIONYCHIDAE	Nilssonia
ANIMALIA	CHORDATA	REPTILIA	TESTUDINES	GEOEMYDIDAE	Notochelys
ANIMALIA	CHORDATA	ACTINOPTERYGII	CYPRINIFORMES	LEUCISCIDAE	Notropis
ANIMALIA	CHORDATA	REPTILIA	TESTUDINES	GEOEMYDIDAE	Mauremys
ANIMALIA	CHORDATA	REPTILIA	SQUAMATA	ELAPIDAE	Ogmodon
ANIMALIA	CHORDATA	REPTILIA	SQUAMATA	COLUBRIDAE	Oligodon
ANIMALIA	MOLLUSCA	GASTROPODA	LITTORINIMORPHA	ASSIMINEIDAE	Omphalotropis
ANIMALIA	CHORDATA	ACTINOPTERYGII	SYNBRANCHIFORMES	SYNBRANCHIDAE	Ophisternon
ANIMALIA	CHORDATA	REPTILIA	SQUAMATA	NATRICIDAE	Opisthotropis
ANIMALIA	CHORDATA	ACTINOPTERYGII	PERCIFORMES	MICRODESMIDAE	Parioglossus
ANIMALIA	CHORDATA	ACTINOPTERYGII	PERCIFORMES	SPARIDAE	Diplodus
ANIMALIA	CHORDATA	ACTINOPTERYGII	ATHERINIFORMES	ATHERINOPSIDAE	Membras
ANIMALIA	CHORDATA	ACTINOPTERYGII	GOBIIFORMES	GOBIIDAE	Drombus
ANIMALIA	CHORDATA	ACTINOPTERYGII	SILURIFORMES	ARIIDAE	Sciades
ANIMALIA	CHORDATA	ACTINOPTERYGII	CLUPEIFORMES	ENGRAULIDAE	Anchoa
ANIMALIA	CHORDATA	ACTINOPTERYGII	GOBIIFORMES	GOBIIDAE	Microgobius
ANIMALIA	CHORDATA	ACTINOPTERYGII	BELONIFORMES	HEMIRAMPHIDAE	Hyporhamphus
ANIMALIA	CHORDATA	REPTILIA	TESTUDINES	GEOEMYDIDAE	Orlitia
ANIMALIA	ARTHROPODA	INSECTA	LEPIDOPTERA	PAPILIONIDAE	Ornithoptera
ANIMALIA	CHORDATA	ACTINOPTERYGII	PERCIFORMES	CARANGIDAE	Caranx
ANIMALIA	CHORDATA	REPTILIA	SQUAMATA	ANOMOCHILIDAE	Anomochilus
ANIMALIA	CHORDATA	ACTINOPTERYGII	BELONIFORMES	BELONIDAE	Strongylura
ANIMALIA	CHORDATA	ACTINOPTERYGII	PERCIFORMES	APOGONIDAE	Ostorhinchus
ANIMALIA	CHORDATA	AMPHIBIA	ANURA	BUFONIDAE	Bufotes
ANIMALIA	MOLLUSCA	GASTROPODA	LITTORINIMORPHA	POMATIIDAE	Tudorella
ANIMALIA	MOLLUSCA	BIVALVIA	SPHAERIIDA	SPHAERIIDAE	Sphaerium
ANIMALIA	MOLLUSCA	GASTROPODA	LITTORINIMORPHA	ASSIMINEIDAE	Paludinella
ANIMALIA	MOLLUSCA	GASTROPODA	LITTORINIMORPHA	POMATIIDAE	Pomatias
ANIMALIA	MOLLUSCA	GASTROPODA	HYGROPHILA	PLANORBIDAE	Gyraulus
ANIMALIA	MOLLUSCA	GASTROPODA	HYGROPHILA	ACROLOXIDAE	Acroloxus
ANIMALIA	MOLLUSCA	BIVALVIA	VENERIDA	CYRENIDAE	Corbicula
ANIMALIA	MOLLUSCA	GASTROPODA	HYGROPHILA	PLANORBIDAE	Anisus
ANIMALIA	MOLLUSCA	GASTROPODA	LITTORINIMORPHA	TATEIDAE	Potamopyrgus
ANIMALIA	MOLLUSCA	GASTROPODA	HYGROPHILA	PHYSIDAE	Physella
ANIMALIA	CHORDATA	MAMMALIA	RODENTIA	CRICETIDAE	Euryoryzomys
ANIMALIA	MOLLUSCA	GASTROPODA	HYGROPHILA	LYMNAEIDAE	Pseudosuccinea
ANIMALIA	MOLLUSCA	GASTROPODA	LITTORINIMORPHA	HYDROBIIDAE	Tarraconia
ANIMALIA	MOLLUSCA	GASTROPODA	STYLOMMATOPHORA	ELONIDAE	Norelona
ANIMALIA	MOLLUSCA	GASTROPODA	ARCHITAENIOGLOSSA	CYCLOPHORIDAE	Pholeoteras
ANIMALIA	MOLLUSCA	GASTROPODA	STYLOMMATOPHORA	ENIDAE	Mastus
ANIMALIA	MOLLUSCA	GASTROPODA	STYLOMMATOPHORA	HELICIDAE	Theba
ANIMALIA	MOLLUSCA	GASTROPODA	STYLOMMATOPHORA	GEOMITRIDAE	Candidula
ANIMALIA	CHORDATA	REPTILIA	SQUAMATA	BOIDAE	Eryx
ANIMALIA	CHORDATA	REPTILIA	SQUAMATA	CHAMAELEONIDAE	Chamaeleo
ANIMALIA	CHORDATA	REPTILIA	SQUAMATA	AGAMIDAE	Laudakia
ANIMALIA	CHORDATA	REPTILIA	SQUAMATA	VIPERIDAE	Vipera
ANIMALIA	CHORDATA	REPTILIA	SQUAMATA	AGAMIDAE	Phrynocephalus
ANIMALIA	CHORDATA	REPTILIA	SQUAMATA	PSAMMOPHIIDAE	Malpolon
ANIMALIA	CHORDATA	REPTILIA	SQUAMATA	LACERTIDAE	Eremias
ANIMALIA	CHORDATA	REPTILIA	SQUAMATA	ANGUIDAE	Pseudopus
ANIMALIA	CHORDATA	REPTILIA	SQUAMATA	COLUBRIDAE	Elaphe
ANIMALIA	CHORDATA	REPTILIA	SQUAMATA	COLUBRIDAE	Dolichophis
ANIMALIA	CHORDATA	REPTILIA	SQUAMATA	COLUBRIDAE	Hemorrhois
ANIMALIA	CHORDATA	REPTILIA	SQUAMATA	TYPHLOPIDAE	Xerotyphlops
ANIMALIA	CHORDATA	REPTILIA	SQUAMATA	LACERTIDAE	Ophisops
ANIMALIA	CHORDATA	REPTILIA	SQUAMATA	VIPERIDAE	Gloydius
ANIMALIA	CHORDATA	REPTILIA	SQUAMATA	SCINCIDAE	Chalcides
ANIMALIA	CHORDATA	REPTILIA	SQUAMATA	COLUBRIDAE	Coronella
ANIMALIA	CHORDATA	REPTILIA	SQUAMATA	SCINCIDAE	Eumeces
ANIMALIA	CHORDATA	REPTILIA	SQUAMATA	VIPERIDAE	Macrovipera
ANIMALIA	CHORDATA	REPTILIA	TESTUDINES	EMYDIDAE	Emys
ANIMALIA	ARTHROPODA	INSECTA	ODONATA	COENAGRIONIDAE	Enallagma
ANIMALIA	CHORDATA	ACTINOPTERYGII	PERCIFORMES	SPARIDAE	Pagrus
ANIMALIA	ARTHROPODA	MALACOSTRACA	DECAPODA	PALAEMONIDAE	Palaemonetes
ANIMALIA	ARTHROPODA	MALACOSTRACA	DECAPODA	ATYIDAE	Palaemonias
ANIMALIA	MOLLUSCA	GASTROPODA	ARCHITAENIOGLOSSA	DIPLOMMATINIDAE	Palaina
ANIMALIA	MOLLUSCA	GASTROPODA	STYLOMMATOPHORA	EUCONULIDAE	Palaua
ANIMALIA	CHORDATA	REPTILIA	TESTUDINES	TRIONYCHIDAE	Palea
ANIMALIA	ARTHROPODA	INSECTA	LEPIDOPTERA	PAPILIONIDAE	Battus
ANIMALIA	ARTHROPODA	INSECTA	LEPIDOPTERA	PAPILIONIDAE	Papilio
ANIMALIA	ARTHROPODA	INSECTA	LEPIDOPTERA	PAPILIONIDAE	Graphium
ANIMALIA	ARTHROPODA	INSECTA	LEPIDOPTERA	LYCAENIDAE	Euchrysops
ANIMALIA	ARTHROPODA	INSECTA	LEPIDOPTERA	LYCAENIDAE	Tarucus
ANIMALIA	CHORDATA	ACTINOPTERYGII	GOBIIFORMES	GOBIIDAE	Favonigobius
ANIMALIA	ARTHROPODA	INSECTA	LEPIDOPTERA	PAPILIONIDAE	Protographium
ANIMALIA	ARTHROPODA	INSECTA	LEPIDOPTERA	PIERIDAE	Eurema
ANIMALIA	ARTHROPODA	INSECTA	LEPIDOPTERA	NYMPHALIDAE	Limenitis
ANIMALIA	ARTHROPODA	INSECTA	LEPIDOPTERA	NYMPHALIDAE	Libytheana
ANIMALIA	ARTHROPODA	INSECTA	LEPIDOPTERA	NYMPHALIDAE	Danaus
ANIMALIA	ARTHROPODA	INSECTA	LEPIDOPTERA	NYMPHALIDAE	Hipparchia
ANIMALIA	ARTHROPODA	INSECTA	LEPIDOPTERA	PAPILIONIDAE	Parides
ANIMALIA	ARTHROPODA	INSECTA	LEPIDOPTERA	NYMPHALIDAE	Argynnis
ANIMALIA	ARTHROPODA	INSECTA	LEPIDOPTERA	PAPILIONIDAE	Troides
ANIMALIA	ARTHROPODA	INSECTA	LEPIDOPTERA	PAPILIONIDAE	Eurytides
ANIMALIA	ARTHROPODA	INSECTA	LEPIDOPTERA	NYMPHALIDAE	Vanessa
ANIMALIA	ARTHROPODA	INSECTA	LEPIDOPTERA	LYCAENIDAE	Chloroselas
ANIMALIA	CHORDATA	CHONDRICHTHYES	RAJIFORMES	RAJIDAE	Leucoraja
ANIMALIA	CHORDATA	CHONDRICHTHYES	RAJIFORMES	RAJIDAE	Dactylobatus
ANIMALIA	CHORDATA	CHONDRICHTHYES	RHINOPRISTIFORMES	RHINOBATIDAE	Pseudobatos
ANIMALIA	CHORDATA	CHONDRICHTHYES	CARCHARHINIFORMES	CARCHARHINIDAE	Carcharhinus
ANIMALIA	CHORDATA	CHONDRICHTHYES	SQUALIFORMES	SOMNIOSIDAE	Somniosus
ANIMALIA	CHORDATA	CHONDRICHTHYES	MYLIOBATIFORMES	MYLIOBATIDAE	Myliobatis
ANIMALIA	CHORDATA	CHONDRICHTHYES	SQUALIFORMES	ETMOPTERIDAE	Etmopterus
ANIMALIA	CHORDATA	CHONDRICHTHYES	RAJIFORMES	RAJIDAE	Dipturus
ANIMALIA	CHORDATA	CHONDRICHTHYES	CARCHARHINIFORMES	TRIAKIDAE	Mustelus
ANIMALIA	CHORDATA	CHONDRICHTHYES	RAJIFORMES	ANACANTHOBATIDAE	Springeria
ANIMALIA	CHORDATA	CHONDRICHTHYES	RAJIFORMES	GURGESIELLIDAE	Cruriraja
ANIMALIA	CHORDATA	CHONDRICHTHYES	LAMNIFORMES	ALOPIIDAE	Alopias
ANIMALIA	CHORDATA	CHONDRICHTHYES	MYLIOBATIFORMES	POTAMOTRYGONIDAE	Plesiotrygon
ANIMALIA	CHORDATA	CHONDRICHTHYES	RAJIFORMES	RAJIDAE	Rajella
ANIMALIA	CHORDATA	CHONDRICHTHYES	MYLIOBATIFORMES	DASYATIDAE	Pteroplatytrygon
ANIMALIA	CHORDATA	AMPHIBIA	ANURA	PYXICEPHALIDAE	Tomopterna
ANIMALIA	MOLLUSCA	CEPHALOPODA	SEPIOLIDA	SEPIOLIDAE	Semirossia
ANIMALIA	MOLLUSCA	CEPHALOPODA	SEPIOLIDA	SEPIOLIDAE	Austrorossia
ANIMALIA	MOLLUSCA	CEPHALOPODA	SEPIIDA	SEPIIDAE	Sepia
ANIMALIA	MOLLUSCA	CEPHALOPODA	SEPIIDA	SEPIADARIIDAE	Sepioloidea
ANIMALIA	MOLLUSCA	CEPHALOPODA	SEPIIDA	SEPIIDAE	Sepiella
ANIMALIA	MOLLUSCA	CEPHALOPODA	SEPIOLIDA	SEPIOLIDAE	Rossia
ANIMALIA	MOLLUSCA	CEPHALOPODA	SEPIOLIDA	SEPIOLIDAE	Stoloteuthis
ANIMALIA	MOLLUSCA	CEPHALOPODA	OCTOPODA	MEGALELEDONIDAE	Megaleledone
ANIMALIA	MOLLUSCA	CEPHALOPODA	SEPIOLIDA	SEPIOLIDAE	Sepiola
ANIMALIA	MOLLUSCA	CEPHALOPODA	SEPIOLIDA	SEPIOLIDAE	Euprymna
ANIMALIA	MOLLUSCA	CEPHALOPODA	SEPIOLIDA	SEPIOLIDAE	Neorossia
ANIMALIA	MOLLUSCA	CEPHALOPODA	SEPIOLIDA	SEPIOLIDAE	Sepiolina
ANIMALIA	MOLLUSCA	CEPHALOPODA	IDIOSEPIIDA	IDIOSEPIIDAE	Idiosepius
ANIMALIA	MOLLUSCA	CEPHALOPODA	SEPIIDA	SEPIADARIIDAE	Sepiadarium
ANIMALIA	MOLLUSCA	CEPHALOPODA	SEPIIDA	SEPIIDAE	Rhombosepion
ANIMALIA	MOLLUSCA	CEPHALOPODA	SEPIOLIDA	SEPIOLIDAE	Heteroteuthis
ANIMALIA	MOLLUSCA	CEPHALOPODA	SEPIIDA	SEPIIDAE	Metasepia
ANIMALIA	MOLLUSCA	CEPHALOPODA	SEPIOLIDA	SEPIOLIDAE	Nectoteuthis
ANIMALIA	MOLLUSCA	CEPHALOPODA	SEPIOLIDA	SEPIOLIDAE	Rondeletiola
ANIMALIA	MOLLUSCA	CEPHALOPODA	SEPIOLIDA	SEPIOLIDAE	Sepietta
ANIMALIA	MOLLUSCA	CEPHALOPODA	MYOPSIDA	LOLIGINIDAE	Loligo
ANIMALIA	MOLLUSCA	CEPHALOPODA	OCTOPODA	OCTOPODIDAE	Octopus
ANIMALIA	MOLLUSCA	CEPHALOPODA	SEPIOLIDA	SEPIOLIDAE	Inioteuthis
ANIMALIA	MOLLUSCA	CEPHALOPODA	SPIRULIDA	SPIRULIDAE	Spirula
ANIMALIA	MOLLUSCA	CEPHALOPODA	SEPIOLIDA	SEPIOLIDAE	Iridoteuthis
ANIMALIA	MOLLUSCA	CEPHALOPODA	OCTOPODA	MEGALELEDONIDAE	Pareledone
ANIMALIA	MOLLUSCA	CEPHALOPODA	OCTOPODA	MEGALELEDONIDAE	Adelieledone
ANIMALIA	MOLLUSCA	CEPHALOPODA	OCTOPODA	MEGALELEDONIDAE	Thaumeledone
ANIMALIA	MOLLUSCA	CEPHALOPODA	OCTOPODA	MEGALELEDONIDAE	Praealtus
ANIMALIA	MOLLUSCA	CEPHALOPODA	OCTOPODA	MEGALELEDONIDAE	Tetracheledone
ANIMALIA	MOLLUSCA	CEPHALOPODA	OCTOPODA	MEGALELEDONIDAE	Bathypurpurata
ANIMALIA	MOLLUSCA	CEPHALOPODA	OCTOPODA	MEGALELEDONIDAE	Velodona
ANIMALIA	MOLLUSCA	CEPHALOPODA	OCTOPODA	MEGALELEDONIDAE	Vosseledone
ANIMALIA	MOLLUSCA	GASTROPODA	STYLOMMATOPHORA	PARTULIDAE	Partula
ANIMALIA	MOLLUSCA	CEPHALOPODA	BATHYTEUTHIDA	BATHYTEUTHIDAE	Bathyteuthis
ANIMALIA	MOLLUSCA	CEPHALOPODA	OCTOPODA	AMPHITRETIDAE	Amphitretus
ANIMALIA	MOLLUSCA	CEPHALOPODA	OEGOPSIDA	OMMASTREPHIDAE	Todarodes
ANIMALIA	MOLLUSCA	CEPHALOPODA	MYOPSIDA	LOLIGINIDAE	Uroteuthis
ANIMALIA	MOLLUSCA	CEPHALOPODA	OEGOPSIDA	MASTIGOTEUTHIDAE	Mastigoteuthis
ANIMALIA	MOLLUSCA	CEPHALOPODA	OEGOPSIDA	ENOPLOTEUTHIDAE	Enoploteuthis
ANIMALIA	MOLLUSCA	CEPHALOPODA	OEGOPSIDA	CRANCHIIDAE	Helicocranchia
ANIMALIA	MOLLUSCA	CEPHALOPODA	OEGOPSIDA	HISTIOTEUTHIDAE	Histioteuthis
ANIMALIA	MOLLUSCA	CEPHALOPODA	OEGOPSIDA	CRANCHIIDAE	Egea
ANIMALIA	MOLLUSCA	CEPHALOPODA	BATHYTEUTHIDA	CHTENOPTERYGIDAE	Chtenopteryx
ANIMALIA	MOLLUSCA	CEPHALOPODA	OCTOPODA	OCTOPODIDAE	Ameloctopus
ANIMALIA	MOLLUSCA	CEPHALOPODA	OCTOPODA	OCTOPODIDAE	Callistoctopus
ANIMALIA	MOLLUSCA	CEPHALOPODA	OCTOPODA	ENTEROCTOPODIDAE	Muusoctopus
ANIMALIA	MOLLUSCA	CEPHALOPODA	OEGOPSIDA	CRANCHIIDAE	Leachia
ANIMALIA	MOLLUSCA	CEPHALOPODA	OCTOPODA	OPISTHOTEUTHIDAE	Opisthoteuthis
ANIMALIA	MOLLUSCA	CEPHALOPODA	OCTOPODA	OPISTHOTEUTHIDAE	Grimpoteuthis
ANIMALIA	MOLLUSCA	CEPHALOPODA	OEGOPSIDA	OCTOPOTEUTHIDAE	Octopoteuthis
ANIMALIA	MOLLUSCA	CEPHALOPODA	MYOPSIDA	LOLIGINIDAE	Afrololigo
ANIMALIA	MOLLUSCA	CEPHALOPODA	OEGOPSIDA	ENOPLOTEUTHIDAE	Abralia
ANIMALIA	MOLLUSCA	CEPHALOPODA	MYOPSIDA	LOLIGINIDAE	Loliolus
ANIMALIA	MOLLUSCA	CEPHALOPODA	OCTOPODA	OCTOPODIDAE	Amphioctopus
ANIMALIA	MOLLUSCA	CEPHALOPODA	OEGOPSIDA	OMMASTREPHIDAE	Eucleoteuthis
ANIMALIA	MOLLUSCA	CEPHALOPODA	OEGOPSIDA	GONATIDAE	Gonatopsis
ANIMALIA	MOLLUSCA	CEPHALOPODA	OEGOPSIDA	GONATIDAE	Gonatus
ANIMALIA	MOLLUSCA	CEPHALOPODA	OEGOPSIDA	ENOPLOTEUTHIDAE	Abraliopsis
ANIMALIA	MOLLUSCA	CEPHALOPODA	MYOPSIDA	LOLIGINIDAE	Pickfordiateuthis
ANIMALIA	MOLLUSCA	CEPHALOPODA	OCTOPODA	ELEDONIDAE	Eledone
ANIMALIA	MOLLUSCA	CEPHALOPODA	OEGOPSIDA	HISTIOTEUTHIDAE	Stigmatoteuthis
ANIMALIA	MOLLUSCA	CEPHALOPODA	OCTOPODA	CIRROTEUTHIDAE	Cirrothauma
ANIMALIA	MOLLUSCA	CEPHALOPODA	OEGOPSIDA	CRANCHIIDAE	Cranchia
ANIMALIA	MOLLUSCA	CEPHALOPODA	OEGOPSIDA	CRANCHIIDAE	Taonius
ANIMALIA	MOLLUSCA	CEPHALOPODA	OEGOPSIDA	BRACHIOTEUTHIDAE	Brachioteuthis
ANIMALIA	MOLLUSCA	CEPHALOPODA	OEGOPSIDA	CRANCHIIDAE	Liguriella
ANIMALIA	MOLLUSCA	CEPHALOPODA	OEGOPSIDA	CHIROTEUTHIDAE	Grimalditeuthis
ANIMALIA	MOLLUSCA	CEPHALOPODA	OEGOPSIDA	CRANCHIIDAE	Galiteuthis
ANIMALIA	MOLLUSCA	CEPHALOPODA	OCTOPODA	OCTOPODIDAE	Hapalochlaena
ANIMALIA	MOLLUSCA	CEPHALOPODA	OCTOPODA	BATHYPOLYPODIDAE	Bathypolypus
ANIMALIA	MOLLUSCA	CEPHALOPODA	OCTOPODA	ENTEROCTOPODIDAE	Enteroctopus
ANIMALIA	MOLLUSCA	CEPHALOPODA	OEGOPSIDA	OMMASTREPHIDAE	Dosidicus
ANIMALIA	MOLLUSCA	CEPHALOPODA	OEGOPSIDA	JOUBINITEUTHIDAE	Joubiniteuthis
ANIMALIA	MOLLUSCA	CEPHALOPODA	OEGOPSIDA	CHIROTEUTHIDAE	Planctoteuthis
ANIMALIA	MOLLUSCA	CEPHALOPODA	OCTOPODA	MEGALELEDONIDAE	Graneledone
ANIMALIA	MOLLUSCA	CEPHALOPODA	NAUTILIDA	NAUTILIDAE	Nautilus
ANIMALIA	MOLLUSCA	CEPHALOPODA	OEGOPSIDA	CRANCHIIDAE	Megalocranchia
ANIMALIA	MOLLUSCA	CEPHALOPODA	OCTOPODA	CIRROCTOPODIDAE	Cirroctopus
ANIMALIA	MOLLUSCA	CEPHALOPODA	OEGOPSIDA	CRANCHIIDAE	Teuthowenia
ANIMALIA	MOLLUSCA	CEPHALOPODA	MYOPSIDA	LOLIGINIDAE	Doryteuthis
ANIMALIA	MOLLUSCA	CEPHALOPODA	OCTOPODA	AMPHITRETIDAE	Japetella
ANIMALIA	MOLLUSCA	CEPHALOPODA	OCTOPODA	OCTOPODIDAE	Euaxoctopus
ANIMALIA	MOLLUSCA	CEPHALOPODA	OCTOPODA	AMPHITRETIDAE	Vitreledonella
ANIMALIA	MOLLUSCA	CEPHALOPODA	OCTOPODA	OCTOPODIDAE	Grimpella
ANIMALIA	MOLLUSCA	CEPHALOPODA	OEGOPSIDA	ONYCHOTEUTHIDAE	Onykia
ANIMALIA	MOLLUSCA	CEPHALOPODA	OEGOPSIDA	ONYCHOTEUTHIDAE	Notonykia
ANIMALIA	MOLLUSCA	CEPHALOPODA	OEGOPSIDA	OMMASTREPHIDAE	Illex
ANIMALIA	MOLLUSCA	CEPHALOPODA	OEGOPSIDA	LYCOTEUTHIDAE	Lycoteuthis
ANIMALIA	MOLLUSCA	CEPHALOPODA	OCTOPODA	OCTOPODIDAE	Macrotritopus
ANIMALIA	MOLLUSCA	CEPHALOPODA	OCTOPODA	OCTOPODIDAE	Paroctopus
ANIMALIA	MOLLUSCA	CEPHALOPODA	OCTOPODA	MEGALELEDONIDAE	Microeledone
ANIMALIA	MOLLUSCA	CEPHALOPODA	MYOPSIDA	LOLIGINIDAE	Heterololigo
ANIMALIA	MOLLUSCA	CEPHALOPODA	OCTOPODA	OCTOPODIDAE	Macrochlaena
ANIMALIA	MOLLUSCA	CEPHALOPODA	OEGOPSIDA	LYCOTEUTHIDAE	Selenoteuthis
ANIMALIA	MOLLUSCA	CEPHALOPODA	OEGOPSIDA	PSYCHROTEUTHIDAE	Psychroteuthis
ANIMALIA	MOLLUSCA	CEPHALOPODA	MYOPSIDA	LOLIGINIDAE	Alloteuthis
ANIMALIA	MOLLUSCA	CEPHALOPODA	OCTOPODA	ARGONAUTIDAE	Argonauta
ANIMALIA	MOLLUSCA	CEPHALOPODA	OEGOPSIDA	CHIROTEUTHIDAE	Chiroteuthis
ANIMALIA	MOLLUSCA	CEPHALOPODA	OCTOPODA	OCTOPODIDAE	Abdopus
ANIMALIA	MOLLUSCA	CEPHALOPODA	OCTOPODA	CIRROTEUTHIDAE	Cirroteuthis
ANIMALIA	MOLLUSCA	CEPHALOPODA	OCTOPODA	MEGALELEDONIDAE	Bentheledone
ANIMALIA	MOLLUSCA	CEPHALOPODA	OEGOPSIDA	ANCISTROCHEIRIDAE	Ancistrocheirus
ANIMALIA	MOLLUSCA	CEPHALOPODA	OEGOPSIDA	LYCOTEUTHIDAE	Nematolampas
ANIMALIA	MOLLUSCA	CEPHALOPODA	MYOPSIDA	LOLIGINIDAE	Lolliguncula
ANIMALIA	MOLLUSCA	CEPHALOPODA	OEGOPSIDA	OMMASTREPHIDAE	Nototodarus
ANIMALIA	MOLLUSCA	CEPHALOPODA	OCTOPODA	OCTOPODIDAE	Galeoctopus
ANIMALIA	MOLLUSCA	CEPHALOPODA	OEGOPSIDA	ONYCHOTEUTHIDAE	Onychoteuthis
ANIMALIA	MOLLUSCA	CEPHALOPODA	OCTOPODA	TREMOCTOPODIDAE	Tremoctopus
ANIMALIA	MOLLUSCA	CEPHALOPODA	OEGOPSIDA	CRANCHIIDAE	Sandalops
ANIMALIA	MOLLUSCA	CEPHALOPODA	OEGOPSIDA	OMMASTREPHIDAE	Ornithoteuthis
ANIMALIA	MOLLUSCA	CEPHALOPODA	OCTOPODA	OCYTHOIDAE	Ocythoe
ANIMALIA	MOLLUSCA	CEPHALOPODA	OCTOPODA	OCTOPODIDAE	Pteroctopus
ANIMALIA	MOLLUSCA	CEPHALOPODA	OCTOPODA	OCTOPODIDAE	Robsonella
ANIMALIA	MOLLUSCA	CEPHALOPODA	OEGOPSIDA	PYROTEUTHIDAE	Pyroteuthis
ANIMALIA	MOLLUSCA	CEPHALOPODA	NAUTILIDA	NAUTILIDAE	Allonautilus
ANIMALIA	MOLLUSCA	CEPHALOPODA	OEGOPSIDA	ONYCHOTEUTHIDAE	Ancistroteuthis
ANIMALIA	MOLLUSCA	CEPHALOPODA	OCTOPODA	OCTOPODIDAE	Cistopus
ANIMALIA	MOLLUSCA	CEPHALOPODA	OEGOPSIDA	BATOTEUTHIDAE	Batoteuthis
ANIMALIA	MOLLUSCA	CEPHALOPODA	OCTOPODA	OCTOPODIDAE	Teretoctopus
ANIMALIA	MOLLUSCA	CEPHALOPODA	OEGOPSIDA	CHIROTEUTHIDAE	Asperoteuthis
ANIMALIA	MOLLUSCA	CEPHALOPODA	OEGOPSIDA	CRANCHIIDAE	Liocranchia
ANIMALIA	MOLLUSCA	CEPHALOPODA	OCTOPODA	ENTEROCTOPODIDAE	Vulcanoctopus
ANIMALIA	MOLLUSCA	CEPHALOPODA	OCTOPODA	OCTOPODIDAE	Scaergus
ANIMALIA	MOLLUSCA	CEPHALOPODA	OEGOPSIDA	ENOPLOTEUTHIDAE	Watasenia
ANIMALIA	MOLLUSCA	CEPHALOPODA	OEGOPSIDA	OMMASTREPHIDAE	Sthenoteuthis
ANIMALIA	MOLLUSCA	CEPHALOPODA	OEGOPSIDA	GONATIDAE	Eogonatus
ANIMALIA	MOLLUSCA	CEPHALOPODA	OEGOPSIDA	OMMASTREPHIDAE	Ommastrephes
ANIMALIA	MOLLUSCA	CEPHALOPODA	OEGOPSIDA	CRANCHIIDAE	Mesonychoteuthis
ANIMALIA	MOLLUSCA	CEPHALOPODA	OCTOPODA	STAUROTEUTHIDAE	Stauroteuthis
ANIMALIA	MOLLUSCA	CEPHALOPODA	OEGOPSIDA	CYCLOTEUTHIDAE	Discoteuthis
ANIMALIA	MOLLUSCA	CEPHALOPODA	OEGOPSIDA	ONYCHOTEUTHIDAE	Callimachus
ANIMALIA	MOLLUSCA	CEPHALOPODA	OCTOPODA	ENTEROCTOPODIDAE	Sasakiopus
ANIMALIA	MOLLUSCA	CEPHALOPODA	OCTOPODA	ALLOPOSIDAE	Haliphron
ANIMALIA	MOLLUSCA	CEPHALOPODA	OEGOPSIDA	LYCOTEUTHIDAE	Lampadioteuthis
ANIMALIA	MOLLUSCA	CEPHALOPODA	OEGOPSIDA	CYCLOTEUTHIDAE	Cycloteuthis
ANIMALIA	MOLLUSCA	CEPHALOPODA	OEGOPSIDA	PHOLIDOTEUTHIDAE	Pholidoteuthis
ANIMALIA	MOLLUSCA	CEPHALOPODA	OEGOPSIDA	GONATIDAE	Berryteuthis
ANIMALIA	MOLLUSCA	CEPHALOPODA	OEGOPSIDA	NEOTEUTHIDAE	Alluroteuthis
ANIMALIA	MOLLUSCA	CEPHALOPODA	OEGOPSIDA	ARCHITEUTHIDAE	Architeuthis
ANIMALIA	MOLLUSCA	CEPHALOPODA	OEGOPSIDA	OCTOPOTEUTHIDAE	Taningia
ANIMALIA	MOLLUSCA	CEPHALOPODA	OEGOPSIDA	NEOTEUTHIDAE	Nototeuthis
ANIMALIA	MOLLUSCA	CEPHALOPODA	OEGOPSIDA	ONYCHOTEUTHIDAE	Filippovia
ANIMALIA	MOLLUSCA	CEPHALOPODA	OEGOPSIDA	LEPIDOTEUTHIDAE	Lepidoteuthis
ANIMALIA	MOLLUSCA	CEPHALOPODA	OEGOPSIDA	OMMASTREPHIDAE	Hyaloteuthis
ANIMALIA	MOLLUSCA	CEPHALOPODA	OCTOPODA	OCTOPODIDAE	Macroctopus
ANIMALIA	MOLLUSCA	CEPHALOPODA	OEGOPSIDA	PROMACHOTEUTHIDAE	Promachoteuthis
ANIMALIA	MOLLUSCA	CEPHALOPODA	OEGOPSIDA	OMMASTREPHIDAE	Martialia
ANIMALIA	MOLLUSCA	CEPHALOPODA	OCTOPODA	AMPHITRETIDAE	Bolitaena
ANIMALIA	MOLLUSCA	CEPHALOPODA	MYOPSIDA	LOLIGINIDAE	Sepioteuthis
ANIMALIA	MOLLUSCA	CEPHALOPODA	OEGOPSIDA	CRANCHIIDAE	Bathothauma
ANIMALIA	MOLLUSCA	CEPHALOPODA	OEGOPSIDA	PYROTEUTHIDAE	Pterygioteuthis
ANIMALIA	MOLLUSCA	CEPHALOPODA	OCTOPODA	OPISTHOTEUTHIDAE	Luteuthis
ANIMALIA	MOLLUSCA	CEPHALOPODA	OEGOPSIDA	MAGNAPINNIDAE	Magnapinna
ANIMALIA	MOLLUSCA	CEPHALOPODA	OEGOPSIDA	NEOTEUTHIDAE	Neoteuthis
ANIMALIA	MOLLUSCA	CEPHALOPODA	OEGOPSIDA	ONYCHOTEUTHIDAE	Kondakovia
ANIMALIA	CHORDATA	REPTILIA	TESTUDINES	GEOEMYDIDAE	Cuora
ANIMALIA	CHORDATA	REPTILIA	TESTUDINES	GEOEMYDIDAE	Cyclemys
ANIMALIA	CHORDATA	REPTILIA	TESTUDINES	TESTUDINIDAE	Centrochelys
ANIMALIA	CHORDATA	REPTILIA	TESTUDINES	PELOMEDUSIDAE	Pelusios
ANIMALIA	CHORDATA	REPTILIA	TESTUDINES	TRIONYCHIDAE	Cycloderma
ANIMALIA	CHORDATA	REPTILIA	TESTUDINES	GEOEMYDIDAE	Batagur
ANIMALIA	CHORDATA	REPTILIA	SQUAMATA	VIPERIDAE	Pseudocerastes
ANIMALIA	CHORDATA	REPTILIA	SQUAMATA	AGAMIDAE	Trapelus
ANIMALIA	CHORDATA	REPTILIA	SQUAMATA	VARANIDAE	Varanus
ANIMALIA	CHORDATA	REPTILIA	SQUAMATA	SPHAERODACTYLIDAE	Teratoscincus
ANIMALIA	CHORDATA	REPTILIA	SQUAMATA	AGAMIDAE	Saara
ANIMALIA	CHORDATA	REPTILIA	SQUAMATA	LACERTIDAE	Acanthodactylus
ANIMALIA	CHORDATA	REPTILIA	SQUAMATA	COLUBRIDAE	Spalerosophis
ANIMALIA	CHORDATA	REPTILIA	SQUAMATA	GEKKONIDAE	Alsophylax
ANIMALIA	CHORDATA	REPTILIA	SQUAMATA	VIPERIDAE	Cerastes
ANIMALIA	CHORDATA	REPTILIA	SQUAMATA	COLUBRIDAE	Platyceps
ANIMALIA	CHORDATA	REPTILIA	SQUAMATA	AGAMIDAE	Paralaudakia
ANIMALIA	CHORDATA	REPTILIA	SQUAMATA	GEKKONIDAE	Tenuidactylus
ANIMALIA	CHORDATA	REPTILIA	SQUAMATA	PSAMMOPHIIDAE	Psammophis
ANIMALIA	CHORDATA	REPTILIA	SQUAMATA	SCINCIDAE	Scincus
ANIMALIA	CHORDATA	REPTILIA	SQUAMATA	GEKKONIDAE	Microgecko
ANIMALIA	CHORDATA	REPTILIA	SQUAMATA	COLUBRIDAE	Rhynchocalamus
ANIMALIA	CHORDATA	REPTILIA	SQUAMATA	ELAPIDAE	Naja
ANIMALIA	CHORDATA	REPTILIA	SQUAMATA	TROGONOPHIDAE	Diplometopon
ANIMALIA	CHORDATA	REPTILIA	SQUAMATA	COLUBRIDAE	Ptyas
ANIMALIA	CHORDATA	REPTILIA	SQUAMATA	COLUBRIDAE	Lycodon
ANIMALIA	CHORDATA	REPTILIA	SQUAMATA	LEPTOTYPHLOPIDAE	Myriopholis
ANIMALIA	CHORDATA	REPTILIA	SQUAMATA	PHYLLODACTYLIDAE	Ptyodactylus
ANIMALIA	CHORDATA	REPTILIA	SQUAMATA	GEKKONIDAE	Hemidactylus
ANIMALIA	CHORDATA	REPTILIA	SQUAMATA	COLUBRIDAE	Eirenis
ANIMALIA	CHORDATA	REPTILIA	SQUAMATA	GEKKONIDAE	Cyrtopodion
ANIMALIA	CHORDATA	REPTILIA	SQUAMATA	LACERTIDAE	Mesalina
ANIMALIA	CHORDATA	REPTILIA	SQUAMATA	SCINCIDAE	Ophiomorus
ANIMALIA	CHORDATA	REPTILIA	SQUAMATA	COLUBRIDAE	Boiga
ANIMALIA	CHORDATA	REPTILIA	SQUAMATA	AGAMIDAE	Calotes
ANIMALIA	CHORDATA	REPTILIA	SQUAMATA	VIPERIDAE	Echis
ANIMALIA	CHORDATA	REPTILIA	SQUAMATA	VIPERIDAE	Eristicophis
ANIMALIA	CHORDATA	REPTILIA	SQUAMATA	GEKKONIDAE	Bunopus
ANIMALIA	CHORDATA	REPTILIA	SQUAMATA	SCINCIDAE	Eurylepis
ANIMALIA	CHORDATA	REPTILIA	SQUAMATA	EUBLEPHARIDAE	Eublepharis
ANIMALIA	CHORDATA	REPTILIA	SQUAMATA	SCINCIDAE	Ablepharus
ANIMALIA	CHORDATA	REPTILIA	SQUAMATA	GEKKONIDAE	Rhinogekko
ANIMALIA	CHORDATA	REPTILIA	SQUAMATA	GEKKONIDAE	Crossobamon
ANIMALIA	CHORDATA	ACTINOPTERYGII	GASTEROSTEIFORMES	PEGASIDAE	Pegasus
ANIMALIA	CHORDATA	REPTILIA	SQUAMATA	ELAPIDAE	Walterinnesia
ANIMALIA	CHORDATA	REPTILIA	SQUAMATA	COLUBRIDAE	Lytorhynchus
ANIMALIA	MOLLUSCA	BIVALVIA	UNIONIDA	UNIONIDAE	Pegias
ANIMALIA	MOLLUSCA	BIVALVIA	UNIONIDA	UNIONIDAE	Unio
ANIMALIA	MOLLUSCA	GASTROPODA	LITTORINIMORPHA	HYDROBIIDAE	Islamia
ANIMALIA	MOLLUSCA	GASTROPODA	LITTORINIMORPHA	HYDROBIIDAE	Mienisiella
ANIMALIA	MOLLUSCA	BIVALVIA	UNIONIDA	UNIONIDAE	Anodonta
ANIMALIA	MOLLUSCA	BIVALVIA	UNIONIDA	UNIONIDAE	Leguminaia
ANIMALIA	MOLLUSCA	BIVALVIA	UNIONIDA	MARGARITIFERIDAE	Pseudunio
ANIMALIA	MOLLUSCA	GASTROPODA	LITTORINIMORPHA	COCHLIOPIDAE	Heleobia
ANIMALIA	MOLLUSCA	BIVALVIA	MYIDA	DREISSENIDAE	Dreissena
ANIMALIA	MOLLUSCA	GASTROPODA	LITTORINIMORPHA	HYDROBIIDAE	Pseudamnicola
ANIMALIA	MOLLUSCA	GASTROPODA	HYGROPHILA	LYMNAEIDAE	Stagnicola
ANIMALIA	MOLLUSCA	GASTROPODA	LITTORINIMORPHA	HYDROBIIDAE	Belgrandiella
ANIMALIA	CHORDATA	AMPHIBIA	ANURA	MANTELLIDAE	Boophis
ANIMALIA	CHORDATA	ACTINOPTERYGII	PLEURONECTIFORMES	SOLEIDAE	Brachirus
ANIMALIA	CHORDATA	REPTILIA	TESTUDINES	TRIONYCHIDAE	Pelochelys
ANIMALIA	CHORDATA	CHONDRICHTHYES	MYLIOBATIFORMES	POTAMOTRYGONIDAE	Potamotrygon
ANIMALIA	MOLLUSCA	GASTROPODA	CYCLONERITIDA	HYDROCENIDAE	Hydrocena
ANIMALIA	ARTHROPODA	INSECTA	ODONATA	LIBELLULIDAE	Sympetrum
ANIMALIA	MOLLUSCA	GASTROPODA	CYCLONERITIDA	NERITIDAE	Vitta
ANIMALIA	MOLLUSCA	GASTROPODA	CYCLONERITIDA	NERITIDAE	Neritina
ANIMALIA	MOLLUSCA	GASTROPODA	CYCLONERITIDA	NERITIDAE	Septaria
ANIMALIA	MOLLUSCA	GASTROPODA	SORBEOCONCHA	THIARIDAE	Tarebia
ANIMALIA	CHORDATA	ACTINOPTERYGII	CYPRINIFORMES	CYPRINIDAE	Schizothorax
ANIMALIA	CHORDATA	ACTINOPTERYGII	CYPRINIFORMES	BOTIIDAE	Sinibotia
ANIMALIA	CHORDATA	ACTINOPTERYGII	CYPRINIFORMES	GOBIONIDAE	Abbottina
ANIMALIA	CHORDATA	ACTINOPTERYGII	SILURIFORMES	BAGRIDAE	Tachysurus
ANIMALIA	CHORDATA	ACTINOPTERYGII	CYPRINIFORMES	GOBIONIDAE	Pseudogobio
ANIMALIA	CHORDATA	ACTINOPTERYGII	SILURIFORMES	CLARIIDAE	Clarias
ANIMALIA	CHORDATA	ACTINOPTERYGII	PERCIFORMES	CHANNIDAE	Channa
ANIMALIA	CHORDATA	ACTINOPTERYGII	CYPRINIFORMES	XENOCYPRIDIDAE	Parabramis
ANIMALIA	CHORDATA	ACTINOPTERYGII	GOBIIFORMES	ODONTOBUTIDAE	Sineleotris
ANIMALIA	CHORDATA	ACTINOPTERYGII	CYPRINIFORMES	BOTIIDAE	Leptobotia
ANIMALIA	CHORDATA	ACTINOPTERYGII	CYPRINIFORMES	CYPRINIDAE	Luciocyprinus
ANIMALIA	CHORDATA	ACTINOPTERYGII	PERCIFORMES	OSPHRONEMIDAE	Macropodus
ANIMALIA	CHORDATA	ACTINOPTERYGII	CYPRINIFORMES	NEMACHEILIDAE	Nemacheilus
ANIMALIA	CHORDATA	ACTINOPTERYGII	CYPRINIFORMES	GOBIONIDAE	Gobiobotia
ANIMALIA	CHORDATA	ACTINOPTERYGII	CYPRINIFORMES	GOBIONIDAE	Sarcocheilichthys
ANIMALIA	CHORDATA	ACTINOPTERYGII	CYPRINIFORMES	CYPRINIDAE	Osteochilus
ANIMALIA	CHORDATA	ACTINOPTERYGII	CYPRINIFORMES	NEMACHEILIDAE	Schistura
ANIMALIA	CHORDATA	ACTINOPTERYGII	CYPRINIFORMES	CYPRINIDAE	Onychostoma
ANIMALIA	CHORDATA	ACTINOPTERYGII	CYPRINIFORMES	GASTROMYZONTIDAE	Erromyzon
ANIMALIA	CHORDATA	ACTINOPTERYGII	CYPRINIFORMES	CYPRINIDAE	Carassius
ANIMALIA	CHORDATA	ACTINOPTERYGII	CYPRINIFORMES	XENOCYPRIDIDAE	Hemiculter
ANIMALIA	CHORDATA	ACTINOPTERYGII	PERCIFORMES	SINIPERCIDAE	Coreoperca
ANIMALIA	CHORDATA	ACTINOPTERYGII	CYPRINIFORMES	XENOCYPRIDIDAE	Luciobrama
ANIMALIA	CHORDATA	ACTINOPTERYGII	CYPRINIFORMES	NEMACHEILIDAE	Oreonectes
ANIMALIA	CHORDATA	ACTINOPTERYGII	CYPRINIFORMES	ACHEILOGNATHIDAE	Acheilognathus
ANIMALIA	CHORDATA	ACTINOPTERYGII	CYPRINIFORMES	GOBIONIDAE	Squalidus
ANIMALIA	CHORDATA	ACTINOPTERYGII	GOBIIFORMES	ODONTOBUTIDAE	Micropercops
ANIMALIA	CHORDATA	ACTINOPTERYGII	CYPRINIFORMES	GOBIONIDAE	Microphysogobio
ANIMALIA	CHORDATA	ACTINOPTERYGII	GOBIIFORMES	GOBIIDAE	Acentrogobius
ANIMALIA	CHORDATA	ACTINOPTERYGII	CYPRINIFORMES	CYPRINIDAE	Carassioides
ANIMALIA	CHORDATA	ACTINOPTERYGII	CYPRINIFORMES	COBITIDAE	Misgurnus
ANIMALIA	CHORDATA	ACTINOPTERYGII	PERCIFORMES	SINIPERCIDAE	Siniperca
ANIMALIA	CHORDATA	ACTINOPTERYGII	CYPRINIFORMES	CYPRINIDAE	Garra
ANIMALIA	CHORDATA	ACTINOPTERYGII	GOBIIFORMES	ELEOTRIDAE	Eleotris
ANIMALIA	CHORDATA	ACTINOPTERYGII	CYPRINIFORMES	XENOCYPRIDIDAE	Hypophthalmichthys
ANIMALIA	CHORDATA	ACTINOPTERYGII	CYPRINIFORMES	GOBIONIDAE	Hemibarbus
ANIMALIA	CHORDATA	ACTINOPTERYGII	SILURIFORMES	BAGRIDAE	Hemibagrus
ANIMALIA	CHORDATA	ACTINOPTERYGII	CYPRINIFORMES	XENOCYPRIDIDAE	Metzia
ANIMALIA	CHORDATA	ACTINOPTERYGII	CYPRINIFORMES	CYPRINIDAE	Procypris
ANIMALIA	CHORDATA	ACTINOPTERYGII	CLUPEIFORMES	CLUPEIDAE	Clupanodon
ANIMALIA	CHORDATA	ACTINOPTERYGII	OSMERIFORMES	SALANGIDAE	Salanx
ANIMALIA	CHORDATA	ACTINOPTERYGII	CYPRINIFORMES	CYPRINIDAE	Acrossocheilus
ANIMALIA	CHORDATA	ACTINOPTERYGII	CYPRINIFORMES	COBITIDAE	Cobitis
ANIMALIA	CHORDATA	ACTINOPTERYGII	CYPRINIFORMES	GASTROMYZONTIDAE	Liniparhomaloptera
ANIMALIA	CHORDATA	ACTINOPTERYGII	CLUPEIFORMES	ENGRAULIDAE	Coilia
ANIMALIA	MOLLUSCA	GASTROPODA	ARCHITAENIOGLOSSA	VIVIPARIDAE	Angulyagra
ANIMALIA	MOLLUSCA	GASTROPODA	LITTORINIMORPHA	BITHYNIIDAE	Bithynia
ANIMALIA	MOLLUSCA	GASTROPODA	LITTORINIMORPHA	BITHYNIIDAE	Parafossarulus
ANIMALIA	MOLLUSCA	BIVALVIA	UNIONIDA	UNIONIDAE	Lamprotula
ANIMALIA	MOLLUSCA	GASTROPODA	ARCHITAENIOGLOSSA	VIVIPARIDAE	Cipangopaludina
ANIMALIA	MOLLUSCA	GASTROPODA	HYGROPHILA	LYMNAEIDAE	Galba
ANIMALIA	MOLLUSCA	GASTROPODA	ARCHITAENIOGLOSSA	AMPULLARIIDAE	Pomacea
ANIMALIA	MOLLUSCA	GASTROPODA	LITTORINIMORPHA	STENOTHYRIDAE	Stenothyra
ANIMALIA	MOLLUSCA	GASTROPODA	LITTORINIMORPHA	ASSIMINEIDAE	Assiminea
ANIMALIA	MOLLUSCA	GASTROPODA	HYGROPHILA	PLANORBIDAE	Helicorbis
ANIMALIA	MOLLUSCA	GASTROPODA	SORBEOCONCHA	SEMISULCOSPIRIDAE	Semisulcospira
ANIMALIA	MOLLUSCA	GASTROPODA	LITTORINIMORPHA	POMATIOPSIDAE	Tricula
ANIMALIA	MOLLUSCA	GASTROPODA	ARCHITAENIOGLOSSA	AMPULLARIIDAE	Pila
ANIMALIA	MOLLUSCA	GASTROPODA	HYGROPHILA	PLANORBIDAE	Polypylis
ANIMALIA	MOLLUSCA	GASTROPODA	ARCHITAENIOGLOSSA	VIVIPARIDAE	Sinotaia
ANIMALIA	MOLLUSCA	GASTROPODA	HYGROPHILA	PLANORBIDAE	Ferrissia
ANIMALIA	MOLLUSCA	BIVALVIA	UNIONIDA	UNIONIDAE	Lanceolaria
ANIMALIA	CHORDATA	ACTINOPTERYGII	PERCIFORMES	SCIAENIDAE	Otolithoides
ANIMALIA	CHORDATA	ACTINOPTERYGII	CLUPEIFORMES	CLUPEIDAE	Tenualosa
ANIMALIA	CHORDATA	ACTINOPTERYGII	NOT ASSIGNED	AMBASSIDAE	Ambassis
ANIMALIA	CHORDATA	ACTINOPTERYGII	SYNBRANCHIFORMES	MASTACEMBELIDAE	Macrognathus
ANIMALIA	CHORDATA	ACTINOPTERYGII	PERCIFORMES	SCIAENIDAE	Macrospinosa
ANIMALIA	CHORDATA	ACTINOPTERYGII	CYPRINIFORMES	COBITIDAE	Acantopsis
ANIMALIA	CHORDATA	ACTINOPTERYGII	CYPRINODONTIFORMES	APLOCHEILIDAE	Aplocheilus
ANIMALIA	CHORDATA	ACTINOPTERYGII	ANGUILLIFORMES	MORINGUIDAE	Moringua
ANIMALIA	CHORDATA	ACTINOPTERYGII	PERCIFORMES	SCIAENIDAE	Johnius
ANIMALIA	CHORDATA	ACTINOPTERYGII	BELONIFORMES	ZENARCHOPTERIDAE	Zenarchopterus
ANIMALIA	CHORDATA	ACTINOPTERYGII	PERCIFORMES	POLYNEMIDAE	Polynemus
ANIMALIA	CHORDATA	ACTINOPTERYGII	GOBIIFORMES	GOBIIDAE	Amblyeleotris
ANIMALIA	CHORDATA	ACTINOPTERYGII	PERCIFORMES	TOXOTIDAE	Toxotes
ANIMALIA	CHORDATA	ACTINOPTERYGII	SILURIFORMES	SISORIDAE	Exostoma
ANIMALIA	CHORDATA	ACTINOPTERYGII	SILURIFORMES	SISORIDAE	Glyptothorax
ANIMALIA	CHORDATA	ACTINOPTERYGII	GOBIIFORMES	ELEOTRIDAE	Odonteleotris
ANIMALIA	CHORDATA	ACTINOPTERYGII	PERCIFORMES	LATIDAE	Lates
ANIMALIA	CHORDATA	ACTINOPTERYGII	GOBIIFORMES	GOBIIDAE	Hemigobius
ANIMALIA	CHORDATA	ACTINOPTERYGII	CYPRINIFORMES	BOTIIDAE	Botia
ANIMALIA	MOLLUSCA	GASTROPODA	SORBEOCONCHA	PALUDOMIDAE	Paludomus
ANIMALIA	MOLLUSCA	BIVALVIA	VENERIDA	CYRENIDAE	Polymesoda
ANIMALIA	CHORDATA	ACTINOPTERYGII	CYPRINIFORMES	CYPRINIDAE	Placocheilus
ANIMALIA	CHORDATA	ACTINOPTERYGII	CYPRINIFORMES	XENOCYPRIDIDAE	Hainania
ANIMALIA	CHORDATA	ACTINOPTERYGII	CYPRINIFORMES	XENOCYPRIDIDAE	Sinibrama
ANIMALIA	CHORDATA	ACTINOPTERYGII	CYPRINIFORMES	XENOCYPRIDIDAE	Megalobrama
ANIMALIA	CHORDATA	ACTINOPTERYGII	SILURIFORMES	SISORIDAE	Pareuchiloglanis
ANIMALIA	CHORDATA	ACTINOPTERYGII	CYPRINIFORMES	GASTROMYZONTIDAE	Vanmanenia
ANIMALIA	CHORDATA	ACTINOPTERYGII	CYPRINIFORMES	CYPRINIDAE	Spinibarbus
ANIMALIA	CHORDATA	ACTINOPTERYGII	PERCIFORMES	GERREIDAE	Gerres
ANIMALIA	CHORDATA	ACTINOPTERYGII	CYPRINIFORMES	XENOCYPRIDIDAE	Toxabramis
ANIMALIA	CHORDATA	ACTINOPTERYGII	PLEURONECTIFORMES	PARALICHTHYIDAE	Tephrinectes
ANIMALIA	CHORDATA	ACTINOPTERYGII	CYPRINIFORMES	CYPRINIDAE	Scaphiodonichthys
ANIMALIA	CHORDATA	ACTINOPTERYGII	CYPRINIFORMES	CYPRINIDAE	Semilabeo
ANIMALIA	CHORDATA	ACTINOPTERYGII	PLEURONECTIFORMES	CYNOGLOSSIDAE	Cynoglossus
ANIMALIA	CHORDATA	ACTINOPTERYGII	CYPRINIFORMES	GASTROMYZONTIDAE	Beaufortia
ANIMALIA	CHORDATA	ACTINOPTERYGII	ANGUILLIFORMES	OPHICHTHIDAE	Pisodonophis
ANIMALIA	CHORDATA	ACTINOPTERYGII	CYPRINIFORMES	CYPRINIDAE	Folifer
ANIMALIA	CHORDATA	ACTINOPTERYGII	CYPRINIFORMES	XENOCYPRIDIDAE	Parazacco
ANIMALIA	CHORDATA	ACTINOPTERYGII	CYPRINIFORMES	GOBIONIDAE	Saurogobio
ANIMALIA	CHORDATA	ACTINOPTERYGII	SILURIFORMES	SISORIDAE	Bagarius
ANIMALIA	CHORDATA	ACTINOPTERYGII	CYPRINIFORMES	XENOCYPRIDIDAE	Pseudohemiculter
ANIMALIA	CHORDATA	ACTINOPTERYGII	CYPRINIFORMES	BALITORIDAE	Sinogastromyzon
ANIMALIA	CHORDATA	ACTINOPTERYGII	CYPRINIFORMES	XENOCYPRIDIDAE	Pseudolaubuca
ANIMALIA	CHORDATA	ACTINOPTERYGII	SILURIFORMES	ARIIDAE	Netuma
ANIMALIA	CHORDATA	ACTINOPTERYGII	ANGUILLIFORMES	MURAENIDAE	Echidna
ANIMALIA	CHORDATA	ACTINOPTERYGII	GOBIIFORMES	GOBIIDAE	Trypauchen
ANIMALIA	CHORDATA	ACTINOPTERYGII	CYPRINIFORMES	CYPRINIDAE	Barbodes
ANIMALIA	CHORDATA	ACTINOPTERYGII	SILURIFORMES	CRANOGLANIDIDAE	Cranoglanis
ANIMALIA	CHORDATA	ACTINOPTERYGII	PERCIFORMES	LEIOGNATHIDAE	Deveximentum
ANIMALIA	CHORDATA	ACTINOPTERYGII	ANGUILLIFORMES	MURAENIDAE	Gymnothorax
ANIMALIA	CHORDATA	ACTINOPTERYGII	MUGILIFORMES	MUGILIDAE	Osteomugil
ANIMALIA	CHORDATA	ACTINOPTERYGII	CYPRINIFORMES	XENOCYPRIDIDAE	Zacco
ANIMALIA	CHORDATA	ACTINOPTERYGII	CYPRINIFORMES	DANIONIDAE	Rasbora
ANIMALIA	CHORDATA	ACTINOPTERYGII	CYPRINIFORMES	CYPRINIDAE	Cyclocheilichthys
ANIMALIA	CHORDATA	ACTINOPTERYGII	GOBIIFORMES	GOBIIDAE	Parapocryptes
ANIMALIA	CHORDATA	ACTINOPTERYGII	PERCIFORMES	LATEOLABRACIDAE	Lateolabrax
ANIMALIA	CHORDATA	ACTINOPTERYGII	CYPRINIFORMES	ACHEILOGNATHIDAE	Rhodeus
ANIMALIA	CHORDATA	ACTINOPTERYGII	GOBIIFORMES	GOBIIDAE	Taenioides
ANIMALIA	CHORDATA	ACTINOPTERYGII	SILURIFORMES	PLOTOSIDAE	Plotosus
ANIMALIA	CHORDATA	ACTINOPTERYGII	PLEURONECTIFORMES	PLEURONECTIDAE	Verasper
ANIMALIA	CHORDATA	ACTINOPTERYGII	CYPRINIFORMES	CYPRINIDAE	Poropuntius
ANIMALIA	CHORDATA	ACTINOPTERYGII	GOBIIFORMES	GOBIIDAE	Cryptocentrus
ANIMALIA	CHORDATA	ACTINOPTERYGII	SYNBRANCHIFORMES	MASTACEMBELIDAE	Sinobdella
ANIMALIA	CHORDATA	ACTINOPTERYGII	BELONIFORMES	ADRIANICHTHYIDAE	Oryzias
ANIMALIA	CHORDATA	ACTINOPTERYGII	GOBIIFORMES	GOBIIDAE	Rhinogobius
ANIMALIA	CHORDATA	ACTINOPTERYGII	GOBIIFORMES	GOBIIDAE	Periophthalmodon
ANIMALIA	CHORDATA	ACTINOPTERYGII	CYPRINIFORMES	CYPRINIDAE	Neolissochilus
ANIMALIA	CHORDATA	ACTINOPTERYGII	GOBIIFORMES	GOBIIDAE	Tridentiger
ANIMALIA	CHORDATA	ACTINOPTERYGII	SILURIFORMES	SILURIDAE	Pterocryptis
ANIMALIA	CHORDATA	ACTINOPTERYGII	PLEURONECTIFORMES	PSETTODIDAE	Psettodes
ANIMALIA	CHORDATA	ACTINOPTERYGII	TETRAODONTIFORMES	TETRAODONTIDAE	Tetraodon
ANIMALIA	CHORDATA	ACTINOPTERYGII	CYPRINIFORMES	BALITORIDAE	Balitora
ANIMALIA	CHORDATA	ACTINOPTERYGII	CYPRINIFORMES	XENOCYPRIDIDAE	Ochetobius
ANIMALIA	CHORDATA	ACTINOPTERYGII	GOBIIFORMES	GOBIIDAE	Oxyurichthys
ANIMALIA	MOLLUSCA	GASTROPODA	SORBEOCONCHA	PACHYCHILIDAE	Sulcospira
ANIMALIA	ARTHROPODA	INSECTA	ODONATA	AESHNIDAE	Periaeschna
ANIMALIA	ARTHROPODA	INSECTA	ODONATA	CHLOROCYPHIDAE	Rhinocypha
ANIMALIA	ARTHROPODA	INSECTA	ODONATA	GOMPHIDAE	Nihonogomphus
ANIMALIA	ARTHROPODA	INSECTA	ODONATA	GOMPHIDAE	Anisogomphus
ANIMALIA	ARTHROPODA	INSECTA	ODONATA	CALOPTERYGIDAE	Vestalaria
ANIMALIA	ARTHROPODA	INSECTA	ODONATA	GOMPHIDAE	Leptogomphus
ANIMALIA	ARTHROPODA	INSECTA	ODONATA	RHIPIDOLESTIDAE	Rhipidolestes
ANIMALIA	ARTHROPODA	INSECTA	ODONATA	SYNTHEMISTIDAE	Idionyx
ANIMALIA	ARTHROPODA	INSECTA	ODONATA	GOMPHIDAE	Asiagomphus
ANIMALIA	ARTHROPODA	INSECTA	ODONATA	LIBELLULIDAE	Libellula
ANIMALIA	ARTHROPODA	INSECTA	ODONATA	PLATYSTICTIDAE	Sinosticta
ANIMALIA	ARTHROPODA	INSECTA	ODONATA	PLATYCNEMIDIDAE	Calicnemia
ANIMALIA	ARTHROPODA	INSECTA	ODONATA	PLATYCNEMIDIDAE	Platycnemis
ANIMALIA	ARTHROPODA	INSECTA	ODONATA	GOMPHIDAE	Fukienogomphus
ANIMALIA	ARTHROPODA	INSECTA	ODONATA	CHLOROGOMPHIDAE	Chloropetalia
ANIMALIA	ARTHROPODA	INSECTA	ODONATA	MACROMIIDAE	Macromia
ANIMALIA	ARTHROPODA	INSECTA	ODONATA	GOMPHIDAE	Ophiogomphus
ANIMALIA	ARTHROPODA	INSECTA	ODONATA	AESHNIDAE	Cephalaeschna
ANIMALIA	ARTHROPODA	INSECTA	ODONATA	COENAGRIONIDAE	Ceriagrion
ANIMALIA	ARTHROPODA	INSECTA	ODONATA	SYNLESTIDAE	Megalestes
ANIMALIA	ARTHROPODA	INSECTA	ODONATA	CALOPTERYGIDAE	Caliphaea
ANIMALIA	ARTHROPODA	INSECTA	ODONATA	GOMPHIDAE	Lamelligomphus
ANIMALIA	ARTHROPODA	INSECTA	ODONATA	GOMPHIDAE	Stylurus
ANIMALIA	ARTHROPODA	INSECTA	ODONATA	LIBELLULIDAE	Zygonyx
ANIMALIA	ARTHROPODA	INSECTA	ODONATA	AESHNIDAE	Planaeschna
ANIMALIA	ARTHROPODA	INSECTA	ODONATA	CORDULEGASTRIDAE	Anotogaster
ANIMALIA	ARTHROPODA	INSECTA	ODONATA	COENAGRIONIDAE	Paracercion
ANIMALIA	ARTHROPODA	INSECTA	ODONATA	CHLOROGOMPHIDAE	Chlorogomphus
ANIMALIA	ARTHROPODA	INSECTA	ODONATA	EUPHAEIDAE	Euphaea
ANIMALIA	ARTHROPODA	INSECTA	ODONATA	COENAGRIONIDAE	Aciagrion
ANIMALIA	ARTHROPODA	INSECTA	ODONATA	SYNTHEMISTIDAE	Macromidia
ANIMALIA	ARTHROPODA	INSECTA	ODONATA	CALOPTERYGIDAE	Archineura
ANIMALIA	ARTHROPODA	INSECTA	ODONATA	GOMPHIDAE	Megalogomphus
ANIMALIA	ARTHROPODA	INSECTA	ODONATA	GOMPHIDAE	Labrogomphus
ANIMALIA	ARTHROPODA	INSECTA	ODONATA	COENAGRIONIDAE	Ischnura
ANIMALIA	ARTHROPODA	INSECTA	ODONATA	GOMPHIDAE	Melligomphus
ANIMALIA	ARTHROPODA	INSECTA	ODONATA	PLATYSTICTIDAE	Drepanosticta
ANIMALIA	ARTHROPODA	INSECTA	ODONATA	GOMPHIDAE	Gomphidia
ANIMALIA	MOLLUSCA	GASTROPODA	HYGROPHILA	BULINIDAE	Bulinus
ANIMALIA	CHORDATA	ACTINOPTERYGII	PERCIFORMES	BADIDAE	Badis
ANIMALIA	CHORDATA	ACTINOPTERYGII	CYPRINIFORMES	DANIONIDAE	Danio
ANIMALIA	CHORDATA	ACTINOPTERYGII	CYPRINIFORMES	BALITORIDAE	Homalopteroides
ANIMALIA	CHORDATA	ACTINOPTERYGII	CYPRINIFORMES	NEMACHEILIDAE	Triplophysa
ANIMALIA	CHORDATA	ACTINOPTERYGII	SYNBRANCHIFORMES	CHAUDHURIIDAE	Chaudhuria
ANIMALIA	CHORDATA	ACTINOPTERYGII	CYPRINIFORMES	NEMACHEILIDAE	Neonoemacheilus
ANIMALIA	ARTHROPODA	INSECTA	ODONATA	LIBELLULIDAE	Neurothemis
ANIMALIA	ARTHROPODA	INSECTA	ODONATA	GOMPHIDAE	Burmagomphus
ANIMALIA	ARTHROPODA	INSECTA	ODONATA	LIBELLULIDAE	Urothemis
ANIMALIA	CHORDATA	ACTINOPTERYGII	CYPRINODONTIFORMES	PROFUNDULIDAE	Tlaloc
ANIMALIA	CHORDATA	ACTINOPTERYGII	CICHLIFORMES	CICHLIDAE	Vieja
ANIMALIA	CHORDATA	ACTINOPTERYGII	CYPRINODONTIFORMES	POECILIIDAE	Gambusia
ANIMALIA	CHORDATA	ACTINOPTERYGII	CYPRINODONTIFORMES	GOODEIDAE	Allotoca
ANIMALIA	CHORDATA	ACTINOPTERYGII	CICHLIFORMES	CICHLIDAE	Parachromis
ANIMALIA	CHORDATA	ACTINOPTERYGII	ATHERINIFORMES	ATHERINOPSIDAE	Chirostoma
ANIMALIA	CHORDATA	ACTINOPTERYGII	CYPRINODONTIFORMES	POECILIIDAE	Priapella
ANIMALIA	CHORDATA	ACTINOPTERYGII	GOBIIFORMES	GOBIIDAE	Sicydium
ANIMALIA	CHORDATA	ACTINOPTERYGII	GOBIIFORMES	GOBIIDAE	Gobiosoma
ANIMALIA	CHORDATA	ACTINOPTERYGII	CYPRINIFORMES	LEUCISCIDAE	Tampichthys
ANIMALIA	CHORDATA	ACTINOPTERYGII	CYPRINODONTIFORMES	POECILIIDAE	Poeciliopsis
ANIMALIA	CHORDATA	ACTINOPTERYGII	CYPRINODONTIFORMES	GOODEIDAE	Zoogoneticus
ANIMALIA	CHORDATA	ACTINOPTERYGII	CICHLIFORMES	CICHLIDAE	Herichthys
ANIMALIA	CHORDATA	ACTINOPTERYGII	CYPRINODONTIFORMES	GOODEIDAE	Goodea
ANIMALIA	CHORDATA	ACTINOPTERYGII	CYPRINIFORMES	CYPRINIDAE	Crossocheilus
ANIMALIA	CHORDATA	ACTINOPTERYGII	CYPRINIFORMES	DANIONIDAE	Amblypharyngodon
ANIMALIA	CHORDATA	ACTINOPTERYGII	TETRAODONTIFORMES	TETRAODONTIDAE	Pao
ANIMALIA	CHORDATA	ACTINOPTERYGII	SYNBRANCHIFORMES	MASTACEMBELIDAE	Mastacembelus
ANIMALIA	CHORDATA	ACTINOPTERYGII	CYPRINIFORMES	DANIONIDAE	Esomus
ANIMALIA	CHORDATA	ACTINOPTERYGII	SILURIFORMES	ARIIDAE	Plicofollis
ANIMALIA	CHORDATA	REPTILIA	SQUAMATA	LOXOCEMIDAE	Loxocemus
ANIMALIA	CHORDATA	REPTILIA	SQUAMATA	CALAMARIIDAE	Etheridgeum
ANIMALIA	ARTHROPODA	MALACOSTRACA	DECAPODA	PALINURIDAE	Palinurus
ANIMALIA	CHORDATA	ACTINOPTERYGII	PERCIFORMES	SPARIDAE	Archosargus
ANIMALIA	CHORDATA	ACTINOPTERYGII	PERCIFORMES	SPARIDAE	Dentex
ANIMALIA	CHORDATA	ACTINOPTERYGII	PERCIFORMES	SPARIDAE	Cheimerius
ANIMALIA	CHORDATA	ACTINOPTERYGII	PERCIFORMES	SPARIDAE	Pagellus
ANIMALIA	CHORDATA	ACTINOPTERYGII	PERCIFORMES	SPARIDAE	Sparidentex
ANIMALIA	CHORDATA	ACTINOPTERYGII	PERCIFORMES	SPARIDAE	Rhabdosargus
ANIMALIA	CHORDATA	ACTINOPTERYGII	PERCIFORMES	SPARIDAE	Stenotomus
ANIMALIA	CHORDATA	ACTINOPTERYGII	PERCIFORMES	SPARIDAE	Sarpa
ANIMALIA	CHORDATA	ACTINOPTERYGII	PERCIFORMES	SPARIDAE	Chrysoblephus
ANIMALIA	CHORDATA	ACTINOPTERYGII	PERCIFORMES	SPARIDAE	Boops
ANIMALIA	CHORDATA	ACTINOPTERYGII	PERCIFORMES	SPARIDAE	Spondyliosoma
ANIMALIA	CHORDATA	ACTINOPTERYGII	PERCIFORMES	SPARIDAE	Acanthopagrus
ANIMALIA	CHORDATA	ACTINOPTERYGII	PERCIFORMES	SPARIDAE	Calamus
ANIMALIA	CHORDATA	ACTINOPTERYGII	PERCIFORMES	SPARIDAE	Polysteganus
ANIMALIA	CHORDATA	ACTINOPTERYGII	PERCIFORMES	SPARIDAE	Porcostoma
ANIMALIA	CHORDATA	ACTINOPTERYGII	PERCIFORMES	SPARIDAE	Argyrops
ANIMALIA	CHORDATA	ACTINOPTERYGII	PERCIFORMES	SPARIDAE	Gymnocrotaphus
ANIMALIA	CHORDATA	ACTINOPTERYGII	PERCIFORMES	SPARIDAE	Polyamblyodon
ANIMALIA	CHORDATA	ACTINOPTERYGII	PERCIFORMES	SPARIDAE	Oblada
ANIMALIA	CHORDATA	ACTINOPTERYGII	PERCIFORMES	SPARIDAE	Pachymetopon
ANIMALIA	CHORDATA	ACTINOPTERYGII	PERCIFORMES	SPARIDAE	Cymatoceps
ANIMALIA	CHORDATA	ACTINOPTERYGII	PERCIFORMES	SPARIDAE	Evynnis
ANIMALIA	CHORDATA	ACTINOPTERYGII	PERCIFORMES	SPARIDAE	Pterogymnus
ANIMALIA	CHORDATA	ACTINOPTERYGII	PERCIFORMES	SPARIDAE	Crenidens
ANIMALIA	CHORDATA	ACTINOPTERYGII	PERCIFORMES	SPARIDAE	Boopsoidea
ANIMALIA	CHORDATA	ACTINOPTERYGII	PERCIFORMES	SPARIDAE	Sparodon
ANIMALIA	CHORDATA	ACTINOPTERYGII	PERCIFORMES	SPARIDAE	Argyrozona
ANIMALIA	CHORDATA	ACTINOPTERYGII	PERCIFORMES	SPARIDAE	Virididentex
ANIMALIA	CHORDATA	ACTINOPTERYGII	PERCIFORMES	SPARIDAE	Petrus
ANIMALIA	CHORDATA	ACTINOPTERYGII	PERCIFORMES	SPARIDAE	Lagodon
ANIMALIA	CHORDATA	ACTINOPTERYGII	PERCIFORMES	SPARIDAE	Sparus
ANIMALIA	CHORDATA	MAMMALIA	CARNIVORA	OTARIIDAE	Phocarctos
ANIMALIA	CHORDATA	ACTINOPTERYGII	PERCIFORMES	CENTRACANTHIDAE	Spicara
ANIMALIA	CHORDATA	ACTINOPTERYGII	PERCIFORMES	CENTRACANTHIDAE	Centracanthus
ANIMALIA	CHORDATA	REPTILIA	SQUAMATA	AGAMIDAE	Acanthocercus
ANIMALIA	CHORDATA	REPTILIA	SQUAMATA	AGAMIDAE	Monilesaurus
ANIMALIA	CHORDATA	REPTILIA	SQUAMATA	AGAMIDAE	Psammophilus
ANIMALIA	CHORDATA	REPTILIA	TESTUDINES	GEOEMYDIDAE	Malayemys
ANIMALIA	CHORDATA	REPTILIA	TESTUDINES	GEOEMYDIDAE	Rhinoclemmys
ANIMALIA	CHORDATA	REPTILIA	TESTUDINES	TRIONYCHIDAE	Chitra
ANIMALIA	MOLLUSCA	GASTROPODA	STYLOMMATOPHORA	MILACIDAE	Tandonia
ANIMALIA	MOLLUSCA	GASTROPODA	STYLOMMATOPHORA	CLAUSILIIDAE	Strigillaria
ANIMALIA	MOLLUSCA	GASTROPODA	STYLOMMATOPHORA	CLAUSILIIDAE	Micridyla
ANIMALIA	MOLLUSCA	GASTROPODA	STYLOMMATOPHORA	CLAUSILIIDAE	Delima
ANIMALIA	MOLLUSCA	GASTROPODA	STYLOMMATOPHORA	CLAUSILIIDAE	Albinaria
ANIMALIA	MOLLUSCA	GASTROPODA	STYLOMMATOPHORA	OXYCHILIDAE	Oxychilus
ANIMALIA	MOLLUSCA	GASTROPODA	STYLOMMATOPHORA	PARMACELLIDAE	Cryptella
ANIMALIA	MOLLUSCA	GASTROPODA	STYLOMMATOPHORA	CLAUSILIIDAE	Inchoatia
ANIMALIA	MOLLUSCA	GASTROPODA	STYLOMMATOPHORA	LIMACIDAE	Limax
ANIMALIA	MOLLUSCA	GASTROPODA	STYLOMMATOPHORA	CLAUSILIIDAE	Charpentieria
ANIMALIA	MOLLUSCA	GASTROPODA	STYLOMMATOPHORA	FERUSSACIIDAE	Ferussacia
ANIMALIA	MOLLUSCA	GASTROPODA	STYLOMMATOPHORA	CLAUSILIIDAE	Macedonica
ANIMALIA	MOLLUSCA	GASTROPODA	STYLOMMATOPHORA	CLAUSILIIDAE	Montenegrina
ANIMALIA	MOLLUSCA	GASTROPODA	STYLOMMATOPHORA	ARIONIDAE	Arion
ANIMALIA	MOLLUSCA	GASTROPODA	STYLOMMATOPHORA	CLAUSILIIDAE	Macrogastra
ANIMALIA	MOLLUSCA	GASTROPODA	STYLOMMATOPHORA	OXYCHILIDAE	Carpathica
ANIMALIA	MOLLUSCA	GASTROPODA	STYLOMMATOPHORA	DISCIDAE	Atlantica
ANIMALIA	MOLLUSCA	GASTROPODA	STYLOMMATOPHORA	STROBILOPSIDAE	Virpazaria
ANIMALIA	MOLLUSCA	GASTROPODA	STYLOMMATOPHORA	CLAUSILIIDAE	Dilataria
ANIMALIA	MOLLUSCA	GASTROPODA	STYLOMMATOPHORA	LIMACIDAE	Lehmannia
ANIMALIA	MOLLUSCA	GASTROPODA	STYLOMMATOPHORA	FERUSSACIIDAE	Amphorella
ANIMALIA	MOLLUSCA	GASTROPODA	STYLOMMATOPHORA	OXYCHILIDAE	Retinella
ANIMALIA	MOLLUSCA	GASTROPODA	STYLOMMATOPHORA	SPELAEODISCIDAE	Spelaeodiscus
ANIMALIA	MOLLUSCA	GASTROPODA	STYLOMMATOPHORA	ZONITIDAE	Aegopis
ANIMALIA	MOLLUSCA	GASTROPODA	STYLOMMATOPHORA	PUNCTIDAE	Punctum
ANIMALIA	MOLLUSCA	GASTROPODA	STYLOMMATOPHORA	CLAUSILIIDAE	Isabellaria
ANIMALIA	MOLLUSCA	GASTROPODA	STYLOMMATOPHORA	CLAUSILIIDAE	Boettgeria
ANIMALIA	MOLLUSCA	GASTROPODA	STYLOMMATOPHORA	PRISTILOMATIDAE	Gyralina
ANIMALIA	MOLLUSCA	GASTROPODA	STYLOMMATOPHORA	OXYCHILIDAE	Mediterranea
ANIMALIA	MOLLUSCA	GASTROPODA	STYLOMMATOPHORA	ZONITIDAE	Balcanodiscus
ANIMALIA	MOLLUSCA	GASTROPODA	STYLOMMATOPHORA	CLAUSILIIDAE	Alopia
ANIMALIA	MOLLUSCA	GASTROPODA	STYLOMMATOPHORA	PRISTILOMATIDAE	Vitrea
ANIMALIA	MOLLUSCA	GASTROPODA	STYLOMMATOPHORA	ZONITIDAE	Allaegopis
ANIMALIA	MOLLUSCA	GASTROPODA	STYLOMMATOPHORA	CLAUSILIIDAE	Vestia
ANIMALIA	MOLLUSCA	GASTROPODA	STYLOMMATOPHORA	DISCIDAE	Discus
ANIMALIA	MOLLUSCA	GASTROPODA	STYLOMMATOPHORA	CLAUSILIIDAE	Pseudofusulus
ANIMALIA	MOLLUSCA	GASTROPODA	STYLOMMATOPHORA	COCHLICOPIDAE	Hypnophila
ANIMALIA	MOLLUSCA	GASTROPODA	STYLOMMATOPHORA	CLAUSILIIDAE	Ruthenica
ANIMALIA	MOLLUSCA	GASTROPODA	STYLOMMATOPHORA	CLAUSILIIDAE	Herilla
ANIMALIA	MOLLUSCA	GASTROPODA	STYLOMMATOPHORA	CLAUSILIIDAE	Cochlodina
ANIMALIA	MOLLUSCA	GASTROPODA	STYLOMMATOPHORA	CLAUSILIIDAE	Medora
ANIMALIA	MOLLUSCA	GASTROPODA	STYLOMMATOPHORA	FERUSSACIIDAE	Coilostele
ANIMALIA	MOLLUSCA	GASTROPODA	STYLOMMATOPHORA	CLAUSILIIDAE	Muticaria
ANIMALIA	MOLLUSCA	GASTROPODA	STYLOMMATOPHORA	STREPTAXIDAE	Gibbulinella
ANIMALIA	MOLLUSCA	GASTROPODA	STYLOMMATOPHORA	CLAUSILIIDAE	Carinigera
ANIMALIA	MOLLUSCA	GASTROPODA	STYLOMMATOPHORA	CLAUSILIIDAE	Graciliaria
ANIMALIA	MOLLUSCA	GASTROPODA	STYLOMMATOPHORA	PRISTILOMATIDAE	Vermetum
ANIMALIA	MOLLUSCA	GASTROPODA	STYLOMMATOPHORA	CLAUSILIIDAE	Triloba
ANIMALIA	MOLLUSCA	GASTROPODA	STYLOMMATOPHORA	OXYCHILIDAE	Cibinia
ANIMALIA	MOLLUSCA	GASTROPODA	STYLOMMATOPHORA	CLAUSILIIDAE	Stigmatica
ANIMALIA	MOLLUSCA	GASTROPODA	STYLOMMATOPHORA	LIMACIDAE	Malacolimax
ANIMALIA	MOLLUSCA	GASTROPODA	STYLOMMATOPHORA	ARIONIDAE	Geomalacus
ANIMALIA	MOLLUSCA	GASTROPODA	STYLOMMATOPHORA	CLAUSILIIDAE	Vallatia
ANIMALIA	MOLLUSCA	GASTROPODA	STYLOMMATOPHORA	FERUSSACIIDAE	Cecilioides
ANIMALIA	MOLLUSCA	GASTROPODA	STYLOMMATOPHORA	GASTRODONTIDAE	Janulus
ANIMALIA	MOLLUSCA	GASTROPODA	STYLOMMATOPHORA	CLAUSILIIDAE	Tsoukatosia
ANIMALIA	MOLLUSCA	GASTROPODA	STYLOMMATOPHORA	LIMACIDAE	Ambigolimax
ANIMALIA	MOLLUSCA	GASTROPODA	STYLOMMATOPHORA	CLAUSILIIDAE	Sciocochlea
ANIMALIA	MOLLUSCA	GASTROPODA	STYLOMMATOPHORA	CLAUSILIIDAE	Leucostigma
ANIMALIA	MOLLUSCA	GASTROPODA	STYLOMMATOPHORA	TESTACELLIDAE	Testacella
ANIMALIA	MOLLUSCA	GASTROPODA	STYLOMMATOPHORA	OXYCHILIDAE	Schistophallus
ANIMALIA	MOLLUSCA	GASTROPODA	STYLOMMATOPHORA	CLAUSILIIDAE	Bulgarica
ANIMALIA	MOLLUSCA	GASTROPODA	STYLOMMATOPHORA	OXYCHILIDAE	Daudebardia
ANIMALIA	MOLLUSCA	GASTROPODA	STYLOMMATOPHORA	CLAUSILIIDAE	Laciniaria
ANIMALIA	MOLLUSCA	GASTROPODA	STYLOMMATOPHORA	CLAUSILIIDAE	Mentissa
ANIMALIA	MOLLUSCA	GASTROPODA	STYLOMMATOPHORA	CLAUSILIIDAE	Balea
ANIMALIA	MOLLUSCA	GASTROPODA	STYLOMMATOPHORA	MILACIDAE	Milax
ANIMALIA	MOLLUSCA	GASTROPODA	STYLOMMATOPHORA	SUCCINEIDAE	Oxyloma
ANIMALIA	MOLLUSCA	GASTROPODA	STYLOMMATOPHORA	ZONITIDAE	Paraegopis
ANIMALIA	MOLLUSCA	GASTROPODA	STYLOMMATOPHORA	GASTRODONTIDAE	Aegopinella
ANIMALIA	MOLLUSCA	GASTROPODA	STYLOMMATOPHORA	CLAUSILIIDAE	Graecophaedusa
ANIMALIA	MOLLUSCA	GASTROPODA	STYLOMMATOPHORA	FERUSSACIIDAE	Pyrgella
ANIMALIA	MOLLUSCA	GASTROPODA	STYLOMMATOPHORA	FERUSSACIIDAE	Hohenwartiana
ANIMALIA	MOLLUSCA	GASTROPODA	STYLOMMATOPHORA	CLAUSILIIDAE	Clausilia
ANIMALIA	MOLLUSCA	GASTROPODA	STYLOMMATOPHORA	CLAUSILIIDAE	Protoherilla
ANIMALIA	MOLLUSCA	GASTROPODA	STYLOMMATOPHORA	STROBILOPSIDAE	Klemmia
ANIMALIA	MOLLUSCA	GASTROPODA	STYLOMMATOPHORA	CLAUSILIIDAE	Agathylla
ANIMALIA	MOLLUSCA	GASTROPODA	STYLOMMATOPHORA	CLAUSILIIDAE	Fusulus
ANIMALIA	MOLLUSCA	GASTROPODA	STYLOMMATOPHORA	ARIONIDAE	Letourneuxia
ANIMALIA	MOLLUSCA	GASTROPODA	STYLOMMATOPHORA	CLAUSILIIDAE	Erjavecia
ANIMALIA	MOLLUSCA	GASTROPODA	STYLOMMATOPHORA	ZONITIDAE	Zonites
ANIMALIA	MOLLUSCA	GASTROPODA	STYLOMMATOPHORA	CLAUSILIIDAE	Euxinella
ANIMALIA	MOLLUSCA	GASTROPODA	STYLOMMATOPHORA	ARIONIDAE	Ariunculus
ANIMALIA	MOLLUSCA	GASTROPODA	STYLOMMATOPHORA	CLAUSILIIDAE	Lampedusa
ANIMALIA	MOLLUSCA	GASTROPODA	STYLOMMATOPHORA	DISCIDAE	Keraea
ANIMALIA	MOLLUSCA	GASTROPODA	STYLOMMATOPHORA	PRISTILOMATIDAE	Troglovitrea
ANIMALIA	MOLLUSCA	GASTROPODA	STYLOMMATOPHORA	SPIRAXIDAE	Poiretia
ANIMALIA	MOLLUSCA	GASTROPODA	STYLOMMATOPHORA	CHAROPIDAE	Discocharopa
ANIMALIA	MOLLUSCA	GASTROPODA	STYLOMMATOPHORA	COCHLICOPIDAE	Azeca
ANIMALIA	MOLLUSCA	GASTROPODA	STYLOMMATOPHORA	EUCONULIDAE	Euconulus
ANIMALIA	MOLLUSCA	GASTROPODA	STYLOMMATOPHORA	LIMACIDAE	Limacus
ANIMALIA	MOLLUSCA	GASTROPODA	STYLOMMATOPHORA	ZONITIDAE	Troglaegopis
ANIMALIA	MOLLUSCA	GASTROPODA	STYLOMMATOPHORA	CLAUSILIIDAE	Papillifera
ANIMALIA	MOLLUSCA	GASTROPODA	STYLOMMATOPHORA	CLAUSILIIDAE	Mentissella
ANIMALIA	MOLLUSCA	GASTROPODA	STYLOMMATOPHORA	GEOMITRIDAE	Xerotricha
ANIMALIA	MOLLUSCA	GASTROPODA	STYLOMMATOPHORA	PRISTILOMATIDAE	Spinophallus
ANIMALIA	MOLLUSCA	GASTROPODA	STYLOMMATOPHORA	LIMACIDAE	Gigantomilax
ANIMALIA	MOLLUSCA	GASTROPODA	STYLOMMATOPHORA	ZONITIDAE	Meledella
ANIMALIA	MOLLUSCA	GASTROPODA	STYLOMMATOPHORA	LIMACIDAE	Bielzia
ANIMALIA	MOLLUSCA	GASTROPODA	STYLOMMATOPHORA	CLAUSILIIDAE	Idyla
ANIMALIA	MOLLUSCA	GASTROPODA	STYLOMMATOPHORA	CLAUSILIIDAE	Strigilodelima
ANIMALIA	MOLLUSCA	GASTROPODA	STYLOMMATOPHORA	PARMACELLIDAE	Drusia
ANIMALIA	ARTHROPODA	INSECTA	ODONATA	GOMPHIDAE	Stylogomphus
ANIMALIA	ARTHROPODA	INSECTA	ODONATA	LIBELLULIDAE	Brachydiplax
ANIMALIA	MOLLUSCA	BIVALVIA	UNIONIDA	UNIONIDAE	Scabies
ANIMALIA	MOLLUSCA	BIVALVIA	UNIONIDA	UNIONIDAE	Solenaia
ANIMALIA	MOLLUSCA	BIVALVIA	ARCIDA	ARCIDAE	Scaphula
ANIMALIA	MOLLUSCA	BIVALVIA	MYTILIDA	MYTILIDAE	Brachidontes
ANIMALIA	MOLLUSCA	BIVALVIA	MYTILIDA	MYTILIDAE	Limnoperna
ANIMALIA	MOLLUSCA	BIVALVIA	UNIONIDA	UNIONIDAE	Chamberlainia
ANIMALIA	MOLLUSCA	BIVALVIA	UNIONIDA	UNIONIDAE	Cristaria
ANIMALIA	MOLLUSCA	BIVALVIA	UNIONIDA	UNIONIDAE	Diaurora
ANIMALIA	MOLLUSCA	BIVALVIA	UNIONIDA	UNIONIDAE	Ensidens
ANIMALIA	MOLLUSCA	BIVALVIA	UNIONIDA	UNIONIDAE	Harmandia
ANIMALIA	MOLLUSCA	BIVALVIA	UNIONIDA	UNIONIDAE	Oxynaia
ANIMALIA	MOLLUSCA	BIVALVIA	UNIONIDA	UNIONIDAE	Parreysia
ANIMALIA	MOLLUSCA	BIVALVIA	UNIONIDA	UNIONIDAE	Physunio
ANIMALIA	MOLLUSCA	BIVALVIA	UNIONIDA	UNIONIDAE	Pilsbryoconcha
ANIMALIA	MOLLUSCA	BIVALVIA	UNIONIDA	UNIONIDAE	Pseudodon
ANIMALIA	MOLLUSCA	BIVALVIA	UNIONIDA	UNIONIDAE	Trapezoideus
ANIMALIA	MOLLUSCA	BIVALVIA	UNIONIDA	UNIONIDAE	Uniandra
ANIMALIA	MOLLUSCA	BIVALVIA	VENERIDA	CYRENIDAE	Batissa
ANIMALIA	MOLLUSCA	BIVALVIA	ADAPEDONTA	SOLENIDAE	Neosolen
ANIMALIA	MOLLUSCA	BIVALVIA	SPHAERIIDA	SPHAERIIDAE	Pisidium
ANIMALIA	CHORDATA	REPTILIA	TESTUDINES	CHELIDAE	Phrynops
ANIMALIA	CHORDATA	ACTINOPTERYGII	SILURIFORMES	BAGRIDAE	Mystus
ANIMALIA	CHORDATA	ACTINOPTERYGII	PERCIFORMES	HAEMULIDAE	Pomadasys
ANIMALIA	CHORDATA	ACTINOPTERYGII	PERCIFORMES	BLENNIIDAE	Entomacrodus
ANIMALIA	CHORDATA	REPTILIA	SQUAMATA	CHAMAELEONIDAE	Rieppeleon
ANIMALIA	CHORDATA	REPTILIA	SQUAMATA	CHAMAELEONIDAE	Trioceros
ANIMALIA	CHORDATA	REPTILIA	SQUAMATA	CHAMAELEONIDAE	Rhampholeon
ANIMALIA	CHORDATA	REPTILIA	SQUAMATA	CHAMAELEONIDAE	Kinyongia
ANIMALIA	CHORDATA	REPTILIA	SQUAMATA	CHAMAELEONIDAE	Nadzikambia
ANIMALIA	CHORDATA	REPTILIA	SQUAMATA	SCINCIDAE	Subdoluseps
ANIMALIA	CHORDATA	REPTILIA	SQUAMATA	SCINCIDAE	Ristella
ANIMALIA	CHORDATA	REPTILIA	SQUAMATA	GEKKONIDAE	Cnemaspis
ANIMALIA	CHORDATA	REPTILIA	SQUAMATA	PAREIDAE	Xylophis
ANIMALIA	CHORDATA	REPTILIA	SQUAMATA	SCINCIDAE	Kaestlea
ANIMALIA	CHORDATA	REPTILIA	SQUAMATA	SIBYNOPHIIDAE	Sibynophis
ANIMALIA	CHORDATA	REPTILIA	SQUAMATA	GEKKONIDAE	Lepidodactylus
ANIMALIA	CHORDATA	REPTILIA	SQUAMATA	AGAMIDAE	Pseudocalotes
ANIMALIA	CHORDATA	REPTILIA	SQUAMATA	GERRHOPILIDAE	Gerrhopilus
ANIMALIA	CHORDATA	REPTILIA	SQUAMATA	COLUBRIDAE	Liopeltis
ANIMALIA	CHORDATA	REPTILIA	SQUAMATA	TYPHLOPIDAE	Grypotyphlops
ANIMALIA	CHORDATA	REPTILIA	SQUAMATA	SCINCIDAE	Eutropis
ANIMALIA	CHORDATA	REPTILIA	SQUAMATA	UROPELTIDAE	Plectrurus
ANIMALIA	CHORDATA	REPTILIA	SQUAMATA	COLUBRIDAE	Dendrelaphis
ANIMALIA	CHORDATA	REPTILIA	SQUAMATA	COLUBRIDAE	Chrysopelea
ANIMALIA	CHORDATA	REPTILIA	SQUAMATA	UROPELTIDAE	Brachyophidium
ANIMALIA	CHORDATA	REPTILIA	SQUAMATA	UROPELTIDAE	Melanophidium
ANIMALIA	CHORDATA	REPTILIA	SQUAMATA	UROPELTIDAE	Rhinophis
ANIMALIA	CHORDATA	REPTILIA	SQUAMATA	TYPHLOPIDAE	Indotyphlops
ANIMALIA	CHORDATA	REPTILIA	SQUAMATA	UROPELTIDAE	Uropeltis
ANIMALIA	CHORDATA	REPTILIA	SQUAMATA	VIPERIDAE	Trimeresurus
ANIMALIA	CHORDATA	REPTILIA	SQUAMATA	SCINCIDAE	Lygosoma
ANIMALIA	CHORDATA	REPTILIA	SQUAMATA	AGAMIDAE	Draco
ANIMALIA	CHORDATA	REPTILIA	SQUAMATA	NATRICIDAE	Rhabdophis
ANIMALIA	CHORDATA	REPTILIA	SQUAMATA	SCINCIDAE	Dasia
ANIMALIA	CHORDATA	REPTILIA	SQUAMATA	ELAPIDAE	Bungarus
ANIMALIA	CHORDATA	REPTILIA	SQUAMATA	NATRICIDAE	Fowlea
ANIMALIA	CHORDATA	REPTILIA	SQUAMATA	COLUBRIDAE	Ahaetulla
ANIMALIA	CHORDATA	REPTILIA	SQUAMATA	COLUBRIDAE	Argyrogena
ANIMALIA	CHORDATA	REPTILIA	SQUAMATA	NATRICIDAE	Amphiesma
ANIMALIA	CHORDATA	REPTILIA	SQUAMATA	COLUBRIDAE	Coelognathus
ANIMALIA	CHORDATA	REPTILIA	SQUAMATA	GEKKONIDAE	Gehyra
ANIMALIA	CHORDATA	REPTILIA	SQUAMATA	SCINCIDAE	Sphenomorphus
ANIMALIA	CHORDATA	REPTILIA	SQUAMATA	ELAPIDAE	Calliophis
ANIMALIA	CHORDATA	REPTILIA	SQUAMATA	UROPELTIDAE	Teretrurus
ANIMALIA	CHORDATA	REPTILIA	SQUAMATA	VIPERIDAE	Daboia
ANIMALIA	CHORDATA	REPTILIA	SQUAMATA	VIPERIDAE	Hypnale
ANIMALIA	CHORDATA	REPTILIA	SQUAMATA	GEKKONIDAE	Hemiphyllodactylus
ANIMALIA	CHORDATA	REPTILIA	SQUAMATA	AGAMIDAE	Agama
ANIMALIA	CHORDATA	REPTILIA	SQUAMATA	SCINCIDAE	Cryptoblepharus
ANIMALIA	CHORDATA	REPTILIA	SQUAMATA	SCINCIDAE	Madascincus
ANIMALIA	CHORDATA	REPTILIA	SQUAMATA	PSEUDOXYRHOPHIIDAE	Brygophis
ANIMALIA	CHORDATA	REPTILIA	SQUAMATA	AGAMIDAE	Otocryptis
ANIMALIA	MOLLUSCA	BIVALVIA	UNIONIDA	UNIONIDAE	Lamellidens
ANIMALIA	MOLLUSCA	BIVALVIA	UNIONIDA	UNIONIDAE	Venustaconcha
ANIMALIA	MOLLUSCA	BIVALVIA	UNIONIDA	UNIONIDAE	Pleurobema
ANIMALIA	MOLLUSCA	BIVALVIA	UNIONIDA	UNIONIDAE	Uniomerus
ANIMALIA	MOLLUSCA	BIVALVIA	UNIONIDA	UNIONIDAE	Plectomerus
ANIMALIA	MOLLUSCA	BIVALVIA	UNIONIDA	UNIONIDAE	Fusconaia
ANIMALIA	MOLLUSCA	GASTROPODA	HYGROPHILA	PLANORBIDAE	Intha
ANIMALIA	MOLLUSCA	GASTROPODA	SORBEOCONCHA	THIARIDAE	Sermyla
ANIMALIA	CHORDATA	REPTILIA	SQUAMATA	AGAMIDAE	Salea
ANIMALIA	CHORDATA	REPTILIA	SQUAMATA	SCINCIDAE	Barkudia
ANIMALIA	ARTHROPODA	INSECTA	LEPIDOPTERA	NYMPHALIDAE	Maniola
ANIMALIA	CHORDATA	REPTILIA	SQUAMATA	IGUANIDAE	Brachylophus
ANIMALIA	CHORDATA	REPTILIA	SQUAMATA	IGUANIDAE	Conolophus
ANIMALIA	CHORDATA	REPTILIA	SQUAMATA	IGUANIDAE	Ctenosaura
ANIMALIA	CHORDATA	REPTILIA	SQUAMATA	IGUANIDAE	Sauromalus
ANIMALIA	CHORDATA	ACTINOPTERYGII	CYPRINIFORMES	CYPRINIDAE	Hypsibarbus
ANIMALIA	ARTHROPODA	INSECTA	ODONATA	CALOPTERYGIDAE	Mnais
ANIMALIA	ARTHROPODA	INSECTA	ODONATA	COENAGRIONIDAE	Coenagrion
ANIMALIA	MOLLUSCA	CEPHALOPODA	MYOPSIDA	AUSTRALITEUTHIDAE	Australiteuthis
ANIMALIA	CHORDATA	AMPHIBIA	ANURA	BREVICIPITIDAE	Callulina
ANIMALIA	CHORDATA	REPTILIA	TESTUDINES	PLATYSTERNIDAE	Platysternon
ANIMALIA	ARTHROPODA	INSECTA	COLEOPTERA	SCARABAEIDAE	Anonychonitis
ANIMALIA	CHORDATA	PETROMYZONTI	PETROMYZONTIFORMES	PETROMYZONTIDAE	Tetrapleurodon
ANIMALIA	MOLLUSCA	CEPHALOPODA	OCTOPODA	OPISTHOTEUTHIDAE	Cryptoteuthis
ANIMALIA	CHORDATA	REPTILIA	SQUAMATA	SCINCIDAE	Emoia
ANIMALIA	CHORDATA	REPTILIA	SQUAMATA	AGAMIDAE	Sitana
ANIMALIA	CHORDATA	REPTILIA	SQUAMATA	AMPHISBAENIDAE	Amphisbaena
ANIMALIA	CHORDATA	REPTILIA	SQUAMATA	DIPLOGLOSSIDAE	Siderolamprus
ANIMALIA	CHORDATA	REPTILIA	SQUAMATA	ANGUIDAE	Abronia
ANIMALIA	CHORDATA	AMPHIBIA	ANURA	PETROPEDETIDAE	Petropedetes
ANIMALIA	CHORDATA	AMPHIBIA	CAUDATA	PLETHODONTIDAE	Plethodon
ANIMALIA	CHORDATA	REPTILIA	SQUAMATA	XENODERMIDAE	Achalinus
ANIMALIA	CHORDATA	REPTILIA	SQUAMATA	NATRICIDAE	Anoplohydrus
ANIMALIA	CHORDATA	REPTILIA	SQUAMATA	PAREIDAE	Aplopeltura
ANIMALIA	CHORDATA	REPTILIA	SQUAMATA	NATRICIDAE	Atretium
ANIMALIA	CHORDATA	REPTILIA	SQUAMATA	CALAMARIIDAE	Calamaria
ANIMALIA	CHORDATA	REPTILIA	SQUAMATA	ACROCHORDIDAE	Acrochordus
ANIMALIA	CHORDATA	REPTILIA	SQUAMATA	COLUBRIDAE	Dasypeltis
ANIMALIA	CHORDATA	REPTILIA	SQUAMATA	DIPSADIDAE	Dipsas
ANIMALIA	CHORDATA	REPTILIA	SQUAMATA	COLUBRIDAE	Drymobius
ANIMALIA	CHORDATA	REPTILIA	SQUAMATA	COLUBRIDAE	Dryophiops
ANIMALIA	CHORDATA	REPTILIA	SQUAMATA	DIPSADIDAE	Erythrolamprus
ANIMALIA	CHORDATA	REPTILIA	SQUAMATA	DIPSADIDAE	Geophis
ANIMALIA	CHORDATA	REPTILIA	SQUAMATA	COLUBRIDAE	Gongylosoma
ANIMALIA	CHORDATA	REPTILIA	SQUAMATA	DIPSADIDAE	Imantodes
ANIMALIA	CHORDATA	REPTILIA	SQUAMATA	CALAMARIIDAE	Macrocalamus
ANIMALIA	CHORDATA	REPTILIA	SQUAMATA	DIPSADIDAE	Ninia
ANIMALIA	CHORDATA	REPTILIA	SQUAMATA	DIPSADIDAE	Nothopsis
ANIMALIA	MOLLUSCA	GASTROPODA	SORBEOCONCHA	PLEUROCERIDAE	Pleurocera
ANIMALIA	CHORDATA	REPTILIA	SQUAMATA	DIPSADIDAE	Omoadiphas
ANIMALIA	CHORDATA	REPTILIA	SQUAMATA	COLUBRIDAE	Oocatochus
ANIMALIA	CHORDATA	REPTILIA	SQUAMATA	NATRICIDAE	Paratapinophis
ANIMALIA	CHORDATA	REPTILIA	SQUAMATA	PSEUDOXENODONTIDAE	Plagiopholis
ANIMALIA	CHORDATA	REPTILIA	SQUAMATA	DIPSADIDAE	Pliocercus
ANIMALIA	CHORDATA	REPTILIA	SQUAMATA	ELAPIDAE	Micrurus
ANIMALIA	MOLLUSCA	GASTROPODA	LITTORINIMORPHA	BITHYNIIDAE	Hydrobioides
ANIMALIA	CHORDATA	REPTILIA	SQUAMATA	COLUBRIDAE	Rhinobothryum
ANIMALIA	CHORDATA	REPTILIA	SQUAMATA	DIPSADIDAE	Siphlophis
ANIMALIA	CHORDATA	REPTILIA	SQUAMATA	PYTHONIDAE	Simalia
ANIMALIA	CHORDATA	REPTILIA	SQUAMATA	COLUBRIDAE	Tantilla
ANIMALIA	CHORDATA	REPTILIA	SQUAMATA	PSEUDOXENODONTIDAE	Pseudoxenodon
ANIMALIA	CHORDATA	REPTILIA	SQUAMATA	DIPSADIDAE	Urotheca
ANIMALIA	CHORDATA	REPTILIA	SQUAMATA	DIPSADIDAE	Trimetopon
ANIMALIA	CHORDATA	REPTILIA	SQUAMATA	NATRICIDAE	Trimerodytes
ANIMALIA	CHORDATA	REPTILIA	SQUAMATA	ELAPIDAE	Parapistocalamus
ANIMALIA	CHORDATA	REPTILIA	SQUAMATA	ELAPIDAE	Ophiophagus
ANIMALIA	CHORDATA	REPTILIA	SQUAMATA	DIPSADIDAE	Rhadinella
ANIMALIA	CHORDATA	REPTILIA	SQUAMATA	NATRICIDAE	Tropidonophis
ANIMALIA	CHORDATA	REPTILIA	SQUAMATA	CALAMARIIDAE	Pseudorabdion
ANIMALIA	CHORDATA	REPTILIA	SQUAMATA	DIBAMIDAE	Dibamus
ANIMALIA	CHORDATA	ACTINOPTERYGII	ATHERINIFORMES	ATHERINIDAE	Poblana
ANIMALIA	MOLLUSCA	GASTROPODA	STYLOMMATOPHORA	BRADYBAENIDAE	Anixa
ANIMALIA	MOLLUSCA	GASTROPODA	STYLOMMATOPHORA	SUCCINEIDAE	Succinea
ANIMALIA	MOLLUSCA	GASTROPODA	STYLOMMATOPHORA	ORTHALICIDAE	Placostylus
ANIMALIA	MOLLUSCA	GASTROPODA	STYLOMMATOPHORA	BRADYBAENIDAE	Helicostyla
ANIMALIA	CHORDATA	REPTILIA	SQUAMATA	GEKKONIDAE	Phelsuma
ANIMALIA	CHORDATA	REPTILIA	SQUAMATA	ANOLIDAE	Anolis
ANIMALIA	CHORDATA	REPTILIA	SQUAMATA	TROPIDURIDAE	Microlophus
ANIMALIA	CHORDATA	ACTINOPTERYGII	PERCIFORMES	ACANTHURIDAE	Ctenochaetus
ANIMALIA	CHORDATA	ACTINOPTERYGII	PERCIFORMES	ACANTHURIDAE	Naso
ANIMALIA	CHORDATA	ACTINOPTERYGII	PERCIFORMES	ACANTHURIDAE	Prionurus
ANIMALIA	CHORDATA	ACTINOPTERYGII	PERCIFORMES	ACANTHURIDAE	Acanthurus
ANIMALIA	CHORDATA	ACTINOPTERYGII	PERCIFORMES	ACANTHURIDAE	Paracanthurus
ANIMALIA	CHORDATA	ACTINOPTERYGII	PERCIFORMES	ACANTHURIDAE	Zebrasoma
ANIMALIA	CHORDATA	ACTINOPTERYGII	PERCIFORMES	CENTROPOMIDAE	Centropomus
ANIMALIA	CHORDATA	REPTILIA	SQUAMATA	GYMNOPHTHALMIDAE	Loxopholis
ANIMALIA	CHORDATA	REPTILIA	SQUAMATA	SPHAERODACTYLIDAE	Lepidoblepharis
ANIMALIA	CHORDATA	REPTILIA	SQUAMATA	GEKKONIDAE	Cyrtodactylus
ANIMALIA	CHORDATA	REPTILIA	TESTUDINES	PODOCNEMIDIDAE	Podocnemis
ANIMALIA	CHORDATA	REPTILIA	SQUAMATA	GYMNOPHTHALMIDAE	Centrosaura
ANIMALIA	CHORDATA	REPTILIA	SQUAMATA	XANTUSIIDAE	Lepidophyma
ANIMALIA	CHORDATA	REPTILIA	SQUAMATA	SCINCIDAE	Tribolonotus
ANIMALIA	CHORDATA	ACTINOPTERYGII	CYPRINODONTIFORMES	POECILIIDAE	Poecilia
ANIMALIA	CHORDATA	REPTILIA	SQUAMATA	UROPELTIDAE	Platyplectrurus
ANIMALIA	CHORDATA	REPTILIA	SQUAMATA	TYPHLOPIDAE	Argyrophis
ANIMALIA	CHORDATA	REPTILIA	SQUAMATA	SPHAERODACTYLIDAE	Pristurus
ANIMALIA	CHORDATA	REPTILIA	SQUAMATA	VIPERIDAE	Protobothrops
ANIMALIA	CHORDATA	REPTILIA	SQUAMATA	SCINCIDAE	Geomyersia
ANIMALIA	CHORDATA	REPTILIA	SQUAMATA	XENOPELTIDAE	Xenopeltis
ANIMALIA	CHORDATA	REPTILIA	SQUAMATA	TEIIDAE	Holcosus
ANIMALIA	CHORDATA	REPTILIA	SQUAMATA	XENOPHIIDAE	Xenophidion
ANIMALIA	CHORDATA	REPTILIA	SQUAMATA	GEKKONIDAE	Tropiocolotes
ANIMALIA	CHORDATA	REPTILIA	SQUAMATA	TROGONOPHIDAE	Agamodon
ANIMALIA	CHORDATA	REPTILIA	SQUAMATA	GEKKONIDAE	Nactus
ANIMALIA	CHORDATA	REPTILIA	SQUAMATA	SPHAERODACTYLIDAE	Sphaerodactylus
ANIMALIA	CHORDATA	REPTILIA	SQUAMATA	TEIIDAE	Aspidoscelis
ANIMALIA	CHORDATA	ACTINOPTERYGII	PERCIFORMES	TRIPTERYGIIDAE	Enneapterygius
ANIMALIA	CHORDATA	ACTINOPTERYGII	PERCIFORMES	TRIPTERYGIIDAE	Ucla
ANIMALIA	CHORDATA	ACTINOPTERYGII	PERCIFORMES	TRIPTERYGIIDAE	Bellapiscis
ANIMALIA	CHORDATA	ACTINOPTERYGII	PERCIFORMES	CLINIDAE	Heteroclinus
ANIMALIA	CHORDATA	ACTINOPTERYGII	PERCIFORMES	TRIPTERYGIIDAE	Enneanectes
ANIMALIA	CHORDATA	ACTINOPTERYGII	PERCIFORMES	CLINIDAE	Myxodes
ANIMALIA	CHORDATA	ACTINOPTERYGII	PERCIFORMES	CLINIDAE	Gibbonsia
ANIMALIA	CHORDATA	ACTINOPTERYGII	PERCIFORMES	TRIPTERYGIIDAE	Forsterygion
ANIMALIA	CHORDATA	ACTINOPTERYGII	PERCIFORMES	TRIPTERYGIIDAE	Apopterygion
ANIMALIA	CHORDATA	ACTINOPTERYGII	PERCIFORMES	CLINIDAE	Pavoclinus
ANIMALIA	CHORDATA	ACTINOPTERYGII	PERCIFORMES	TRIPTERYGIIDAE	Helcogramma
ANIMALIA	CHORDATA	ACTINOPTERYGII	PERCIFORMES	TRIPTERYGIIDAE	Acanthanectes
ANIMALIA	CHORDATA	ACTINOPTERYGII	PERCIFORMES	CLINIDAE	Clinus
ANIMALIA	CHORDATA	ACTINOPTERYGII	PERCIFORMES	CLINIDAE	Ophiclinops
ANIMALIA	CHORDATA	ACTINOPTERYGII	PERCIFORMES	TRIPTERYGIIDAE	Springerichthys
ANIMALIA	CHORDATA	ACTINOPTERYGII	PERCIFORMES	CLINIDAE	Ophiclinus
ANIMALIA	CHORDATA	ACTINOPTERYGII	PERCIFORMES	CLINIDAE	Blennophis
ANIMALIA	CHORDATA	ACTINOPTERYGII	PERCIFORMES	TRIPTERYGIIDAE	Trinorfolkia
ANIMALIA	CHORDATA	ACTINOPTERYGII	PERCIFORMES	CLINIDAE	Cirrhibarbis
ANIMALIA	CHORDATA	ACTINOPTERYGII	PERCIFORMES	CLINIDAE	Sticharium
ANIMALIA	CHORDATA	ACTINOPTERYGII	PERCIFORMES	TRIPTERYGIIDAE	Matanui
ANIMALIA	CHORDATA	ACTINOPTERYGII	PERCIFORMES	TRIPTERYGIIDAE	Lepidoblennius
ANIMALIA	CHORDATA	ACTINOPTERYGII	PERCIFORMES	CLINIDAE	Blennioclinus
ANIMALIA	CHORDATA	ACTINOPTERYGII	PERCIFORMES	TRIPTERYGIIDAE	Norfolkia
ANIMALIA	CHORDATA	ACTINOPTERYGII	PERCIFORMES	TRIPTERYGIIDAE	Trianectes
ANIMALIA	CHORDATA	ACTINOPTERYGII	PERCIFORMES	TRIPTERYGIIDAE	Gilloblennius
ANIMALIA	CHORDATA	ACTINOPTERYGII	PERCIFORMES	TRIPTERYGIIDAE	Notoclinops
ANIMALIA	CHORDATA	ACTINOPTERYGII	PERCIFORMES	TRIPTERYGIIDAE	Notoclinus
ANIMALIA	CHORDATA	ACTINOPTERYGII	PERCIFORMES	CLINIDAE	Cristiceps
ANIMALIA	CHORDATA	ACTINOPTERYGII	PERCIFORMES	TRIPTERYGIIDAE	Cremnochorites
ANIMALIA	CHORDATA	ACTINOPTERYGII	PERCIFORMES	TRIPTERYGIIDAE	Cryptichthys
ANIMALIA	CHORDATA	ACTINOPTERYGII	PERCIFORMES	CLINIDAE	Fucomimus
ANIMALIA	CHORDATA	ACTINOPTERYGII	PERCIFORMES	TRIPTERYGIIDAE	Helcogrammoides
ANIMALIA	CHORDATA	ACTINOPTERYGII	PERCIFORMES	TRIPTERYGIIDAE	Ruanoho
ANIMALIA	CHORDATA	ACTINOPTERYGII	PERCIFORMES	CLINIDAE	Cancelloxus
ANIMALIA	CHORDATA	ACTINOPTERYGII	PERCIFORMES	CLINIDAE	Xenopoclinus
ANIMALIA	CHORDATA	ACTINOPTERYGII	PERCIFORMES	CLINIDAE	Ericentrus
ANIMALIA	CHORDATA	ACTINOPTERYGII	PERCIFORMES	CLINIDAE	Clinoporus
ANIMALIA	CHORDATA	ACTINOPTERYGII	PERCIFORMES	CLINIDAE	Heterostichus
ANIMALIA	CHORDATA	ACTINOPTERYGII	PERCIFORMES	CLINIDAE	Ribeiroclinus
ANIMALIA	CHORDATA	ACTINOPTERYGII	PERCIFORMES	TRIPTERYGIIDAE	Blennodon
ANIMALIA	CHORDATA	ACTINOPTERYGII	PERCIFORMES	TRIPTERYGIIDAE	Karalepis
ANIMALIA	CHORDATA	ACTINOPTERYGII	PERCIFORMES	TRIPTERYGIIDAE	Tripterygion
ANIMALIA	CHORDATA	ACTINOPTERYGII	PERCIFORMES	TRIPTERYGIIDAE	Ceratobregma
ANIMALIA	CHORDATA	ACTINOPTERYGII	PERCIFORMES	TRIPTERYGIIDAE	Brachynectes
ANIMALIA	CHORDATA	ACTINOPTERYGII	PERCIFORMES	CLINIDAE	Springeratus
ANIMALIA	CHORDATA	ACTINOPTERYGII	PERCIFORMES	CLINIDAE	Muraenoclinus
ANIMALIA	CHORDATA	ACTINOPTERYGII	PERCIFORMES	CLINIDAE	Cologrammus
ANIMALIA	CHORDATA	ACTINOPTERYGII	PERCIFORMES	CLINIDAE	Peronedys
ANIMALIA	CHORDATA	ACTINOPTERYGII	PERCIFORMES	CLINIDAE	Smithichthys
ANIMALIA	CHORDATA	ACTINOPTERYGII	PERCIFORMES	CLINIDAE	Climacoporus
ANIMALIA	ECHINODERMATA	HOLOTHUROIDEA	ASPIDOCHIROTIDA	SYNALLACTIDAE	Paelopatides
ANIMALIA	ECHINODERMATA	HOLOTHUROIDEA	ASPIDOCHIROTIDA	SYNALLACTIDAE	Pseudostichopus
ANIMALIA	ECHINODERMATA	HOLOTHUROIDEA	ASPIDOCHIROTIDA	HOLOTHURIIDAE	Holothuria
ANIMALIA	ECHINODERMATA	HOLOTHUROIDEA	ASPIDOCHIROTIDA	SYNALLACTIDAE	Mesothuria
ANIMALIA	ECHINODERMATA	HOLOTHUROIDEA	ASPIDOCHIROTIDA	HOLOTHURIIDAE	Bohadschia
ANIMALIA	ECHINODERMATA	HOLOTHUROIDEA	ASPIDOCHIROTIDA	STICHOPODIDAE	Parastichopus
ANIMALIA	ECHINODERMATA	HOLOTHUROIDEA	ASPIDOCHIROTIDA	SYNALLACTIDAE	Molpadiodemas
ANIMALIA	ECHINODERMATA	HOLOTHUROIDEA	ASPIDOCHIROTIDA	STICHOPODIDAE	Stichopus
ANIMALIA	ECHINODERMATA	HOLOTHUROIDEA	ASPIDOCHIROTIDA	HOLOTHURIIDAE	Actinopyga
ANIMALIA	ECHINODERMATA	HOLOTHUROIDEA	ASPIDOCHIROTIDA	HOLOTHURIIDAE	Pearsonothuria
ANIMALIA	ECHINODERMATA	HOLOTHUROIDEA	ASPIDOCHIROTIDA	SYNALLACTIDAE	Bathyplotes
ANIMALIA	ECHINODERMATA	HOLOTHUROIDEA	ASPIDOCHIROTIDA	SYNALLACTIDAE	Paroriza
ANIMALIA	ECHINODERMATA	HOLOTHUROIDEA	ASPIDOCHIROTIDA	HOLOTHURIIDAE	Labidodemas
ANIMALIA	ECHINODERMATA	HOLOTHUROIDEA	ASPIDOCHIROTIDA	STICHOPODIDAE	Thelenota
ANIMALIA	ECHINODERMATA	HOLOTHUROIDEA	ASPIDOCHIROTIDA	SYNALLACTIDAE	Synallactes
ANIMALIA	ECHINODERMATA	HOLOTHUROIDEA	ASPIDOCHIROTIDA	STICHOPODIDAE	Isostichopus
ANIMALIA	ECHINODERMATA	HOLOTHUROIDEA	ASPIDOCHIROTIDA	STICHOPODIDAE	Australostichopus
ANIMALIA	ECHINODERMATA	HOLOTHUROIDEA	ASPIDOCHIROTIDA	STICHOPODIDAE	Apostichopus
ANIMALIA	ECHINODERMATA	HOLOTHUROIDEA	ASPIDOCHIROTIDA	STICHOPODIDAE	Neostichopus
ANIMALIA	ECHINODERMATA	HOLOTHUROIDEA	ASPIDOCHIROTIDA	SYNALLACTIDAE	Benthothuria
ANIMALIA	CHORDATA	ACTINOPTERYGII	SILURIFORMES	SISORIDAE	Pseudecheneis
ANIMALIA	CHORDATA	ACTINOPTERYGII	SYNBRANCHIFORMES	CHAUDHURIIDAE	Bihunichthys
ANIMALIA	CHORDATA	ACTINOPTERYGII	CYPRINIFORMES	BALITORIDAE	Hemimyzon
ANIMALIA	CHORDATA	ACTINOPTERYGII	CYPRINIFORMES	GASTROMYZONTIDAE	Pseudogastromyzon
ANIMALIA	CHORDATA	ACTINOPTERYGII	CYPRINIFORMES	BALITORIDAE	Homaloptera
ANIMALIA	CHORDATA	ACTINOPTERYGII	CYPRINIFORMES	CYPRINIDAE	Discherodontus
ANIMALIA	CHORDATA	ACTINOPTERYGII	SILURIFORMES	SILURIDAE	Ompok
ANIMALIA	CHORDATA	ACTINOPTERYGII	SILURIFORMES	SILURIDAE	Kryptopterus
ANIMALIA	CHORDATA	ACTINOPTERYGII	CYPRINIFORMES	COBITIDAE	Pangio
ANIMALIA	CHORDATA	ACTINOPTERYGII	SILURIFORMES	AILIIDAE	Laides
ANIMALIA	CHORDATA	ACTINOPTERYGII	CYPRINIFORMES	XENOCYPRIDIDAE	Parachela
ANIMALIA	CHORDATA	ACTINOPTERYGII	CYPRINIFORMES	COBITIDAE	Kottelatlimia
ANIMALIA	CHORDATA	ACTINOPTERYGII	OSMERIFORMES	SALANGIDAE	Protosalanx
ANIMALIA	CHORDATA	ACTINOPTERYGII	CYPRINIFORMES	DANIONIDAE	Luciosoma
ANIMALIA	CHORDATA	ACTINOPTERYGII	SILURIFORMES	AMBLYCIPITIDAE	Nahangbagrus
ANIMALIA	CHORDATA	ACTINOPTERYGII	CLUPEIFORMES	ENGRAULIDAE	Lycothrissa
ANIMALIA	CHORDATA	ACTINOPTERYGII	GOBIIFORMES	GOBIIDAE	Brachygobius
ANIMALIA	CHORDATA	ACTINOPTERYGII	CYPRINIFORMES	DANIONIDAE	Devario
ANIMALIA	CHORDATA	ACTINOPTERYGII	CYPRINIFORMES	XENOCYPRIDIDAE	Chanodichthys
ANIMALIA	CHORDATA	ACTINOPTERYGII	GOBIIFORMES	GOBIIDAE	Papuligobius
ANIMALIA	CHORDATA	ACTINOPTERYGII	SILURIFORMES	SILURIDAE	Ceratoglanis
ANIMALIA	CHORDATA	ACTINOPTERYGII	CYPRINIFORMES	XENOCYPRIDIDAE	Hemiculterella
ANIMALIA	CHORDATA	ACTINOPTERYGII	CYPRINIFORMES	XENOCYPRIDIDAE	Opsariichthys
ANIMALIA	CHORDATA	ACTINOPTERYGII	CYPRINIFORMES	DANIONIDAE	Boraras
ANIMALIA	CHORDATA	ACTINOPTERYGII	SILURIFORMES	AKYSIDAE	Akysis
ANIMALIA	CHORDATA	ACTINOPTERYGII	CYPRINIFORMES	NEMACHEILIDAE	Physoschistura
ANIMALIA	CHORDATA	ACTINOPTERYGII	GOBIIFORMES	ODONTOBUTIDAE	Neodontobutis
ANIMALIA	CHORDATA	ACTINOPTERYGII	SILURIFORMES	AMBLYCIPITIDAE	Amblyceps
ANIMALIA	CHORDATA	ACTINOPTERYGII	SILURIFORMES	AILIIDAE	Clupisoma
ANIMALIA	CHORDATA	ACTINOPTERYGII	SILURIFORMES	SILURIDAE	Phalacronotus
ANIMALIA	CHORDATA	ACTINOPTERYGII	SILURIFORMES	BAGRIDAE	Pseudomystus
ANIMALIA	CHORDATA	ACTINOPTERYGII	SILURIFORMES	BAGRIDAE	Bagrichthys
ANIMALIA	CHORDATA	ACTINOPTERYGII	SILURIFORMES	BAGRIDAE	Nanobagrus
ANIMALIA	CHORDATA	ACTINOPTERYGII	CYPRINIFORMES	GOBIONIDAE	Placogobio
ANIMALIA	CHORDATA	ACTINOPTERYGII	SILURIFORMES	SILURIDAE	Belodontichthys
ANIMALIA	CHORDATA	ACTINOPTERYGII	CYPRINIFORMES	CYPRINIDAE	Mystacoleucus
ANIMALIA	CHORDATA	ACTINOPTERYGII	SILURIFORMES	PANGASIIDAE	Pangasius
ANIMALIA	CHORDATA	ACTINOPTERYGII	CYPRINIFORMES	DANIONIDAE	Opsarius
ANIMALIA	CHORDATA	ACTINOPTERYGII	CYPRINIFORMES	CYPRINIDAE	Barbonymus
ANIMALIA	CHORDATA	ACTINOPTERYGII	CYPRINIFORMES	DANIONIDAE	Microdevario
ANIMALIA	CHORDATA	ACTINOPTERYGII	SILURIFORMES	SISORIDAE	Oreoglanis
ANIMALIA	CHORDATA	ACTINOPTERYGII	OSTEOGLOSSIFORMES	NOTOPTERIDAE	Chitala
ANIMALIA	CHORDATA	ACTINOPTERYGII	CYPRINIFORMES	CYPRINIDAE	Hampala
ANIMALIA	CHORDATA	ACTINOPTERYGII	CYPRINIFORMES	BOTIIDAE	Parabotia
ANIMALIA	CHORDATA	ACTINOPTERYGII	CYPRINIFORMES	COBITIDAE	Aperioptus
ANIMALIA	CHORDATA	ACTINOPTERYGII	CYPRINIFORMES	CYPRINIDAE	Ptychobarbus
ANIMALIA	CHORDATA	ACTINOPTERYGII	PERCIFORMES	OSPHRONEMIDAE	Betta
ANIMALIA	CHORDATA	ACTINOPTERYGII	SILURIFORMES	AKYSIDAE	Pseudobagarius
ANIMALIA	CHORDATA	ACTINOPTERYGII	CYPRINIFORMES	CYPRINIDAE	Labiobarbus
ANIMALIA	CHORDATA	ACTINOPTERYGII	SILURIFORMES	PANGASIIDAE	Helicophagus
ANIMALIA	CHORDATA	ACTINOPTERYGII	SILURIFORMES	CHACIDAE	Chaca
ANIMALIA	CHORDATA	ACTINOPTERYGII	CYPRINIFORMES	COBITIDAE	Lepidocephalichthys
ANIMALIA	CHORDATA	ACTINOPTERYGII	SILURIFORMES	SISORIDAE	Pseudexostoma
ANIMALIA	MOLLUSCA	BIVALVIA	UNIONIDA	UNIONIDAE	Potamilus
ANIMALIA	CHORDATA	ACTINOPTERYGII	CYPRINIFORMES	CYPRINIDAE	Mekongina
ANIMALIA	CHORDATA	ACTINOPTERYGII	PERCIFORMES	OSPHRONEMIDAE	Belontia
ANIMALIA	CHORDATA	ACTINOPTERYGII	CYPRINIFORMES	GASTROMYZONTIDAE	Annamia
ANIMALIA	CHORDATA	ACTINOPTERYGII	PERCIFORMES	NANDIDAE	Nandus
ANIMALIA	CHORDATA	ACTINOPTERYGII	SILURIFORMES	AKYSIDAE	Acrochordonichthys
ANIMALIA	CHORDATA	ACTINOPTERYGII	CYPRINIFORMES	CYPRINIDAE	Desmopuntius
ANIMALIA	CHORDATA	ACTINOPTERYGII	SILURIFORMES	SILURIDAE	Hemisilurus
ANIMALIA	CHORDATA	ACTINOPTERYGII	CLUPEIFORMES	CLUPEIDAE	Minyclupeoides
ANIMALIA	CHORDATA	ACTINOPTERYGII	CYPRINIFORMES	CYPRINIDAE	Cyprinus
ANIMALIA	CHORDATA	ACTINOPTERYGII	CYPRINIFORMES	BALITORIDAE	Neohomaloptera
ANIMALIA	CHORDATA	ACTINOPTERYGII	NOT ASSIGNED	AMBASSIDAE	Parambassis
ANIMALIA	CHORDATA	ACTINOPTERYGII	CYPRINIFORMES	CYPRINIDAE	Labeo
ANIMALIA	CHORDATA	ACTINOPTERYGII	CYPRINIFORMES	GYRINOCHEILIDAE	Gyrinocheilus
ANIMALIA	CHORDATA	ACTINOPTERYGII	SILURIFORMES	BAGRIDAE	Leiocassis
ANIMALIA	CHORDATA	ACTINOPTERYGII	CYPRINIFORMES	PSILORHYNCHIDAE	Psilorhynchus
ANIMALIA	CHORDATA	ACTINOPTERYGII	GOBIIFORMES	ELEOTRIDAE	Oxyeleotris
ANIMALIA	CHORDATA	ACTINOPTERYGII	CYPRINIFORMES	LEPTOBARBIDAE	Leptobarbus
ANIMALIA	CHORDATA	ACTINOPTERYGII	CYPRINIFORMES	CYPRINIDAE	Parasikukia
ANIMALIA	CHORDATA	ACTINOPTERYGII	CYPRINIFORMES	CYPRINIDAE	Paraspinibarbus
ANIMALIA	CHORDATA	ACTINOPTERYGII	GOBIIFORMES	GOBIIDAE	Eugnathogobius
ANIMALIA	CHORDATA	ACTINOPTERYGII	CYPRINIFORMES	CYPRINIDAE	Lobocheilos
ANIMALIA	CHORDATA	ACTINOPTERYGII	BELONIFORMES	ZENARCHOPTERIDAE	Dermogenys
ANIMALIA	CHORDATA	ACTINOPTERYGII	CYPRINIFORMES	CYPRINIDAE	Cosmochilus
ANIMALIA	CHORDATA	ACTINOPTERYGII	GOBIIFORMES	GOBIIDAE	Mugilogobius
ANIMALIA	CHORDATA	ACTINOPTERYGII	SILURIFORMES	HORABAGRIDAE	Pseudeutropius
ANIMALIA	CHORDATA	ACTINOPTERYGII	SYNBRANCHIFORMES	CHAUDHURIIDAE	Nagaichthys
ANIMALIA	CHORDATA	ACTINOPTERYGII	SILURIFORMES	PANGASIIDAE	Pseudolais
ANIMALIA	CHORDATA	ACTINOPTERYGII	PLEURONECTIFORMES	SOLEIDAE	Achiroides
ANIMALIA	CHORDATA	ACTINOPTERYGII	CYPRINIFORMES	XENOCYPRIDIDAE	Paralaubuca
ANIMALIA	CHORDATA	ACTINOPTERYGII	CYPRINIFORMES	CYPRINIDAE	Schizopygopsis
ANIMALIA	CHORDATA	ACTINOPTERYGII	CYPRINIFORMES	CYPRINIDAE	Epalzeorhynchos
ANIMALIA	CHORDATA	ACTINOPTERYGII	CYPRINIFORMES	CYPRINIDAE	Puntioplites
ANIMALIA	CHORDATA	ACTINOPTERYGII	SILURIFORMES	BAGRIDAE	Hyalobagrus
ANIMALIA	CHORDATA	ACTINOPTERYGII	SYNBRANCHIFORMES	CHAUDHURIIDAE	Chendol
ANIMALIA	CHORDATA	ACTINOPTERYGII	NOT ASSIGNED	POMACENTRIDAE	Neopomacentrus
ANIMALIA	CHORDATA	ACTINOPTERYGII	CYPRINIFORMES	CYPRINIDAE	Discogobio
ANIMALIA	CHORDATA	ACTINOPTERYGII	CYPRINIFORMES	COBITIDAE	Microcobitis
ANIMALIA	CHORDATA	ACTINOPTERYGII	GASTEROSTEIFORMES	INDOSTOMIDAE	Indostomus
ANIMALIA	CHORDATA	ACTINOPTERYGII	SILURIFORMES	BAGRIDAE	Batasio
ANIMALIA	CHORDATA	ACTINOPTERYGII	SILURIFORMES	AILIIDAE	Eutropiichthys
ANIMALIA	CHORDATA	ACTINOPTERYGII	OSMERIFORMES	SALANGIDAE	Neosalanx
ANIMALIA	CHORDATA	ACTINOPTERYGII	CYPRINIFORMES	NEMACHEILIDAE	Pteronemacheilus
ANIMALIA	CHORDATA	ACTINOPTERYGII	CYPRINIFORMES	CYPRINIDAE	Puntius
ANIMALIA	CHORDATA	ACTINOPTERYGII	CYPRINIFORMES	CYPRINIDAE	Percocypris
ANIMALIA	CHORDATA	ACTINOPTERYGII	TETRAODONTIFORMES	TETRAODONTIDAE	Carinotetraodon
ANIMALIA	CHORDATA	ACTINOPTERYGII	SILURIFORMES	SISORIDAE	Erethistes
ANIMALIA	CHORDATA	ACTINOPTERYGII	CYPRINIFORMES	XENOCYPRIDIDAE	Oxygaster
ANIMALIA	CHORDATA	ACTINOPTERYGII	CYPRINIFORMES	CYPRINIDAE	Chagunius
ANIMALIA	CHORDATA	ACTINOPTERYGII	PERCIFORMES	SCIAENIDAE	Boesemania
ANIMALIA	CHORDATA	ACTINOPTERYGII	CYPRINIFORMES	CYPRINIDAE	Gymnodiptychus
ANIMALIA	CHORDATA	ACTINOPTERYGII	CYPRINIFORMES	CYPRINIDAE	Discocheilus
ANIMALIA	CHORDATA	ACTINOPTERYGII	CYPRINIFORMES	CYPRINIDAE	Striuntius
ANIMALIA	CHORDATA	ACTINOPTERYGII	CYPRINIFORMES	DANIONIDAE	Malayochela
ANIMALIA	CHORDATA	ACTINOPTERYGII	CYPRINIFORMES	CYPRINIDAE	Barbichthys
ANIMALIA	CHORDATA	ACTINOPTERYGII	CYPRINIFORMES	CYPRINIDAE	Laocypris
ANIMALIA	CHORDATA	ACTINOPTERYGII	CYPRINIFORMES	CYPRINIDAE	Oreichthys
ANIMALIA	CHORDATA	ACTINOPTERYGII	PERCIFORMES	NANDIDAE	Pristolepis
ANIMALIA	CHORDATA	ACTINOPTERYGII	CYPRINIFORMES	CYPRINIDAE	Scaphognathops
ANIMALIA	CHORDATA	ACTINOPTERYGII	GOBIIFORMES	GOBIIDAE	Glossogobius
ANIMALIA	CHORDATA	ACTINOPTERYGII	CYPRINIFORMES	XENOCYPRIDIDAE	Macrochirichthys
ANIMALIA	CHORDATA	ACTINOPTERYGII	CYPRINIFORMES	XENOCYPRIDIDAE	Longiculter
ANIMALIA	CHORDATA	ACTINOPTERYGII	CYPRINIFORMES	CYPRINIDAE	Cirrhinus
ANIMALIA	CHORDATA	ACTINOPTERYGII	SILURIFORMES	SISORIDAE	Creteuchiloglanis
ANIMALIA	CHORDATA	ACTINOPTERYGII	SILURIFORMES	ICTALURIDAE	Prietella
ANIMALIA	CHORDATA	ACTINOPTERYGII	CYPRINIFORMES	CYPRINIDAE	Probarbus
ANIMALIA	CHORDATA	ACTINOPTERYGII	OSTEOGLOSSIFORMES	MORMYRIDAE	Mormyrops
ANIMALIA	CHORDATA	ACTINOPTERYGII	SILURIFORMES	ARIIDAE	Arius
ANIMALIA	CHORDATA	REPTILIA	SQUAMATA	ATRACTASPIDIDAE	Atractaspis
ANIMALIA	CHORDATA	REPTILIA	SQUAMATA	PYTHONIDAE	Malayopython
ANIMALIA	CHORDATA	ACTINOPTERYGII	ANGUILLIFORMES	OPHICHTHIDAE	Myrophis
ANIMALIA	CHORDATA	ACTINOPTERYGII	CYPRINODONTIFORMES	APHANIIDAE	Aphanius
ANIMALIA	CHORDATA	ACTINOPTERYGII	SYNGNATHIFORMES	SYNGNATHIDAE	Hippichthys
ANIMALIA	CHORDATA	REPTILIA	SQUAMATA	COLUBRIDAE	Gonyosoma
ANIMALIA	CHORDATA	REPTILIA	SQUAMATA	LAMPROPHIIDAE	Boaedon
ANIMALIA	CHORDATA	REPTILIA	SQUAMATA	LAMPROPHIIDAE	Lycophidion
ANIMALIA	CHORDATA	ACTINOPTERYGII	GOBIIFORMES	ELEOTRIDAE	Dormitator
ANIMALIA	CHORDATA	ACTINOPTERYGII	BATRACHOIDIFORMES	BATRACHOIDIDAE	Batrachoides
ANIMALIA	CHORDATA	MAMMALIA	LAGOMORPHA	PROLAGIDAE	Prolagus
ANIMALIA	CHORDATA	ACTINOPTERYGII	GOBIIFORMES	GOBIIDAE	Evorthodus
ANIMALIA	CHORDATA	ACTINOPTERYGII	GOBIIFORMES	ELEOTRIDAE	Gobiomorus
ANIMALIA	CHORDATA	ACTINOPTERYGII	PERCIFORMES	DACTYLOSCOPIDAE	Dactyloscopus
ANIMALIA	CHORDATA	ACTINOPTERYGII	SILURIFORMES	ARIIDAE	Cathorops
ANIMALIA	CHORDATA	ACTINOPTERYGII	PLEURONECTIFORMES	PARALICHTHYIDAE	Citharichthys
ANIMALIA	CHORDATA	ACTINOPTERYGII	GOBIIFORMES	GOBIIDAE	Gobionellus
ANIMALIA	CHORDATA	ACTINOPTERYGII	PLEURONECTIFORMES	ACHIRIDAE	Trinectes
ANIMALIA	CHORDATA	ACTINOPTERYGII	MUGILIFORMES	MUGILIDAE	Chaenomugil
ANIMALIA	CHORDATA	ACTINOPTERYGII	ATHERINIFORMES	ATHERINOPSIDAE	Atherinella
ANIMALIA	CHORDATA	ACTINOPTERYGII	CLUPEIFORMES	ENGRAULIDAE	Anchovia
ANIMALIA	CHORDATA	ACTINOPTERYGII	PLEURONECTIFORMES	ACHIRIDAE	Achirus
ANIMALIA	CHORDATA	ACTINOPTERYGII	PERCIFORMES	CARANGIDAE	Oligoplites
ANIMALIA	CHORDATA	ACTINOPTERYGII	GOBIIFORMES	GOBIIDAE	Gobioides
ANIMALIA	CHORDATA	ACTINOPTERYGII	SILURIFORMES	ARIIDAE	Bagre
ANIMALIA	CHORDATA	REPTILIA	SQUAMATA	PSEUDASPIDIDAE	Psammodynastes
ANIMALIA	CHORDATA	ACTINOPTERYGII	PERCIFORMES	MORONIDAE	Morone
ANIMALIA	CHORDATA	ACTINOPTERYGII	CYPRINIFORMES	LEUCISCIDAE	Alburnoides
ANIMALIA	MOLLUSCA	GASTROPODA	SORBEOCONCHA	POTAMIDIDAE	Telescopium
ANIMALIA	MOLLUSCA	GASTROPODA	SORBEOCONCHA	PACHYCHILIDAE	Brotia
ANIMALIA	MOLLUSCA	GASTROPODA	PYLOPULMONATA	PYRAMIDELLIDAE	Morrisonietta
ANIMALIA	MOLLUSCA	GASTROPODA	LITTORINIMORPHA	POMATIOPSIDAE	Pachydrobia
ANIMALIA	MOLLUSCA	GASTROPODA	ARCHITAENIOGLOSSA	VIVIPARIDAE	Mekongia
ANIMALIA	MOLLUSCA	GASTROPODA	HYGROPHILA	PLANORBIDAE	Pettancylus
ANIMALIA	MOLLUSCA	GASTROPODA	LITTORINIMORPHA	LITTORINIDAE	Littoraria
ANIMALIA	MOLLUSCA	GASTROPODA	ARCHITAENIOGLOSSA	VIVIPARIDAE	Filopaludina
ANIMALIA	MOLLUSCA	GASTROPODA	LITTORINIMORPHA	IRAVADIIDAE	Iravadia
ANIMALIA	MOLLUSCA	GASTROPODA	LITTORINIMORPHA	POMATIOPSIDAE	Pachydrobiella
ANIMALIA	MOLLUSCA	GASTROPODA	SORBEOCONCHA	THIARIDAE	Melanoides
ANIMALIA	MOLLUSCA	GASTROPODA	LITTORINIMORPHA	POMATIOPSIDAE	Paraprososthenia
ANIMALIA	MOLLUSCA	GASTROPODA	LITTORINIMORPHA	IRAVADIIDAE	Rehderiella
ANIMALIA	MOLLUSCA	GASTROPODA	LITTORINIMORPHA	POMATIOPSIDAE	Neoprososthenia
ANIMALIA	MOLLUSCA	GASTROPODA	ARCHITAENIOGLOSSA	VIVIPARIDAE	Idiopoma
ANIMALIA	MOLLUSCA	GASTROPODA	LITTORINIMORPHA	POMATIOPSIDAE	Jullienia
ANIMALIA	MOLLUSCA	GASTROPODA	LITTORINIMORPHA	POMATIOPSIDAE	Hydrorissoia
ANIMALIA	MOLLUSCA	GASTROPODA	ELLOBIIDA	ELLOBIIDAE	Auriculastra
ANIMALIA	MOLLUSCA	GASTROPODA	LITTORINIMORPHA	POMATIOPSIDAE	Lacunopsis
ANIMALIA	MOLLUSCA	GASTROPODA	NEOGASTROPODA	MARGINELLIDAE	Rivomarginella
ANIMALIA	MOLLUSCA	GASTROPODA	LITTORINIMORPHA	CLENCHIELLIDAE	Clenchiella
ANIMALIA	MOLLUSCA	GASTROPODA	HYGROPHILA	PLANORBIDAE	Camptoceras
ANIMALIA	MOLLUSCA	GASTROPODA	LITTORINIMORPHA	POMATIOPSIDAE	Hubendickia
ANIMALIA	CHORDATA	ACTINOPTERYGII	PERCIFORMES	BLENNIIDAE	Blennius
ANIMALIA	CHORDATA	ACTINOPTERYGII	PERCIFORMES	BLENNIIDAE	Ophioblennius
ANIMALIA	CHORDATA	ACTINOPTERYGII	PERCIFORMES	CHAENOPSIDAE	Neoclinus
ANIMALIA	CHORDATA	ACTINOPTERYGII	PERCIFORMES	BLENNIIDAE	Spaniblennius
ANIMALIA	CHORDATA	ACTINOPTERYGII	PERCIFORMES	DACTYLOSCOPIDAE	Myxodagnus
ANIMALIA	CHORDATA	ACTINOPTERYGII	PERCIFORMES	DACTYLOSCOPIDAE	Storrsia
ANIMALIA	CHORDATA	ACTINOPTERYGII	PERCIFORMES	BLENNIIDAE	Parablennius
ANIMALIA	CHORDATA	ACTINOPTERYGII	PERCIFORMES	DACTYLOSCOPIDAE	Platygillellus
ANIMALIA	CHORDATA	ACTINOPTERYGII	PERCIFORMES	BLENNIIDAE	Scartella
ANIMALIA	CHORDATA	ACTINOPTERYGII	PERCIFORMES	BLENNIIDAE	Hypleurochilus
ANIMALIA	CHORDATA	ACTINOPTERYGII	PERCIFORMES	LABRISOMIDAE	Cryptotrema
ANIMALIA	CHORDATA	ACTINOPTERYGII	PERCIFORMES	CHAENOPSIDAE	Acanthemblemaria
ANIMALIA	CHORDATA	ACTINOPTERYGII	PERCIFORMES	LABRISOMIDAE	Labrisomus
ANIMALIA	CHORDATA	ACTINOPTERYGII	PERCIFORMES	BLENNIIDAE	Microlipophrys
ANIMALIA	CHORDATA	ACTINOPTERYGII	PERCIFORMES	DACTYLOSCOPIDAE	Sindoscopus
ANIMALIA	CHORDATA	ACTINOPTERYGII	PERCIFORMES	CLINIDAE	Clinitrachus
ANIMALIA	CHORDATA	ACTINOPTERYGII	PERCIFORMES	LABRISOMIDAE	Auchenionchus
ANIMALIA	CHORDATA	ACTINOPTERYGII	PERCIFORMES	LABRISOMIDAE	Starksia
ANIMALIA	CHORDATA	ACTINOPTERYGII	PERCIFORMES	BLENNIIDAE	Coryphoblennius
ANIMALIA	CHORDATA	ACTINOPTERYGII	PERCIFORMES	BLENNIIDAE	Aidablennius
ANIMALIA	CHORDATA	ACTINOPTERYGII	PERCIFORMES	LABRISOMIDAE	Paraclinus
ANIMALIA	CHORDATA	ACTINOPTERYGII	PERCIFORMES	CHAENOPSIDAE	Emblemaria
ANIMALIA	CHORDATA	ACTINOPTERYGII	PERCIFORMES	LABRISOMIDAE	Alloclinus
ANIMALIA	CHORDATA	ACTINOPTERYGII	PERCIFORMES	BLENNIIDAE	Salaria
ANIMALIA	CHORDATA	ACTINOPTERYGII	PERCIFORMES	BLENNIIDAE	Bathyblennius
ANIMALIA	CHORDATA	ACTINOPTERYGII	PERCIFORMES	CHAENOPSIDAE	Emblemariopsis
ANIMALIA	CHORDATA	ACTINOPTERYGII	PERCIFORMES	BLENNIIDAE	Lipophrys
ANIMALIA	CHORDATA	ACTINOPTERYGII	SCORPAENIFORMES	DACTYLOPTERIDAE	Dactylopterus
ANIMALIA	CHORDATA	ACTINOPTERYGII	PERCIFORMES	LABRISOMIDAE	Malacoctenus
ANIMALIA	CHORDATA	ACTINOPTERYGII	PERCIFORMES	LABRISOMIDAE	Calliclinus
ANIMALIA	MOLLUSCA	GASTROPODA	LITTORINIMORPHA	COCHLIOPIDAE	Aphaostracon
ANIMALIA	CHORDATA	AMPHIBIA	ANURA	HYLIDAE	Sphaenorhynchus
ANIMALIA	CHORDATA	AMPHIBIA	ANURA	HYLIDAE	Trachycephalus
ANIMALIA	MOLLUSCA	GASTROPODA	ARCHITAENIOGLOSSA	DIPLOMMATINIDAE	Pseudopalaina
ANIMALIA	CHORDATA	AMPHIBIA	ANURA	CENTROLENIDAE	Hyalinobatrachium
ANIMALIA	CHORDATA	ACTINOPTERYGII	PERCIFORMES	APOGONIDAE	Phaeoptyx
ANIMALIA	CHORDATA	ACTINOPTERYGII	PERCIFORMES	APOGONIDAE	Astrapogon
ANIMALIA	CHORDATA	ACTINOPTERYGII	PERCIFORMES	GERREIDAE	Eucinostomus
ANIMALIA	CHORDATA	ACTINOPTERYGII	GOBIESOCIFORMES	GOBIESOCIDAE	Acyrtus
ANIMALIA	CHORDATA	ACTINOPTERYGII	GOBIESOCIFORMES	GOBIESOCIDAE	Derilissus
ANIMALIA	CHORDATA	ACTINOPTERYGII	GOBIESOCIFORMES	GOBIESOCIDAE	Gymnoscyphus
ANIMALIA	CHORDATA	ACTINOPTERYGII	GOBIIFORMES	GOBIIDAE	Nes
ANIMALIA	CHORDATA	ACTINOPTERYGII	GOBIIFORMES	GOBIIDAE	Ginsburgellus
ANIMALIA	CHORDATA	ACTINOPTERYGII	GOBIIFORMES	GOBIIDAE	Palatogobius
ANIMALIA	CHORDATA	ACTINOPTERYGII	GOBIIFORMES	GOBIIDAE	Psilotris
ANIMALIA	CHORDATA	ACTINOPTERYGII	GOBIIFORMES	GOBIIDAE	Risor
ANIMALIA	CHORDATA	ACTINOPTERYGII	GOBIIFORMES	GOBIIDAE	Robinsichthys
ANIMALIA	CHORDATA	ACTINOPTERYGII	GOBIIFORMES	GOBIIDAE	Tigrigobius
ANIMALIA	CHORDATA	ACTINOPTERYGII	GOBIIFORMES	GOBIIDAE	Varicus
ANIMALIA	CHORDATA	ACTINOPTERYGII	GOBIIFORMES	GOBIIDAE	Vomerogobius
ANIMALIA	CHORDATA	ACTINOPTERYGII	GOBIIFORMES	GOBIIDAE	Evermannichthys
ANIMALIA	CHORDATA	ACTINOPTERYGII	NOT ASSIGNED	GRAMMATIDAE	Gramma
ANIMALIA	CHORDATA	ACTINOPTERYGII	GOBIESOCIFORMES	GOBIESOCIDAE	Acyrtops
ANIMALIA	CHORDATA	ACTINOPTERYGII	PERCIFORMES	APOGONIDAE	Apogon
ANIMALIA	CHORDATA	ACTINOPTERYGII	PERCIFORMES	APOGONIDAE	Paroncheilus
ANIMALIA	CHORDATA	ACTINOPTERYGII	PERCIFORMES	APOGONIDAE	Zapogon
ANIMALIA	CHORDATA	ACTINOPTERYGII	GOBIESOCIFORMES	GOBIESOCIDAE	Arcos
ANIMALIA	CHORDATA	ACTINOPTERYGII	GOBIIFORMES	GOBIIDAE	Awaous
ANIMALIA	CHORDATA	ACTINOPTERYGII	GOBIIFORMES	GOBIIDAE	Barbulifer
ANIMALIA	CHORDATA	ACTINOPTERYGII	GOBIIFORMES	GOBIIDAE	Bollmannia
ANIMALIA	CHORDATA	ACTINOPTERYGII	GOBIIFORMES	GOBIIDAE	Chriolepis
ANIMALIA	CHORDATA	ACTINOPTERYGII	GOBIIFORMES	GOBIIDAE	Coryphopterus
ANIMALIA	CHORDATA	ACTINOPTERYGII	GOBIIFORMES	GOBIIDAE	Ctenogobius
ANIMALIA	CHORDATA	ACTINOPTERYGII	PERCIFORMES	GERREIDAE	Diapterus
ANIMALIA	CHORDATA	ACTINOPTERYGII	GOBIIFORMES	GOBIIDAE	Elacatinus
ANIMALIA	CHORDATA	ACTINOPTERYGII	GOBIIFORMES	ELEOTRIDAE	Erotelis
ANIMALIA	CHORDATA	ACTINOPTERYGII	PERCIFORMES	GERREIDAE	Eugerres
ANIMALIA	CHORDATA	ACTINOPTERYGII	GOBIESOCIFORMES	GOBIESOCIDAE	Gobiesox
ANIMALIA	CHORDATA	ACTINOPTERYGII	GOBIIFORMES	GOBIIDAE	Gobulus
ANIMALIA	CHORDATA	ACTINOPTERYGII	NOT ASSIGNED	GRAMMATIDAE	Lipogramma
ANIMALIA	CHORDATA	ACTINOPTERYGII	GOBIIFORMES	GOBIIDAE	Lythrypnus
ANIMALIA	CHORDATA	ACTINOPTERYGII	GOBIIFORMES	GOBIIDAE	Parrella
ANIMALIA	CHORDATA	ACTINOPTERYGII	GOBIIFORMES	GOBIIDAE	Priolepis
ANIMALIA	CHORDATA	ACTINOPTERYGII	PERCIFORMES	MICRODESMIDAE	Ptereleotris
ANIMALIA	CHORDATA	ACTINOPTERYGII	GOBIESOCIFORMES	GOBIESOCIDAE	Tomicodon
ANIMALIA	CHORDATA	ACTINOPTERYGII	MUGILIFORMES	MUGILIDAE	Crenimugil
ANIMALIA	CHORDATA	ACTINOPTERYGII	MUGILIFORMES	MUGILIDAE	Valamugil
ANIMALIA	CHORDATA	ACTINOPTERYGII	GOBIIFORMES	GOBIIDAE	Yongeichthys
ANIMALIA	CHORDATA	AMPHIBIA	ANURA	RHACOPHORIDAE	Raorchestes
ANIMALIA	CHORDATA	ACTINOPTERYGII	SILURIFORMES	PIMELODIDAE	Pimelodus
ANIMALIA	CHORDATA	ACTINOPTERYGII	SILURIFORMES	LORICARIIDAE	Pseudotocinclus
ANIMALIA	CHORDATA	ACTINOPTERYGII	CHARACIFORMES	CHARACIDAE	Cheirodon
ANIMALIA	CHORDATA	ACTINOPTERYGII	CYPRINODONTIFORMES	RIVULIDAE	Cynolebias
ANIMALIA	CHORDATA	ACTINOPTERYGII	CYPRINODONTIFORMES	RIVULIDAE	Hypsolebias
ANIMALIA	CHORDATA	ACTINOPTERYGII	CYPRINODONTIFORMES	RIVULIDAE	Notholebias
ANIMALIA	CHORDATA	ACTINOPTERYGII	SILURIFORMES	LORICARIIDAE	Hypostomus
ANIMALIA	CHORDATA	ACTINOPTERYGII	SILURIFORMES	ASPREDINIDAE	Pseudobunocephalus
ANIMALIA	CHORDATA	ACTINOPTERYGII	GYMNOTIFORMES	APTERONOTIDAE	Sternarchorhynchus
ANIMALIA	CHORDATA	ACTINOPTERYGII	PERCIFORMES	SCIAENIDAE	Plagioscion
ANIMALIA	CHORDATA	ACTINOPTERYGII	CHARACIFORMES	CHARACIDAE	Roeboides
ANIMALIA	CHORDATA	ACTINOPTERYGII	CICHLIFORMES	CICHLIDAE	Gymnogeophagus
ANIMALIA	CHORDATA	ACTINOPTERYGII	SILURIFORMES	AUCHENIPTERIDAE	Ageneiosus
ANIMALIA	CHORDATA	ACTINOPTERYGII	SILURIFORMES	AUCHENIPTERIDAE	Auchenipterus
ANIMALIA	CHORDATA	ACTINOPTERYGII	CHARACIFORMES	BRYCONIDAE	Brycon
ANIMALIA	CHORDATA	ACTINOPTERYGII	GYMNOTIFORMES	STERNOPYGIDAE	Eigenmannia
ANIMALIA	CHORDATA	ACTINOPTERYGII	SILURIFORMES	LORICARIIDAE	Rineloricaria
ANIMALIA	CHORDATA	ACTINOPTERYGII	SILURIFORMES	LORICARIIDAE	Pareiorhina
ANIMALIA	CHORDATA	ACTINOPTERYGII	SILURIFORMES	CALLICHTHYIDAE	Corydoras
ANIMALIA	CHORDATA	ACTINOPTERYGII	SILURIFORMES	PIMELODIDAE	Iheringichthys
ANIMALIA	CHORDATA	ACTINOPTERYGII	CHARACIFORMES	CHARACIDAE	Hemigrammus
ANIMALIA	CHORDATA	ACTINOPTERYGII	CHARACIFORMES	SERRASALMIDAE	Myleus
ANIMALIA	CHORDATA	ACTINOPTERYGII	SILURIFORMES	TRICHOMYCTERIDAE	Ituglanis
ANIMALIA	CHORDATA	ACTINOPTERYGII	CICHLIFORMES	CICHLIDAE	Crenicichla
ANIMALIA	CHORDATA	ACTINOPTERYGII	CICHLIFORMES	CICHLIDAE	Geophagus
ANIMALIA	CHORDATA	ACTINOPTERYGII	CYPRINODONTIFORMES	POECILIIDAE	Phalloptychus
ANIMALIA	CHORDATA	ACTINOPTERYGII	CYPRINODONTIFORMES	RIVULIDAE	Melanorivulus
ANIMALIA	CHORDATA	ACTINOPTERYGII	SILURIFORMES	PIMELODIDAE	Steindachneridion
ANIMALIA	CHORDATA	ACTINOPTERYGII	CYPRINODONTIFORMES	POECILIIDAE	Phalloceros
ANIMALIA	CHORDATA	ACTINOPTERYGII	SILURIFORMES	TRICHOMYCTERIDAE	Trichomycterus
ANIMALIA	CHORDATA	ACTINOPTERYGII	CYPRINODONTIFORMES	APLOCHEILIDAE	Leptopanchax
ANIMALIA	CHORDATA	ACTINOPTERYGII	SILURIFORMES	TRICHOMYCTERIDAE	Scleronema
ANIMALIA	CHORDATA	ACTINOPTERYGII	SILURIFORMES	HEPTAPTERIDAE	Imparfinis
ANIMALIA	CHORDATA	ACTINOPTERYGII	SILURIFORMES	LORICARIIDAE	Neoplecostomus
ANIMALIA	CHORDATA	ACTINOPTERYGII	SILURIFORMES	LORICARIIDAE	Hemiancistrus
ANIMALIA	CHORDATA	ACTINOPTERYGII	CHARACIFORMES	PROCHILODONTIDAE	Prochilodus
ANIMALIA	CHORDATA	ACTINOPTERYGII	SILURIFORMES	LORICARIIDAE	Parotocinclus
ANIMALIA	CHORDATA	ACTINOPTERYGII	SILURIFORMES	PSEUDOPIMELODIDAE	Microglanis
ANIMALIA	CHORDATA	ACTINOPTERYGII	CHARACIFORMES	CHARACIDAE	Astyanax
ANIMALIA	CHORDATA	ACTINOPTERYGII	SILURIFORMES	AUCHENIPTERIDAE	Trachelyopterus
ANIMALIA	CHORDATA	ACTINOPTERYGII	CHARACIFORMES	LEBIASINIDAE	Pyrrhulina
ANIMALIA	CHORDATA	ACTINOPTERYGII	SILURIFORMES	LORICARIIDAE	Aphanotorulus
ANIMALIA	CHORDATA	ACTINOPTERYGII	SILURIFORMES	HEPTAPTERIDAE	Rhamdiopsis
ANIMALIA	CHORDATA	ACTINOPTERYGII	SILURIFORMES	DORADIDAE	Rhinodoras
ANIMALIA	CHORDATA	ACTINOPTERYGII	SILURIFORMES	TRICHOMYCTERIDAE	Paravandellia
ANIMALIA	CHORDATA	ACTINOPTERYGII	CHARACIFORMES	CURIMATIDAE	Steindachnerina
ANIMALIA	CHORDATA	ACTINOPTERYGII	CHARACIFORMES	CHARACIDAE	Moenkhausia
ANIMALIA	CHORDATA	ACTINOPTERYGII	SILURIFORMES	HEPTAPTERIDAE	Rhamdia
ANIMALIA	CHORDATA	ACTINOPTERYGII	SILURIFORMES	TRICHOMYCTERIDAE	Cambeva
ANIMALIA	CHORDATA	ACTINOPTERYGII	CYPRINODONTIFORMES	ANABLEPIDAE	Jenynsia
ANIMALIA	CHORDATA	ACTINOPTERYGII	SILURIFORMES	CALLICHTHYIDAE	Aspidoras
ANIMALIA	CHORDATA	ACTINOPTERYGII	CHARACIFORMES	CHARACIDAE	Heterocheirodon
ANIMALIA	CHORDATA	ACTINOPTERYGII	CHARACIFORMES	ANOSTOMIDAE	Leporinus
ANIMALIA	CHORDATA	ACTINOPTERYGII	CHARACIFORMES	ERYTHRINIDAE	Hoplias
ANIMALIA	CHORDATA	ACTINOPTERYGII	CICHLIFORMES	CICHLIDAE	Cichlasoma
ANIMALIA	CHORDATA	ACTINOPTERYGII	SILURIFORMES	LORICARIIDAE	Hisonotus
ANIMALIA	CHORDATA	ACTINOPTERYGII	SILURIFORMES	PSEUDOPIMELODIDAE	Lophiosilurus
ANIMALIA	CHORDATA	ACTINOPTERYGII	CHARACIFORMES	BRYCONIDAE	Salminus
ANIMALIA	CHORDATA	ACTINOPTERYGII	CHARACIFORMES	CHARACIDAE	Diapoma
ANIMALIA	CHORDATA	ACTINOPTERYGII	CHARACIFORMES	CHARACIDAE	Charax
ANIMALIA	CHORDATA	ACTINOPTERYGII	CYPRINODONTIFORMES	RIVULIDAE	Garcialebias
ANIMALIA	CHORDATA	ACTINOPTERYGII	SILURIFORMES	HEPTAPTERIDAE	Rhamdella
ANIMALIA	CHORDATA	ACTINOPTERYGII	SILURIFORMES	DORADIDAE	Wertheimeria
ANIMALIA	CHORDATA	ACTINOPTERYGII	CHARACIFORMES	ANOSTOMIDAE	Leporellus
ANIMALIA	CHORDATA	ACTINOPTERYGII	GYMNOTIFORMES	GYMNOTIDAE	Gymnotus
ANIMALIA	CHORDATA	ACTINOPTERYGII	CHARACIFORMES	CHARACIDAE	Oligosarcus
ANIMALIA	CHORDATA	ACTINOPTERYGII	SILURIFORMES	HEPTAPTERIDAE	Pimelodella
ANIMALIA	CHORDATA	ACTINOPTERYGII	SILURIFORMES	LORICARIIDAE	Pareiorhaphis
ANIMALIA	CHORDATA	ACTINOPTERYGII	CHARACIFORMES	PARODONTIDAE	Apareiodon
ANIMALIA	CHORDATA	ACTINOPTERYGII	SILURIFORMES	HEPTAPTERIDAE	Chasmocranus
ANIMALIA	CHORDATA	ACTINOPTERYGII	SILURIFORMES	CALLICHTHYIDAE	Hoplosternum
ANIMALIA	CHORDATA	ACTINOPTERYGII	SILURIFORMES	LORICARIIDAE	Corumbataia
ANIMALIA	CHORDATA	ACTINOPTERYGII	CHARACIFORMES	ANOSTOMIDAE	Schizodon
ANIMALIA	CHORDATA	ACTINOPTERYGII	SILURIFORMES	TRICHOMYCTERIDAE	Listrura
ANIMALIA	CHORDATA	ACTINOPTERYGII	CHARACIFORMES	CURIMATIDAE	Psectrogaster
ANIMALIA	CHORDATA	ACTINOPTERYGII	SILURIFORMES	LORICARIIDAE	Ancistrus
ANIMALIA	CHORDATA	ACTINOPTERYGII	SILURIFORMES	LORICARIIDAE	Loricariichthys
ANIMALIA	CHORDATA	ACTINOPTERYGII	CHARACIFORMES	CHARACIDAE	Tetragonopterus
ANIMALIA	CHORDATA	ACTINOPTERYGII	SILURIFORMES	CALLICHTHYIDAE	Scleromystax
ANIMALIA	CHORDATA	ACTINOPTERYGII	CHARACIFORMES	CHARACIDAE	Rachoviscus
ANIMALIA	CHORDATA	ACTINOPTERYGII	SILURIFORMES	LORICARIIDAE	Harttia
ANIMALIA	CHORDATA	ACTINOPTERYGII	SILURIFORMES	LORICARIIDAE	Pseudotothyris
ANIMALIA	CHORDATA	ACTINOPTERYGII	CHARACIFORMES	CHARACIDAE	Deuterodon
ANIMALIA	CHORDATA	ACTINOPTERYGII	CHARACIFORMES	CURIMATIDAE	Cyphocharax
ANIMALIA	CHORDATA	ACTINOPTERYGII	SILURIFORMES	LORICARIIDAE	Otocinclus
ANIMALIA	CHORDATA	ACTINOPTERYGII	CHARACIFORMES	CHARACIDAE	Pseudocorynopoma
ANIMALIA	CHORDATA	ACTINOPTERYGII	CHARACIFORMES	TRIPORTHEIDAE	Triportheus
ANIMALIA	CHORDATA	ACTINOPTERYGII	ATHERINIFORMES	ATHERINOPSIDAE	Odontesthes
ANIMALIA	CHORDATA	ACTINOPTERYGII	CHARACIFORMES	CHARACIDAE	Lophiobrycon
ANIMALIA	CHORDATA	ACTINOPTERYGII	CYPRINODONTIFORMES	RIVULIDAE	Atlantirivulus
ANIMALIA	CHORDATA	ACTINOPTERYGII	SILURIFORMES	DORADIDAE	Franciscodoras
ANIMALIA	CHORDATA	ACTINOPTERYGII	CYPRINODONTIFORMES	RIVULIDAE	Kryptolebias
ANIMALIA	CHORDATA	ACTINOPTERYGII	PERCIFORMES	SCIAENIDAE	Pachyurus
ANIMALIA	CHORDATA	ACTINOPTERYGII	SILURIFORMES	HEPTAPTERIDAE	Cetopsorhamdia
ANIMALIA	CHORDATA	ACTINOPTERYGII	SILURIFORMES	LORICARIIDAE	Megalancistrus
ANIMALIA	CHORDATA	ACTINOPTERYGII	SILURIFORMES	LORICARIIDAE	Eurycheilichthys
ANIMALIA	CHORDATA	ACTINOPTERYGII	CYPRINODONTIFORMES	RIVULIDAE	Anablepsoides
ANIMALIA	CHORDATA	ACTINOPTERYGII	CYPRINODONTIFORMES	RIVULIDAE	Simpsonichthys
ANIMALIA	CHORDATA	ACTINOPTERYGII	CYPRINODONTIFORMES	POECILIIDAE	Cnesterodon
ANIMALIA	CHORDATA	ACTINOPTERYGII	CHARACIFORMES	CRENUCHIDAE	Characidium
ANIMALIA	CHORDATA	ACTINOPTERYGII	SILURIFORMES	HEPTAPTERIDAE	Phenacorhamdia
ANIMALIA	CHORDATA	ACTINOPTERYGII	SILURIFORMES	AUCHENIPTERIDAE	Tatia
ANIMALIA	CHORDATA	ACTINOPTERYGII	CLUPEIFORMES	ENGRAULIDAE	Lycengraulis
ANIMALIA	CHORDATA	ACTINOPTERYGII	CYPRINODONTIFORMES	RIVULIDAE	Cynopoecilus
ANIMALIA	CHORDATA	ACTINOPTERYGII	GYMNOTIFORMES	APTERONOTIDAE	Apteronotus
ANIMALIA	CHORDATA	ACTINOPTERYGII	CHARACIFORMES	CHARACIDAE	Planaltina
ANIMALIA	CHORDATA	ACTINOPTERYGII	CYPRINODONTIFORMES	RIVULIDAE	Matilebias
ANIMALIA	CHORDATA	ACTINOPTERYGII	SILURIFORMES	AUCHENIPTERIDAE	Centromochlus
ANIMALIA	CHORDATA	ACTINOPTERYGII	SILURIFORMES	LORICARIIDAE	Delturus
ANIMALIA	CHORDATA	ACTINOPTERYGII	ANGUILLIFORMES	OPHICHTHIDAE	Stictorhinus
ANIMALIA	CHORDATA	ACTINOPTERYGII	SILURIFORMES	TRICHOMYCTERIDAE	Pseudostegophilus
ANIMALIA	CHORDATA	ACTINOPTERYGII	CICHLIFORMES	CICHLIDAE	Australoheros
ANIMALIA	CHORDATA	ACTINOPTERYGII	SILURIFORMES	DORADIDAE	Platydoras
ANIMALIA	CHORDATA	ACTINOPTERYGII	CYPRINODONTIFORMES	RIVULIDAE	Prorivulus
ANIMALIA	CHORDATA	ACTINOPTERYGII	CHARACIFORMES	CHARACIDAE	Hyphessobrycon
ANIMALIA	CHORDATA	ACTINOPTERYGII	GYMNOTIFORMES	HYPOPOMIDAE	Brachyhypopomus
ANIMALIA	CHORDATA	ACTINOPTERYGII	SILURIFORMES	LORICARIIDAE	Otothyropsis
ANIMALIA	CHORDATA	ACTINOPTERYGII	SYNBRANCHIFORMES	SYNBRANCHIDAE	Synbranchus
ANIMALIA	CHORDATA	ACTINOPTERYGII	CHARACIFORMES	CHARACIDAE	Mimagoniates
ANIMALIA	CHORDATA	ACTINOPTERYGII	SILURIFORMES	LORICARIIDAE	Spatuloricaria
ANIMALIA	CHORDATA	ACTINOPTERYGII	CHARACIFORMES	CHARACIDAE	Nematocharax
ANIMALIA	CHORDATA	ACTINOPTERYGII	CHARACIFORMES	CURIMATIDAE	Curimatella
ANIMALIA	CHORDATA	ACTINOPTERYGII	SILURIFORMES	PIMELODIDAE	Bergiaria
ANIMALIA	CHORDATA	ACTINOPTERYGII	CHARACIFORMES	SERRASALMIDAE	Metynnis
ANIMALIA	CHORDATA	ACTINOPTERYGII	SILURIFORMES	HEPTAPTERIDAE	Heptapterus
ANIMALIA	CHORDATA	ACTINOPTERYGII	CYPRINODONTIFORMES	RIVULIDAE	Gymnolebias
ANIMALIA	CHORDATA	ACTINOPTERYGII	SILURIFORMES	TRICHOMYCTERIDAE	Homodiaetus
ANIMALIA	CHORDATA	ACTINOPTERYGII	SILURIFORMES	TRICHOMYCTERIDAE	Microcambeva
ANIMALIA	CHORDATA	ACTINOPTERYGII	SILURIFORMES	AUCHENIPTERIDAE	Glanidium
ANIMALIA	CHORDATA	ACTINOPTERYGII	CHARACIFORMES	SERRASALMIDAE	Piaractus
ANIMALIA	CHORDATA	ACTINOPTERYGII	CYPRINODONTIFORMES	POECILIIDAE	Phallotorynus
ANIMALIA	CHORDATA	ACTINOPTERYGII	SILURIFORMES	PIMELODIDAE	Duopalatinus
ANIMALIA	CHORDATA	ACTINOPTERYGII	CHARACIFORMES	CHARACIDAE	Odontostilbe
ANIMALIA	CHORDATA	ACTINOPTERYGII	CYPRINODONTIFORMES	RIVULIDAE	Argolebias
ANIMALIA	CHORDATA	ACTINOPTERYGII	SILURIFORMES	LORICARIIDAE	Pterygoplichthys
ANIMALIA	CHORDATA	ACTINOPTERYGII	SILURIFORMES	LORICARIIDAE	Pseudancistrus
ANIMALIA	CHORDATA	ACTINOPTERYGII	CHARACIFORMES	ANOSTOMIDAE	Megaleporinus
ANIMALIA	CHORDATA	ACTINOPTERYGII	SILURIFORMES	LORICARIIDAE	Hemipsilichthys
ANIMALIA	CHORDATA	ACTINOPTERYGII	CHARACIFORMES	CHARACIDAE	Hysteronotus
ANIMALIA	CHORDATA	ACTINOPTERYGII	CHARACIFORMES	CHARACIDAE	Coptobrycon
ANIMALIA	CHORDATA	ACTINOPTERYGII	SILURIFORMES	PSEUDOPIMELODIDAE	Pseudopimelodus
ANIMALIA	CHORDATA	ACTINOPTERYGII	SILURIFORMES	PIMELODIDAE	Pseudoplatystoma
ANIMALIA	CHORDATA	ACTINOPTERYGII	CHARACIFORMES	CHARACIDAE	Piabarchus
ANIMALIA	CHORDATA	ACTINOPTERYGII	SILURIFORMES	LORICARIIDAE	Loricaria
ANIMALIA	CHORDATA	ACTINOPTERYGII	CHARACIFORMES	CHARACIDAE	Psalidodon
ANIMALIA	CHORDATA	ACTINOPTERYGII	PLEURONECTIFORMES	ACHIRIDAE	Catathyridium
ANIMALIA	CHORDATA	ACTINOPTERYGII	CHARACIFORMES	ACESTRORHYNCHIDAE	Acestrorhynchus
ANIMALIA	CHORDATA	ACTINOPTERYGII	CHARACIFORMES	CHARACIDAE	Bryconamericus
ANIMALIA	CHORDATA	ACTINOPTERYGII	SILURIFORMES	LORICARIIDAE	Kronichthys
ANIMALIA	CHORDATA	ACTINOPTERYGII	CHARACIFORMES	CHARACIDAE	Oligobrycon
ANIMALIA	CHORDATA	ACTINOPTERYGII	CHARACIFORMES	PARODONTIDAE	Parodon
ANIMALIA	CHORDATA	ACTINOPTERYGII	CYPRINODONTIFORMES	RIVULIDAE	Amatolebias
ANIMALIA	CHORDATA	ACTINOPTERYGII	CHARACIFORMES	CHARACIDAE	Spintherobolus
ANIMALIA	CHORDATA	ACTINOPTERYGII	SILURIFORMES	LORICARIIDAE	Pogonopoma
ANIMALIA	CHORDATA	ACTINOPTERYGII	CHARACIFORMES	CHARACIDAE	Creagrutus
ANIMALIA	CHORDATA	ACTINOPTERYGII	CHARACIFORMES	CHARACIDAE	Aphyocharax
ANIMALIA	CHORDATA	ACTINOPTERYGII	SILURIFORMES	AUCHENIPTERIDAE	Pseudauchenipterus
ANIMALIA	CHORDATA	ACTINOPTERYGII	CHARACIFORMES	CHARACIDAE	Serrapinnus
ANIMALIA	CHORDATA	ACTINOPTERYGII	CHARACIFORMES	CHARACIDAE	Glandulocauda
ANIMALIA	CHORDATA	ACTINOPTERYGII	SILURIFORMES	HEPTAPTERIDAE	Rhamdioglanis
ANIMALIA	CHORDATA	ACTINOPTERYGII	SILURIFORMES	CETOPSIDAE	Cetopsis
ANIMALIA	CHORDATA	ACTINOPTERYGII	CHARACIFORMES	CHARACIDAE	Andromakhe
ANIMALIA	CHORDATA	ACTINOPTERYGII	CYPRINODONTIFORMES	RIVULIDAE	Campellolebias
ANIMALIA	CHORDATA	ACTINOPTERYGII	SILURIFORMES	ASPREDINIDAE	Bunocephalus
ANIMALIA	CHORDATA	ACTINOPTERYGII	CHARACIFORMES	CHARACIDAE	Cyanocharax
ANIMALIA	CHORDATA	ACTINOPTERYGII	SILURIFORMES	PIMELODIDAE	Parapimelodus
ANIMALIA	CHORDATA	ACTINOPTERYGII	SILURIFORMES	LORICARIIDAE	Schizolecis
ANIMALIA	CHORDATA	ACTINOPTERYGII	CYPRINODONTIFORMES	RIVULIDAE	Neofundulus
ANIMALIA	CHORDATA	ACTINOPTERYGII	SILURIFORMES	TRICHOMYCTERIDAE	Stegophilus
ANIMALIA	CHORDATA	ACTINOPTERYGII	SILURIFORMES	TRICHOMYCTERIDAE	Copionodon
ANIMALIA	CHORDATA	ACTINOPTERYGII	CHARACIFORMES	SERRASALMIDAE	Serrasalmus
ANIMALIA	CHORDATA	ACTINOPTERYGII	CHARACIFORMES	SERRASALMIDAE	Pygocentrus
ANIMALIA	CHORDATA	ACTINOPTERYGII	CHARACIFORMES	CHARACIDAE	Hasemania
ANIMALIA	CHORDATA	ACTINOPTERYGII	CYPRINODONTIFORMES	POECILIIDAE	Pamphorichthys
ANIMALIA	CHORDATA	ACTINOPTERYGII	CHARACIFORMES	CHARACIDAE	Myxiops
ANIMALIA	CHORDATA	ACTINOPTERYGII	SILURIFORMES	LORICARIIDAE	Isbrueckerichthys
ANIMALIA	CHORDATA	ACTINOPTERYGII	CHARACIFORMES	CHARACIDAE	Phenacogaster
ANIMALIA	CHORDATA	ACTINOPTERYGII	CHARACIFORMES	TRIPORTHEIDAE	Lignobrycon
ANIMALIA	CHORDATA	ACTINOPTERYGII	CHARACIFORMES	CHARACIDAE	Macropsobrycon
ANIMALIA	CHORDATA	ACTINOPTERYGII	SILURIFORMES	LORICARIIDAE	Otothyris
ANIMALIA	CHORDATA	ACTINOPTERYGII	CHARACIFORMES	CHARACIDAE	Psellogrammus
ANIMALIA	CHORDATA	ACTINOPTERYGII	CHARACIFORMES	CHARACIDAE	Galeocharax
ANIMALIA	CHORDATA	ACTINOPTERYGII	CHARACIFORMES	BRYCONIDAE	Henochilus
ANIMALIA	CHORDATA	ACTINOPTERYGII	SILURIFORMES	DORADIDAE	Kalyptodoras
ANIMALIA	CHORDATA	ACTINOPTERYGII	SILURIFORMES	PIMELODIDAE	Zungaro
ANIMALIA	CHORDATA	ACTINOPTERYGII	CHARACIFORMES	HEMIODONTIDAE	Hemiodus
ANIMALIA	CHORDATA	ACTINOPTERYGII	SILURIFORMES	LORICARIIDAE	Rhinelepis
ANIMALIA	CHORDATA	ACTINOPTERYGII	SILURIFORMES	CALLICHTHYIDAE	Callichthys
ANIMALIA	CHORDATA	ACTINOPTERYGII	CLUPEIFORMES	CLUPEIDAE	Platanichthys
ANIMALIA	CHORDATA	ACTINOPTERYGII	SILURIFORMES	AUCHENIPTERIDAE	Pseudotatia
ANIMALIA	CHORDATA	ACTINOPTERYGII	CHARACIFORMES	ANOSTOMIDAE	Hypomasticus
ANIMALIA	CHORDATA	ACTINOPTERYGII	CHARACIFORMES	CHARACIDAE	Cynopotamus
ANIMALIA	CHORDATA	ACTINOPTERYGII	CHARACIFORMES	CHARACIDAE	Orthospinus
ANIMALIA	CHORDATA	ACTINOPTERYGII	CHARACIFORMES	CHARACIDAE	Piabina
ANIMALIA	CHORDATA	ACTINOPTERYGII	CYPRINODONTIFORMES	RIVULIDAE	Megalebias
ANIMALIA	CHORDATA	ACTINOPTERYGII	CYPRINODONTIFORMES	RIVULIDAE	Xenurolebias
ANIMALIA	CHORDATA	ACTINOPTERYGII	SILURIFORMES	ARIIDAE	Paragenidens
ANIMALIA	CHORDATA	ACTINOPTERYGII	CHARACIFORMES	CHARACIDAE	Acinocheirodon
ANIMALIA	CHORDATA	ACTINOPTERYGII	SILURIFORMES	PIMELODIDAE	Bagropsis
ANIMALIA	CHORDATA	ACTINOPTERYGII	CHARACIFORMES	CHARACIDAE	Probolodus
ANIMALIA	CHORDATA	ACTINOPTERYGII	CYPRINODONTIFORMES	RIVULIDAE	Pituna
ANIMALIA	CHORDATA	ACTINOPTERYGII	SILURIFORMES	PIMELODIDAE	Conorhynchos
ANIMALIA	CHORDATA	ACTINOPTERYGII	SILURIFORMES	DORADIDAE	Pterodoras
ANIMALIA	CHORDATA	ACTINOPTERYGII	SILURIFORMES	PIMELODIDAE	Sorubim
ANIMALIA	CHORDATA	ACTINOPTERYGII	CYPRINODONTIFORMES	RIVULIDAE	Mucurilebias
ANIMALIA	CHORDATA	ACTINOPTERYGII	SILURIFORMES	PIMELODIDAE	Pinirampus
ANIMALIA	CHORDATA	ACTINOPTERYGII	CHARACIFORMES	SERRASALMIDAE	Mylossoma
ANIMALIA	CHORDATA	ACTINOPTERYGII	SILURIFORMES	LORICARIIDAE	Epactionotus
ANIMALIA	CHORDATA	ACTINOPTERYGII	SILURIFORMES	PIMELODIDAE	Megalonema
ANIMALIA	CHORDATA	ACTINOPTERYGII	CYPRINODONTIFORMES	RIVULIDAE	Plesiolebias
ANIMALIA	CHORDATA	ACTINOPTERYGII	SILURIFORMES	LORICARIIDAE	Proloricaria
ANIMALIA	CHORDATA	ACTINOPTERYGII	CICHLIFORMES	CICHLIDAE	Laetacara
ANIMALIA	CHORDATA	ACTINOPTERYGII	SILURIFORMES	LORICARIIDAE	Lampiella
ANIMALIA	CHORDATA	ACTINOPTERYGII	CYPRINODONTIFORMES	RIVULIDAE	Ophthalmolebias
ANIMALIA	CHORDATA	ACTINOPTERYGII	CHARACIFORMES	ERYTHRINIDAE	Hoplerythrinus
ANIMALIA	CHORDATA	ACTINOPTERYGII	SILURIFORMES	CALLICHTHYIDAE	Megalechis
ANIMALIA	CHORDATA	ACTINOPTERYGII	CHARACIFORMES	CHARACIDAE	Kolpotocheirodon
ANIMALIA	CHORDATA	ACTINOPTERYGII	SILURIFORMES	DORADIDAE	Oxydoras
ANIMALIA	CHORDATA	ACTINOPTERYGII	CYPRINODONTIFORMES	RIVULIDAE	Nematolebias
ANIMALIA	CHORDATA	ACTINOPTERYGII	SILURIFORMES	TRICHOMYCTERIDAE	Glaphyropoma
ANIMALIA	CHORDATA	ACTINOPTERYGII	GYMNOTIFORMES	APTERONOTIDAE	Tembeassu
ANIMALIA	CHORDATA	ACTINOPTERYGII	SILURIFORMES	TRICHOMYCTERIDAE	Trichogenes
ANIMALIA	CHORDATA	ACTINOPTERYGII	CHARACIFORMES	CYNODONTIDAE	Rhaphiodon
ANIMALIA	CHORDATA	ACTINOPTERYGII	CYPRINODONTIFORMES	RIVULIDAE	Austrolebias
ANIMALIA	CHORDATA	ACTINOPTERYGII	CHARACIFORMES	CHARACIDAE	Hollandichthys
ANIMALIA	CHORDATA	ACTINOPTERYGII	CYPRINODONTIFORMES	RIVULIDAE	Acantholebias
ANIMALIA	CHORDATA	ACTINOPTERYGII	SILURIFORMES	CALLICHTHYIDAE	Lepthoplosternum
ANIMALIA	CHORDATA	ACTINOPTERYGII	CYPRINODONTIFORMES	RIVULIDAE	Titanolebias
ANIMALIA	CHORDATA	ACTINOPTERYGII	SILURIFORMES	PSEUDOPIMELODIDAE	Rhyacoglanis
ANIMALIA	CHORDATA	ACTINOPTERYGII	CHARACIFORMES	CHARACIDAE	Aphyocheirodon
ANIMALIA	CHORDATA	ACTINOPTERYGII	SILURIFORMES	LORICARIIDAE	Microlepidogaster
ANIMALIA	CHORDATA	ACTINOPTERYGII	SILURIFORMES	HEPTAPTERIDAE	Taunayia
ANIMALIA	CHORDATA	ACTINOPTERYGII	SILURIFORMES	PIMELODIDAE	Luciopimelodus
ANIMALIA	CHORDATA	ACTINOPTERYGII	CLUPEIFORMES	ENGRAULIDAE	Anchoviella
ANIMALIA	CHORDATA	ACTINOPTERYGII	CHARACIFORMES	CHARACIDAE	Compsura
ANIMALIA	CHORDATA	ACTINOPTERYGII	GYMNOTIFORMES	STERNOPYGIDAE	Sternopygus
ANIMALIA	CHORDATA	ACTINOPTERYGII	CYPRINODONTIFORMES	RIVULIDAE	Acrolebias
ANIMALIA	CHORDATA	ACTINOPTERYGII	SILURIFORMES	LORICARIIDAE	Curculionichthys
ANIMALIA	CHORDATA	ACTINOPTERYGII	SILURIFORMES	PIMELODIDAE	Hemisorubim
ANIMALIA	CHORDATA	ACTINOPTERYGII	SILURIFORMES	LORICARIIDAE	Paraloricaria
ANIMALIA	CHORDATA	ACTINOPTERYGII	GYMNOTIFORMES	APTERONOTIDAE	Sternarchella
ANIMALIA	CHORDATA	ACTINOPTERYGII	PERCIFORMES	LABRIDAE	Halichoeres
ANIMALIA	CHORDATA	ACTINOPTERYGII	CYPRINIFORMES	CYPRINIDAE	Sikukia
ANIMALIA	CHORDATA	ACTINOPTERYGII	SILURIFORMES	HETEROPNEUSTIDAE	Heteropneustes
ANIMALIA	CHORDATA	ACTINOPTERYGII	CYPRINIFORMES	BOTIIDAE	Yasuhikotakia
ANIMALIA	CHORDATA	ACTINOPTERYGII	PERCIFORMES	CALLIONYMIDAE	Tonlesapia
ANIMALIA	CHORDATA	ACTINOPTERYGII	GOBIIFORMES	GOBIIDAE	Stenogobius
ANIMALIA	CHORDATA	ACTINOPTERYGII	CYPRINIFORMES	GASTROMYZONTIDAE	Sewellia
ANIMALIA	CHORDATA	ACTINOPTERYGII	CYPRINIFORMES	BOTIIDAE	Ambastaia
ANIMALIA	CHORDATA	ACTINOPTERYGII	PERCIFORMES	OSPHRONEMIDAE	Trichopodus
ANIMALIA	CHORDATA	ACTINOPTERYGII	CYPRINIFORMES	NEMACHEILIDAE	Tuberoschistura
ANIMALIA	CHORDATA	ACTINOPTERYGII	SILURIFORMES	SILURIDAE	Wallagonia
ANIMALIA	CHORDATA	ACTINOPTERYGII	CYPRINIFORMES	TANICHTHYIDAE	Tanichthys
ANIMALIA	CHORDATA	ACTINOPTERYGII	CYPRINIFORMES	CYPRINIDAE	Gymnostomus
ANIMALIA	CHORDATA	ACTINOPTERYGII	CYPRINIFORMES	VAILLANTELLIDAE	Vaillantella
ANIMALIA	CHORDATA	ACTINOPTERYGII	CYPRINIFORMES	SERPENTICOBITIDAE	Serpenticobitis
ANIMALIA	CHORDATA	ACTINOPTERYGII	CYPRINIFORMES	DANIONIDAE	Thryssocypris
ANIMALIA	CHORDATA	ACTINOPTERYGII	CYPRINIFORMES	NEMACHEILIDAE	Yunnanilus
ANIMALIA	CHORDATA	ACTINOPTERYGII	SILURIFORMES	SILURIDAE	Silurichthys
ANIMALIA	CHORDATA	ACTINOPTERYGII	CYPRINIFORMES	BALITORIDAE	Pseudohomaloptera
ANIMALIA	CHORDATA	ACTINOPTERYGII	PERCIFORMES	SILLAGINIDAE	Sillaginopsis
ANIMALIA	CHORDATA	ACTINOPTERYGII	CYPRINIFORMES	DANIONIDAE	Laubuka
ANIMALIA	CHORDATA	ACTINOPTERYGII	CYPRINIFORMES	NEMACHEILIDAE	Sectoria
ANIMALIA	CHORDATA	ACTINOPTERYGII	CYPRINIFORMES	NEMACHEILIDAE	Claea
ANIMALIA	CHORDATA	ACTINOPTERYGII	GOBIIFORMES	ODONTOBUTIDAE	Terateleotris
ANIMALIA	CHORDATA	ACTINOPTERYGII	PERCIFORMES	OSPHRONEMIDAE	Trichopsis
ANIMALIA	CHORDATA	ACTINOPTERYGII	SILURIFORMES	SILURIDAE	Micronema
ANIMALIA	CHORDATA	ACTINOPTERYGII	CYPRINIFORMES	CYPRINIDAE	Systomus
ANIMALIA	CHORDATA	ACTINOPTERYGII	GOBIIFORMES	ODONTOBUTIDAE	Odontobutis
ANIMALIA	CHORDATA	ACTINOPTERYGII	CYPRINIFORMES	CYPRINIDAE	Tor
ANIMALIA	CHORDATA	ACTINOPTERYGII	CLUPEIFORMES	SUNDASALANGIDAE	Sundasalanx
ANIMALIA	CHORDATA	ACTINOPTERYGII	CYPRINIFORMES	DANIONIDAE	Trigonostigma
ANIMALIA	CHORDATA	ACTINOPTERYGII	CYPRINIFORMES	NEMACHEILIDAE	Traccatichthys
ANIMALIA	MOLLUSCA	BIVALVIA	UNIONIDA	UNIONIDAE	Ptychobranchus
ANIMALIA	CHORDATA	ACTINOPTERYGII	NOT ASSIGNED	POMACENTRIDAE	Abudefduf
ANIMALIA	CHORDATA	ACTINOPTERYGII	NOT ASSIGNED	POMACENTRIDAE	Chromis
ANIMALIA	CHORDATA	ACTINOPTERYGII	NOT ASSIGNED	POMACENTRIDAE	Pomacentrus
ANIMALIA	CHORDATA	ACTINOPTERYGII	NOT ASSIGNED	POMACENTRIDAE	Amphiprion
ANIMALIA	CHORDATA	ACTINOPTERYGII	NOT ASSIGNED	POMACENTRIDAE	Chrysiptera
ANIMALIA	CHORDATA	ACTINOPTERYGII	NOT ASSIGNED	POMACENTRIDAE	Plectroglyphidodon
ANIMALIA	CHORDATA	ACTINOPTERYGII	NOT ASSIGNED	POMACENTRIDAE	Dascyllus
ANIMALIA	CHORDATA	ACTINOPTERYGII	NOT ASSIGNED	POMACENTRIDAE	Amblyglyphidodon
ANIMALIA	CHORDATA	ACTINOPTERYGII	NOT ASSIGNED	POMACENTRIDAE	Pomachromis
ANIMALIA	CHORDATA	ACTINOPTERYGII	NOT ASSIGNED	POMACENTRIDAE	Neoglyphidodon
ANIMALIA	CHORDATA	ACTINOPTERYGII	NOT ASSIGNED	POMACENTRIDAE	Stegastes
ANIMALIA	CHORDATA	ACTINOPTERYGII	NOT ASSIGNED	POMACENTRIDAE	Dischistodus
ANIMALIA	CHORDATA	ACTINOPTERYGII	NOT ASSIGNED	POMACENTRIDAE	Cheiloprion
ANIMALIA	CHORDATA	ACTINOPTERYGII	NOT ASSIGNED	POMACENTRIDAE	Amblypomacentrus
ANIMALIA	CHORDATA	ACTINOPTERYGII	NOT ASSIGNED	POMACENTRIDAE	Parma
ANIMALIA	CHORDATA	ACTINOPTERYGII	NOT ASSIGNED	POMACENTRIDAE	Altrichthys
ANIMALIA	CHORDATA	ACTINOPTERYGII	NOT ASSIGNED	POMACENTRIDAE	Pycnochromis
ANIMALIA	CHORDATA	ACTINOPTERYGII	NOT ASSIGNED	POMACENTRIDAE	Acanthochromis
ANIMALIA	CHORDATA	ACTINOPTERYGII	NOT ASSIGNED	POMACENTRIDAE	Hemiglyphidodon
ANIMALIA	CHORDATA	ACTINOPTERYGII	NOT ASSIGNED	POMACENTRIDAE	Azurina
ANIMALIA	CHORDATA	ACTINOPTERYGII	NOT ASSIGNED	POMACENTRIDAE	Microspathodon
ANIMALIA	CHORDATA	ACTINOPTERYGII	NOT ASSIGNED	POMACENTRIDAE	Lepidozygus
ANIMALIA	CHORDATA	ACTINOPTERYGII	NOT ASSIGNED	POMACENTRIDAE	Pristotis
ANIMALIA	MOLLUSCA	GASTROPODA	LITTORINIMORPHA	POMATIOPSIDAE	Karelainia
ANIMALIA	CHORDATA	AMPHIBIA	ANURA	BRACHYCEPHALIDAE	Brachycephalus
ANIMALIA	CHORDATA	AMPHIBIA	ANURA	HYLIDAE	Boana
ANIMALIA	MOLLUSCA	GASTROPODA	LITTORINIMORPHA	COCHLIOPIDAE	Phreatodrobia
ANIMALIA	MOLLUSCA	BIVALVIA	UNIONIDA	UNIONIDAE	Truncilla
ANIMALIA	MOLLUSCA	GASTROPODA	HYGROPHILA	PLANORBIDAE	Planorbula
ANIMALIA	MOLLUSCA	BIVALVIA	UNIONIDA	UNIONIDAE	Reginaia
ANIMALIA	MOLLUSCA	GASTROPODA	LITTORINIMORPHA	LITHOGLYPHIDAE	Benedictia
ANIMALIA	MOLLUSCA	GASTROPODA	HYGROPHILA	PLANORBIDAE	Laevapex
ANIMALIA	MOLLUSCA	GASTROPODA	HYGROPHILA	PLANORBIDAE	Choanomphalus
ANIMALIA	MOLLUSCA	BIVALVIA	UNIONIDA	UNIONIDAE	Villosa
ANIMALIA	MOLLUSCA	GASTROPODA	ALLOGASTROPODA	VALVATIDAE	Cincinna
ANIMALIA	MOLLUSCA	GASTROPODA	LITTORINIMORPHA	HYDROBIIDAE	Hydrobia
ANIMALIA	MOLLUSCA	GASTROPODA	HYGROPHILA	LYMNAEIDAE	Lymnaea
ANIMALIA	MOLLUSCA	GASTROPODA	LITTORINIMORPHA	HYDROBIIDAE	Pyrgulopsis
ANIMALIA	MOLLUSCA	BIVALVIA	UNIONIDA	UNIONIDAE	Pyganodon
ANIMALIA	MOLLUSCA	GASTROPODA	HYGROPHILA	LATIIDAE	Latia
ANIMALIA	MOLLUSCA	BIVALVIA	SPHAERIIDA	SPHAERIIDAE	Musculium
ANIMALIA	MOLLUSCA	BIVALVIA	SPHAERIIDA	SPHAERIIDAE	Eupera
ANIMALIA	MOLLUSCA	GASTROPODA	LITTORINIMORPHA	BITHYNIIDAE	Paraelona
ANIMALIA	MOLLUSCA	GASTROPODA	LITTORINIMORPHA	COCHLIOPIDAE	Tryonia
ANIMALIA	MOLLUSCA	GASTROPODA	LITTORINIMORPHA	EMMERICIIDAE	Fontigens
ANIMALIA	MOLLUSCA	GASTROPODA	LITTORINIMORPHA	AMNICOLIDAE	Korotnewia
ANIMALIA	MOLLUSCA	BIVALVIA	UNIONIDA	UNIONIDAE	Utterbackia
ANIMALIA	MOLLUSCA	GASTROPODA	SORBEOCONCHA	PLEUROCERIDAE	Elimia
ANIMALIA	MOLLUSCA	GASTROPODA	ARCHITAENIOGLOSSA	PUPINIDAE	Pupina
ANIMALIA	MOLLUSCA	BIVALVIA	UNIONIDA	UNIONIDAE	Toxolasma
ANIMALIA	MOLLUSCA	GASTROPODA	HYGROPHILA	LYMNAEIDAE	Erinna
ANIMALIA	MOLLUSCA	GASTROPODA	LITTORINIMORPHA	AMNICOLIDAE	Kolhymamnicola
ANIMALIA	MOLLUSCA	GASTROPODA	SORBEOCONCHA	MELANOPSIDAE	Melanopsis
ANIMALIA	MOLLUSCA	GASTROPODA	LITTORINIMORPHA	TATEIDAE	Catapyrgus
ANIMALIA	MOLLUSCA	GASTROPODA	HYGROPHILA	LYMNAEIDAE	Ampullaceana
ANIMALIA	MOLLUSCA	GASTROPODA	HYGROPHILA	PLANORBIDAE	Segmentina
ANIMALIA	MOLLUSCA	BIVALVIA	UNIONIDA	UNIONIDAE	Alasmidonta
ANIMALIA	MOLLUSCA	GASTROPODA	HYGROPHILA	LYMNAEIDAE	Bulimnaea
ANIMALIA	MOLLUSCA	GASTROPODA	LITTORINIMORPHA	LITHOGLYPHIDAE	Kobeltocochlea
ANIMALIA	MOLLUSCA	GASTROPODA	LITTORINIMORPHA	LITHOGLYPHIDAE	Fluminicola
ANIMALIA	MOLLUSCA	GASTROPODA	LITTORINIMORPHA	HYDROBIIDAE	Laevicaspia
ANIMALIA	MOLLUSCA	GASTROPODA	LITTORINIMORPHA	AMNICOLIDAE	Lyogyrus
ANIMALIA	MOLLUSCA	GASTROPODA	LITTORINIMORPHA	TATEIDAE	Opacuincola
ANIMALIA	MOLLUSCA	BIVALVIA	UNIONIDA	UNIONIDAE	Elliptio
ANIMALIA	MOLLUSCA	GASTROPODA	ARCHITAENIOGLOSSA	VIVIPARIDAE	Viviparus
ANIMALIA	MOLLUSCA	GASTROPODA	HYGROPHILA	PLANORBIDAE	Planorbella
ANIMALIA	MOLLUSCA	GASTROPODA	LITTORINIMORPHA	HYDROBIIDAE	Marstonia
ANIMALIA	MOLLUSCA	GASTROPODA	HYGROPHILA	LYMNAEIDAE	Ladislavella
ANIMALIA	MOLLUSCA	GASTROPODA	HYGROPHILA	PLANORBIDAE	Rhodacmea
ANIMALIA	MOLLUSCA	GASTROPODA	HYGROPHILA	PLANORBIDAE	Gundlachia
ANIMALIA	MOLLUSCA	GASTROPODA	HYGROPHILA	PLANORBIDAE	Menetus
ANIMALIA	MOLLUSCA	GASTROPODA	LITTORINIMORPHA	COCHLIOPIDAE	Heleobops
ANIMALIA	MOLLUSCA	GASTROPODA	SORBEOCONCHA	SEMISULCOSPIRIDAE	Juga
ANIMALIA	MOLLUSCA	GASTROPODA	HYGROPHILA	PHYSIDAE	Physa
ANIMALIA	MOLLUSCA	CEPHALOPODA	SEPIOLIDA	SEPIOLIDAE	Amphorateuthis
ANIMALIA	MOLLUSCA	CEPHALOPODA	SEPIOLIDA	SEPIOLIDAE	Choneteuthis
ANIMALIA	MOLLUSCA	GASTROPODA	LITTORINIMORPHA	AMNICOLIDAE	Colligyrus
ANIMALIA	MOLLUSCA	GASTROPODA	LITTORINIMORPHA	TATEIDAE	Caledoconcha
ANIMALIA	CHORDATA	ACTINOPTERYGII	ANGUILLIFORMES	MURAENIDAE	Channomuraena
ANIMALIA	CHORDATA	ACTINOPTERYGII	SILURIFORMES	ARIIDAE	Ariopsis
ANIMALIA	CHORDATA	ACTINOPTERYGII	ANGUILLIFORMES	CONGRIDAE	Xenomystax
ANIMALIA	CHORDATA	ACTINOPTERYGII	ANGUILLIFORMES	CONGRIDAE	Rhynchoconger
ANIMALIA	CHORDATA	ACTINOPTERYGII	SCORPAENIFORMES	TRIGLIDAE	Bellator
ANIMALIA	CHORDATA	ACTINOPTERYGII	TETRAODONTIFORMES	OSTRACIIDAE	Lactophrys
ANIMALIA	CHORDATA	ACTINOPTERYGII	ANGUILLIFORMES	SYNAPHOBRANCHIDAE	Atractodenchelys
ANIMALIA	CHORDATA	ACTINOPTERYGII	SILURIFORMES	ARIIDAE	Notarius
ANIMALIA	CHORDATA	ACTINOPTERYGII	ANGUILLIFORMES	MURAENIDAE	Muraena
ANIMALIA	CHORDATA	ACTINOPTERYGII	PERCIFORMES	HAEMULIDAE	Haemulon
ANIMALIA	CHORDATA	ACTINOPTERYGII	LOPHIIFORMES	OGCOCEPHALIDAE	Ogcocephalus
ANIMALIA	CHORDATA	ACTINOPTERYGII	PERCIFORMES	LUTJANIDAE	Rhomboplites
ANIMALIA	CHORDATA	ACTINOPTERYGII	PERCIFORMES	CENTROLOPHIDAE	Hyperoglyphe
ANIMALIA	CHORDATA	ACTINOPTERYGII	ANGUILLIFORMES	NETTASTOMATIDAE	Hoplunnis
ANIMALIA	CHORDATA	ACTINOPTERYGII	ANGUILLIFORMES	MURAENESOCIDAE	Cynoponticus
ANIMALIA	CHORDATA	ACTINOPTERYGII	ANGUILLIFORMES	OPHICHTHIDAE	Ophichthus
ANIMALIA	CHORDATA	ACTINOPTERYGII	ANGUILLIFORMES	SYNAPHOBRANCHIDAE	Dysomma
ANIMALIA	CHORDATA	ACTINOPTERYGII	ANGUILLIFORMES	CONGRIDAE	Ariosoma
ANIMALIA	CHORDATA	ACTINOPTERYGII	TETRAODONTIFORMES	TETRAODONTIDAE	Canthigaster
ANIMALIA	CHORDATA	ACTINOPTERYGII	TETRAODONTIFORMES	TETRAODONTIDAE	Sphoeroides
ANIMALIA	CHORDATA	ACTINOPTERYGII	NOTACANTHIFORMES	HALOSAURIDAE	Halosaurus
ANIMALIA	CHORDATA	ACTINOPTERYGII	ANGUILLIFORMES	NETTASTOMATIDAE	Saurenchelys
ANIMALIA	CHORDATA	ACTINOPTERYGII	ANGUILLIFORMES	OPHICHTHIDAE	Callechelys
ANIMALIA	CHORDATA	ACTINOPTERYGII	ANGUILLIFORMES	OPHICHTHIDAE	Pseudomyrophis
ANIMALIA	CHORDATA	ACTINOPTERYGII	ANGUILLIFORMES	CONGRIDAE	Paraconger
ANIMALIA	CHORDATA	ACTINOPTERYGII	ANGUILLIFORMES	CHLOPSIDAE	Robinsia
ANIMALIA	CHORDATA	ACTINOPTERYGII	ANGUILLIFORMES	NETTASTOMATIDAE	Nettastoma
ANIMALIA	CHORDATA	REPTILIA	SQUAMATA	PYTHONIDAE	Python
ANIMALIA	CHORDATA	ACTINOPTERYGII	PERCIFORMES	PRIACANTHIDAE	Cookeolus
ANIMALIA	CHORDATA	ACTINOPTERYGII	ANGUILLIFORMES	CHLOPSIDAE	Catesbya
ANIMALIA	CHORDATA	ACTINOPTERYGII	ANGUILLIFORMES	CONGRIDAE	Acromycter
ANIMALIA	CHORDATA	ACTINOPTERYGII	PERCIFORMES	HAEMULIDAE	Genyatremus
ANIMALIA	CHORDATA	ACTINOPTERYGII	ANGUILLIFORMES	SYNAPHOBRANCHIDAE	Dysommina
ANIMALIA	CHORDATA	ACTINOPTERYGII	NOTACANTHIFORMES	HALOSAURIDAE	Aldrovandia
ANIMALIA	CHORDATA	ACTINOPTERYGII	ANGUILLIFORMES	SERRIVOMERIDAE	Serrivomer
ANIMALIA	CHORDATA	ACTINOPTERYGII	ANGUILLIFORMES	MORINGUIDAE	Neoconger
ANIMALIA	CHORDATA	ACTINOPTERYGII	OPHIDIIFORMES	BYTHITIDAE	Ogilbia
ANIMALIA	CHORDATA	ACTINOPTERYGII	ZEIFORMES	ZEIDAE	Zenopsis
ANIMALIA	CHORDATA	ACTINOPTERYGII	PERCIFORMES	URANOSCOPIDAE	Astroscopus
ANIMALIA	CHORDATA	ACTINOPTERYGII	ANGUILLIFORMES	NEMICHTHYIDAE	Avocettina
ANIMALIA	CHORDATA	ACTINOPTERYGII	ALBULIFORMES	ALBULIDAE	Albula
ANIMALIA	CHORDATA	ACTINOPTERYGII	ANGUILLIFORMES	OPHICHTHIDAE	Letharchus
ANIMALIA	CHORDATA	ACTINOPTERYGII	PERCIFORMES	PRIACANTHIDAE	Pristigenys
ANIMALIA	CHORDATA	ACTINOPTERYGII	ANGUILLIFORMES	CONGRIDAE	Uroconger
ANIMALIA	CHORDATA	ACTINOPTERYGII	NOTACANTHIFORMES	NOTACANTHIDAE	Polyacanthonotus
ANIMALIA	CHORDATA	ACTINOPTERYGII	ANGUILLIFORMES	OPHICHTHIDAE	Ichthyapus
ANIMALIA	CHORDATA	ACTINOPTERYGII	BERYCIFORMES	HOLOCENTRIDAE	Corniger
ANIMALIA	CHORDATA	ACTINOPTERYGII	TETRAODONTIFORMES	TRIACANTHODIDAE	Hollardia
ANIMALIA	CHORDATA	ACTINOPTERYGII	PERCIFORMES	POLYNEMIDAE	Polydactylus
ANIMALIA	CHORDATA	ACTINOPTERYGII	PERCIFORMES	MULLIDAE	Mulloidichthys
ANIMALIA	CHORDATA	ACTINOPTERYGII	SCORPAENIFORMES	TRIGLIDAE	Prionotus
ANIMALIA	CHORDATA	ACTINOPTERYGII	ANGUILLIFORMES	OPHICHTHIDAE	Myrichthys
ANIMALIA	CHORDATA	ACTINOPTERYGII	ANGUILLIFORMES	OPHICHTHIDAE	Hyphalophis
ANIMALIA	CHORDATA	ACTINOPTERYGII	ANGUILLIFORMES	CHLOPSIDAE	Kaupichthys
ANIMALIA	CHORDATA	ACTINOPTERYGII	ANGUILLIFORMES	CONGRIDAE	Gnathophis
ANIMALIA	CHORDATA	REPTILIA	SQUAMATA	PHYLLODACTYLIDAE	Thecadactylus
ANIMALIA	MOLLUSCA	BIVALVIA	UNIONIDA	UNIONIDAE	Quadrula
ANIMALIA	CHORDATA	REPTILIA	SQUAMATA	XENODERMIDAE	Fimbrios
ANIMALIA	CHORDATA	REPTILIA	SQUAMATA	XENODERMIDAE	Xenodermus
ANIMALIA	CHORDATA	REPTILIA	SQUAMATA	DIPSADIDAE	Lygophis
ANIMALIA	CHORDATA	REPTILIA	SQUAMATA	DIPSADIDAE	Cubophis
ANIMALIA	CHORDATA	REPTILIA	SQUAMATA	COLUBRIDAE	Leptodrymus
ANIMALIA	CHORDATA	REPTILIA	SQUAMATA	NATRICIDAE	Blythia
ANIMALIA	CHORDATA	REPTILIA	SQUAMATA	COLUBRIDAE	Spilotes
ANIMALIA	CHORDATA	REPTILIA	SQUAMATA	VIPERIDAE	Deinagkistrodon
ANIMALIA	CHORDATA	REPTILIA	TESTUDINES	TRIONYCHIDAE	Rafetus
ANIMALIA	ARTHROPODA	INSECTA	ODONATA	GOMPHIDAE	Phaenandrogomphus
ANIMALIA	ARTHROPODA	INSECTA	ODONATA	LIBELLULIDAE	Orthetrum
ANIMALIA	ARTHROPODA	INSECTA	ODONATA	GOMPHIDAE	Davidius
ANIMALIA	ARTHROPODA	INSECTA	ODONATA	GOMPHIDAE	Merogomphus
ANIMALIA	ARTHROPODA	INSECTA	ODONATA	EUPHAEIDAE	Bayadera
ANIMALIA	ARTHROPODA	INSECTA	ODONATA	GOMPHIDAE	Trigomphus
ANIMALIA	ARTHROPODA	INSECTA	ODONATA	LESTIDAE	Indolestes
ANIMALIA	CHORDATA	AMPHIBIA	ANURA	BUFONIDAE	Dendrophryniscus
ANIMALIA	MOLLUSCA	CEPHALOPODA	OEGOPSIDA	BRACHIOTEUTHIDAE	Slosarczykovia
ANIMALIA	MOLLUSCA	CEPHALOPODA	OEGOPSIDA	NEOTEUTHIDAE	Narrowteuthis
ANIMALIA	CHORDATA	ACTINOPTERYGII	GOBIIFORMES	GOBIIDAE	Lophogobius
ANIMALIA	CHORDATA	ACTINOPTERYGII	GOBIIFORMES	GOBIIDAE	Bathygobius
ANIMALIA	CHORDATA	ACTINOPTERYGII	GOBIIFORMES	GOBIIDAE	Akko
ANIMALIA	CHORDATA	AMPHIBIA	ANURA	DENDROBATIDAE	Ectopoglossus
ANIMALIA	CHORDATA	AMPHIBIA	ANURA	HYLIDAE	Nyctimantis
ANIMALIA	CHORDATA	AMPHIBIA	ANURA	MICROHYLIDAE	Gastrophrynoides
ANIMALIA	CHORDATA	AMPHIBIA	ANURA	DICROGLOSSIDAE	Limnonectes
ANIMALIA	CHORDATA	AMPHIBIA	ANURA	BUFONIDAE	Rhaebo
ANIMALIA	CHORDATA	ACTINOPTERYGII	LEPISOSTEIFORMES	LEPISOSTEIDAE	Atractosteus
ANIMALIA	CHORDATA	ACTINOPTERYGII	LEPISOSTEIFORMES	LEPISOSTEIDAE	Lepisosteus
ANIMALIA	CHORDATA	ACTINOPTERYGII	SILURIFORMES	LACANTUNIIDAE	Lacantunia
ANIMALIA	CHORDATA	ACTINOPTERYGII	CLUPEIFORMES	CLUPEIDAE	Brevoortia
ANIMALIA	CHORDATA	ACTINOPTERYGII	CYPRINIFORMES	CATOSTOMIDAE	Pantosteus
ANIMALIA	CHORDATA	ACTINOPTERYGII	CYPRINIFORMES	CATOSTOMIDAE	Ictiobus
ANIMALIA	CHORDATA	ACTINOPTERYGII	CYPRINIFORMES	CATOSTOMIDAE	Moxostoma
ANIMALIA	CHORDATA	ACTINOPTERYGII	CYPRINIFORMES	LEUCISCIDAE	Algansea
ANIMALIA	CHORDATA	ACTINOPTERYGII	CYPRINIFORMES	LEUCISCIDAE	Codoma
ANIMALIA	CHORDATA	ACTINOPTERYGII	CYPRINIFORMES	LEUCISCIDAE	Cyprinella
ANIMALIA	CHORDATA	ACTINOPTERYGII	CYPRINIFORMES	LEUCISCIDAE	Dionda
ANIMALIA	CHORDATA	ACTINOPTERYGII	CYPRINIFORMES	LEUCISCIDAE	Gila
ANIMALIA	CHORDATA	ACTINOPTERYGII	ANGUILLIFORMES	NEMICHTHYIDAE	Labichthys
ANIMALIA	CHORDATA	ACTINOPTERYGII	CYPRINIFORMES	LEUCISCIDAE	Yuriria
ANIMALIA	CHORDATA	ACTINOPTERYGII	CYPRINODONTIFORMES	ANABLEPIDAE	Anableps
ANIMALIA	CHORDATA	ACTINOPTERYGII	CYPRINODONTIFORMES	CYPRINODONTIDAE	Cyprinodon
ANIMALIA	CHORDATA	ACTINOPTERYGII	CYPRINODONTIFORMES	CYPRINODONTIDAE	Floridichthys
ANIMALIA	CHORDATA	ACTINOPTERYGII	CYPRINODONTIFORMES	CYPRINODONTIDAE	Jordanella
ANIMALIA	CHORDATA	ACTINOPTERYGII	CYPRINODONTIFORMES	FUNDULIDAE	Fundulus
ANIMALIA	CHORDATA	ACTINOPTERYGII	CYPRINODONTIFORMES	POECILIIDAE	Heterophallus
ANIMALIA	CHORDATA	ACTINOPTERYGII	CYPRINODONTIFORMES	GOODEIDAE	Allodontichthys
ANIMALIA	CHORDATA	ACTINOPTERYGII	CYPRINODONTIFORMES	GOODEIDAE	Alloophorus
ANIMALIA	CHORDATA	ACTINOPTERYGII	CYPRINODONTIFORMES	GOODEIDAE	Neoophorus
ANIMALIA	CHORDATA	ACTINOPTERYGII	CYPRINODONTIFORMES	GOODEIDAE	Chapalichthys
ANIMALIA	CHORDATA	ACTINOPTERYGII	CYPRINODONTIFORMES	GOODEIDAE	Neotoca
ANIMALIA	CHORDATA	ACTINOPTERYGII	CYPRINODONTIFORMES	GOODEIDAE	Skiffia
ANIMALIA	CHORDATA	ACTINOPTERYGII	CYPRINODONTIFORMES	GOODEIDAE	Xenotaenia
ANIMALIA	CHORDATA	ACTINOPTERYGII	CYPRINODONTIFORMES	GOODEIDAE	Xenotoca
ANIMALIA	CHORDATA	ACTINOPTERYGII	CYPRINODONTIFORMES	POECILIIDAE	Belonesox
ANIMALIA	CHORDATA	ACTINOPTERYGII	CYPRINODONTIFORMES	POECILIIDAE	Brachyrhaphis
ANIMALIA	CHORDATA	ACTINOPTERYGII	CYPRINODONTIFORMES	POECILIIDAE	Carlhubbsia
ANIMALIA	CHORDATA	ACTINOPTERYGII	CYPRINODONTIFORMES	POECILIIDAE	Pseudoxiphophorus
ANIMALIA	CHORDATA	ACTINOPTERYGII	CYPRINODONTIFORMES	POECILIIDAE	Xenodexia
ANIMALIA	CHORDATA	ACTINOPTERYGII	CYPRINODONTIFORMES	POECILIIDAE	Xiphophorus
ANIMALIA	CHORDATA	ACTINOPTERYGII	CYPRINODONTIFORMES	PROFUNDULIDAE	Profundulus
ANIMALIA	CHORDATA	ACTINOPTERYGII	CYPRINODONTIFORMES	RIVULIDAE	Cynodonichthys
ANIMALIA	CHORDATA	ACTINOPTERYGII	ELOPIFORMES	ELOPIDAE	Elops
ANIMALIA	CHORDATA	ACTINOPTERYGII	CICHLIFORMES	CICHLIDAE	Astatheros
ANIMALIA	CHORDATA	ACTINOPTERYGII	CICHLIFORMES	CICHLIDAE	Wajpamheros
ANIMALIA	CHORDATA	ACTINOPTERYGII	CICHLIFORMES	CICHLIDAE	Cribroheros
ANIMALIA	CHORDATA	ACTINOPTERYGII	CICHLIFORMES	CICHLIDAE	Mayaheros
ANIMALIA	CHORDATA	REPTILIA	SQUAMATA	NATRICIDAE	Hebius
ANIMALIA	CHORDATA	REPTILIA	SQUAMATA	PAREIDAE	Asthenodipsas
ANIMALIA	CHORDATA	REPTILIA	SQUAMATA	ELAPIDAE	Sinomicrurus
ANIMALIA	CHORDATA	REPTILIA	SQUAMATA	PAREIDAE	Pareas
ANIMALIA	CHORDATA	REPTILIA	SQUAMATA	NATRICIDAE	Xenochrophis
ANIMALIA	CHORDATA	REPTILIA	SQUAMATA	NATRICIDAE	Hydrablabes
ANIMALIA	CHORDATA	REPTILIA	SQUAMATA	NATRICIDAE	Smithophis
ANIMALIA	CHORDATA	REPTILIA	SQUAMATA	COLUBRIDAE	Orientocoluber
ANIMALIA	CHORDATA	REPTILIA	SQUAMATA	NATRICIDAE	Herpetoreas
ANIMALIA	CHORDATA	REPTILIA	SQUAMATA	TYPHLOPIDAE	Ramphotyphlops
ANIMALIA	CHORDATA	REPTILIA	SQUAMATA	CALAMARIIDAE	Oreocalamus
ANIMALIA	CHORDATA	REPTILIA	SQUAMATA	CYLINDROPHIIDAE	Cylindrophis
ANIMALIA	CHORDATA	REPTILIA	SQUAMATA	COLUBRIDAE	Stegonotus
ANIMALIA	CHORDATA	REPTILIA	SQUAMATA	NATRICIDAE	Elapoidis
ANIMALIA	CHORDATA	REPTILIA	SQUAMATA	COLUBRIDAE	Xenelaphis
ANIMALIA	CHORDATA	REPTILIA	SQUAMATA	COLUBRIDAE	Euprepiophis
ANIMALIA	CHORDATA	REPTILIA	SQUAMATA	CALAMARIIDAE	Collorhabdium
ANIMALIA	CHORDATA	REPTILIA	SQUAMATA	COLUBRIDAE	Tetralepis
ANIMALIA	CHORDATA	REPTILIA	SQUAMATA	NATRICIDAE	Trachischium
ANIMALIA	CHORDATA	REPTILIA	SQUAMATA	NATRICIDAE	Amphiesmoides
ANIMALIA	MOLLUSCA	GASTROPODA	NEOGASTROPODA	CONIDAE	Conus
ANIMALIA	MOLLUSCA	GASTROPODA	NEOGASTROPODA	CONIDAE	Californiconus
ANIMALIA	MOLLUSCA	GASTROPODA	NEOGASTROPODA	CONIDAE	Profundiconus
ANIMALIA	MOLLUSCA	GASTROPODA	NEOGASTROPODA	CONIDAE	Conasprella
ANIMALIA	MOLLUSCA	GASTROPODA	NEOGASTROPODA	CONIDAE	Lilliconus
ANIMALIA	MOLLUSCA	GASTROPODA	NEOGASTROPODA	CONIDAE	Pseudolilliconus
ANIMALIA	MOLLUSCA	GASTROPODA	NEOGASTROPODA	CONIDAE	Pygmaeconus
ANIMALIA	CHORDATA	ACTINOPTERYGII	CICHLIFORMES	CICHLIDAE	Chiapaheros
ANIMALIA	CHORDATA	ACTINOPTERYGII	CICHLIFORMES	CICHLIDAE	Amphilophus
ANIMALIA	CHORDATA	ACTINOPTERYGII	CICHLIFORMES	CICHLIDAE	Cincelichthys
ANIMALIA	CHORDATA	ACTINOPTERYGII	CICHLIFORMES	CICHLIDAE	Trichromis
ANIMALIA	CHORDATA	ACTINOPTERYGII	CICHLIFORMES	CICHLIDAE	Kihnichthys
ANIMALIA	CHORDATA	ACTINOPTERYGII	CICHLIFORMES	CICHLIDAE	Cryptoheros
ANIMALIA	CHORDATA	ACTINOPTERYGII	CICHLIFORMES	CICHLIDAE	Paraneetroplus
ANIMALIA	CHORDATA	ACTINOPTERYGII	CICHLIFORMES	CICHLIDAE	Petenia
ANIMALIA	CHORDATA	ACTINOPTERYGII	CICHLIFORMES	CICHLIDAE	Rocio
ANIMALIA	CHORDATA	ACTINOPTERYGII	CICHLIFORMES	CICHLIDAE	Rheoheros
ANIMALIA	CHORDATA	ACTINOPTERYGII	CICHLIFORMES	CICHLIDAE	Theraps
ANIMALIA	CHORDATA	ACTINOPTERYGII	CICHLIFORMES	CICHLIDAE	Thorichthys
ANIMALIA	CHORDATA	ACTINOPTERYGII	CICHLIFORMES	CICHLIDAE	Maskaheros
ANIMALIA	CHORDATA	ACTINOPTERYGII	CICHLIFORMES	CICHLIDAE	Oscura
ANIMALIA	CHORDATA	ACTINOPTERYGII	CICHLIFORMES	CICHLIDAE	Chuco
ANIMALIA	CHORDATA	AMPHIBIA	ANURA	MEGOPHRYIDAE	Leptobrachella
ANIMALIA	CHORDATA	ACTINOPTERYGII	MUGILIFORMES	MUGILIDAE	Joturus
ANIMALIA	CHORDATA	ACTINOPTERYGII	PERCIFORMES	PERCIDAE	Etheostoma
ANIMALIA	CHORDATA	ACTINOPTERYGII	GOBIIFORMES	GOBIIDAE	Mahidolia
ANIMALIA	CHORDATA	ACTINOPTERYGII	GOBIIFORMES	GOBIIDAE	Valenciennea
ANIMALIA	CHORDATA	ACTINOPTERYGII	GOBIIFORMES	GOBIIDAE	Trimma
ANIMALIA	CHORDATA	ACTINOPTERYGII	GOBIIFORMES	GOBIIDAE	Eviota
ANIMALIA	CHORDATA	ACTINOPTERYGII	GOBIIFORMES	GOBIIDAE	Bryaninops
ANIMALIA	CHORDATA	ACTINOPTERYGII	GOBIIFORMES	GOBIIDAE	Callogobius
ANIMALIA	CHORDATA	ACTINOPTERYGII	GOBIIFORMES	GOBIIDAE	Asterropteryx
ANIMALIA	CHORDATA	ACTINOPTERYGII	GOBIIFORMES	GOBIIDAE	Ctenogobiops
ANIMALIA	CHORDATA	ACTINOPTERYGII	GOBIIFORMES	GOBIIDAE	Stiphodon
ANIMALIA	CHORDATA	ACTINOPTERYGII	GOBIIFORMES	GOBIIDAE	Vanderhorstia
ANIMALIA	CHORDATA	ACTINOPTERYGII	GOBIIFORMES	GOBIIDAE	Istigobius
ANIMALIA	CHORDATA	ACTINOPTERYGII	GOBIIFORMES	GOBIIDAE	Pleurosicya
ANIMALIA	CHORDATA	ACTINOPTERYGII	GOBIIFORMES	GOBIIDAE	Paragobiodon
ANIMALIA	CHORDATA	ACTINOPTERYGII	GOBIIFORMES	GOBIIDAE	Gobiodon
ANIMALIA	CHORDATA	ACTINOPTERYGII	GOBIIFORMES	GOBIIDAE	Kelloggella
ANIMALIA	CHORDATA	ACTINOPTERYGII	GOBIIFORMES	GOBIIDAE	Oplopomops
ANIMALIA	CHORDATA	ACTINOPTERYGII	GOBIIFORMES	GOBIIDAE	Lubricogobius
ANIMALIA	CHORDATA	ACTINOPTERYGII	GOBIIFORMES	GOBIIDAE	Palutrus
ANIMALIA	CHORDATA	ACTINOPTERYGII	GOBIIFORMES	GOBIIDAE	Gobiopsis
ANIMALIA	CHORDATA	ACTINOPTERYGII	GOBIIFORMES	GOBIIDAE	Trimmatom
ANIMALIA	CHORDATA	ACTINOPTERYGII	GOBIIFORMES	GOBIIDAE	Gnatholepis
ANIMALIA	CHORDATA	ACTINOPTERYGII	GOBIIFORMES	GOBIIDAE	Oplopomus
ANIMALIA	CHORDATA	ACTINOPTERYGII	GOBIIFORMES	GOBIIDAE	Stonogobiops
ANIMALIA	CHORDATA	ACTINOPTERYGII	GOBIIFORMES	GOBIIDAE	Tomiyamichthys
ANIMALIA	CHORDATA	ACTINOPTERYGII	GOBIIFORMES	GOBIIDAE	Fusigobius
ANIMALIA	CHORDATA	ACTINOPTERYGII	GOBIIFORMES	GOBIIDAE	Exyrias
ANIMALIA	CHORDATA	ACTINOPTERYGII	GOBIIFORMES	GOBIIDAE	Echinogobius
ANIMALIA	CHORDATA	ACTINOPTERYGII	GOBIIFORMES	GOBIIDAE	Amblygobius
ANIMALIA	CHORDATA	ACTINOPTERYGII	GOBIIFORMES	GOBIIDAE	Sicyopterus
ANIMALIA	CHORDATA	ACTINOPTERYGII	GOBIIFORMES	GOBIIDAE	Sueviota
ANIMALIA	CHORDATA	ACTINOPTERYGII	GOBIIFORMES	GOBIIDAE	Psilogobius
ANIMALIA	CHORDATA	ACTINOPTERYGII	GOBIIFORMES	GOBIIDAE	Cryptocentroides
ANIMALIA	CHORDATA	ACTINOPTERYGII	GOBIIFORMES	GOBIIDAE	Signigobius
ANIMALIA	CHORDATA	ACTINOPTERYGII	GOBIIFORMES	GOBIIDAE	Luposicya
ANIMALIA	CHORDATA	ACTINOPTERYGII	GOBIIFORMES	GOBIIDAE	Lotilia
ANIMALIA	CHORDATA	ACTINOPTERYGII	GOBIIFORMES	GOBIIDAE	Gladiogobius
ANIMALIA	CHORDATA	ACTINOPTERYGII	GOBIIFORMES	GOBIIDAE	Cabillus
ANIMALIA	CHORDATA	ACTINOPTERYGII	GOBIIFORMES	GOBIIDAE	Feia
ANIMALIA	CHORDATA	ACTINOPTERYGII	GOBIIFORMES	GOBIIDAE	Discordipinna
ANIMALIA	CHORDATA	ACTINOPTERYGII	GOBIIFORMES	GOBIIDAE	Macrodontogobius
ANIMALIA	CHORDATA	ACTINOPTERYGII	GOBIIFORMES	GOBIIDAE	Sicyopus
ANIMALIA	CHORDATA	ACTINOPTERYGII	PERCIFORMES	SERRANIDAE	Rypticus
ANIMALIA	CHORDATA	ACTINOPTERYGII	PERCIFORMES	APOGONIDAE	Sphaeramia
ANIMALIA	CHORDATA	ACTINOPTERYGII	PERCIFORMES	APOGONIDAE	Zoramia
ANIMALIA	CHORDATA	ACTINOPTERYGII	PERCIFORMES	APOGONIDAE	Gymnapogon
ANIMALIA	CHORDATA	ACTINOPTERYGII	PERCIFORMES	APOGONIDAE	Pseudamia
ANIMALIA	CHORDATA	ACTINOPTERYGII	PERCIFORMES	APOGONIDAE	Siphamia
ANIMALIA	CHORDATA	ACTINOPTERYGII	PERCIFORMES	APOGONIDAE	Taeniamia
ANIMALIA	CHORDATA	ACTINOPTERYGII	PERCIFORMES	APOGONIDAE	Nectamia
ANIMALIA	CHORDATA	ACTINOPTERYGII	PERCIFORMES	APOGONIDAE	Verulux
ANIMALIA	CHORDATA	ACTINOPTERYGII	PERCIFORMES	APOGONIDAE	Cheilodipterus
ANIMALIA	CHORDATA	ACTINOPTERYGII	PERCIFORMES	APOGONIDAE	Apogonichthys
ANIMALIA	CHORDATA	ACTINOPTERYGII	PERCIFORMES	APOGONIDAE	Jaydia
ANIMALIA	CHORDATA	ACTINOPTERYGII	PERCIFORMES	APOGONIDAE	Pseudamiops
ANIMALIA	CHORDATA	ACTINOPTERYGII	PERCIFORMES	APOGONIDAE	Apogonichthyoides
ANIMALIA	CHORDATA	ACTINOPTERYGII	PERCIFORMES	APOGONIDAE	Pristicon
ANIMALIA	CHORDATA	ACTINOPTERYGII	PERCIFORMES	APOGONIDAE	Foa
ANIMALIA	CHORDATA	ACTINOPTERYGII	PERCIFORMES	APOGONIDAE	Neamia
ANIMALIA	CHORDATA	ACTINOPTERYGII	PERCIFORMES	APOGONIDAE	Pristiapogon
ANIMALIA	CHORDATA	ACTINOPTERYGII	PERCIFORMES	APOGONIDAE	Rhabdamia
ANIMALIA	CHORDATA	ACTINOPTERYGII	PERCIFORMES	APOGONIDAE	Fowleria
ANIMALIA	CHORDATA	ACTINOPTERYGII	PERCIFORMES	APOGONIDAE	Fibramia
ANIMALIA	CHORDATA	ACTINOPTERYGII	PERCIFORMES	APOGONIDAE	Cercamia
ANIMALIA	CHORDATA	REPTILIA	SQUAMATA	SIBYNOPHIIDAE	Colubroelaps
ANIMALIA	CHORDATA	ACTINOPTERYGII	GOBIIFORMES	GOBIIDAE	Ancistrogobius
ANIMALIA	CHORDATA	ACTINOPTERYGII	GOBIIFORMES	GOBIIDAE	Tryssogobius
ANIMALIA	CHORDATA	ACTINOPTERYGII	TETRAODONTIFORMES	BALISTIDAE	Abalistes
ANIMALIA	CHORDATA	ACTINOPTERYGII	TETRAODONTIFORMES	OSTRACIIDAE	Ostracion
ANIMALIA	CHORDATA	ACTINOPTERYGII	TETRAODONTIFORMES	TETRAODONTIDAE	Takifugu
ANIMALIA	CHORDATA	ACTINOPTERYGII	TETRAODONTIFORMES	TETRAODONTIDAE	Arothron
ANIMALIA	CHORDATA	ACTINOPTERYGII	TETRAODONTIFORMES	TETRAODONTIDAE	Leiodon
ANIMALIA	CHORDATA	ACTINOPTERYGII	TETRAODONTIFORMES	TRIACANTHIDAE	Trixiphichthys
ANIMALIA	CHORDATA	ACTINOPTERYGII	TETRAODONTIFORMES	TETRAODONTIDAE	Torquigener
ANIMALIA	CHORDATA	ACTINOPTERYGII	TETRAODONTIFORMES	BALISTIDAE	Xanthichthys
ANIMALIA	CHORDATA	ACTINOPTERYGII	TETRAODONTIFORMES	OSTRACIIDAE	Lactoria
ANIMALIA	CHORDATA	ACTINOPTERYGII	TETRAODONTIFORMES	TETRAODONTIDAE	Pelagocephalus
ANIMALIA	CHORDATA	ACTINOPTERYGII	TETRAODONTIFORMES	BALISTIDAE	Balistoides
ANIMALIA	CHORDATA	ACTINOPTERYGII	TETRAODONTIFORMES	BALISTIDAE	Pseudobalistes
ANIMALIA	CHORDATA	ACTINOPTERYGII	TETRAODONTIFORMES	DIODONTIDAE	Chilomycterus
ANIMALIA	CHORDATA	ACTINOPTERYGII	TETRAODONTIFORMES	OSTRACIIDAE	Acanthostracion
ANIMALIA	CHORDATA	ACTINOPTERYGII	TETRAODONTIFORMES	BALISTIDAE	Balistes
ANIMALIA	CHORDATA	ACTINOPTERYGII	TETRAODONTIFORMES	BALISTIDAE	Odonus
ANIMALIA	CHORDATA	ACTINOPTERYGII	TETRAODONTIFORMES	BALISTIDAE	Sufflamen
ANIMALIA	CHORDATA	ACTINOPTERYGII	TETRAODONTIFORMES	BALISTIDAE	Melichthys
ANIMALIA	CHORDATA	ACTINOPTERYGII	TETRAODONTIFORMES	TETRAODONTIDAE	Tetractenos
ANIMALIA	CHORDATA	ACTINOPTERYGII	TETRAODONTIFORMES	DIODONTIDAE	Lophodiodon
ANIMALIA	CHORDATA	ACTINOPTERYGII	TETRAODONTIFORMES	TETRAODONTIDAE	Omegophora
ANIMALIA	CHORDATA	ACTINOPTERYGII	TETRAODONTIFORMES	TETRAODONTIDAE	Feroxodon
ANIMALIA	CHORDATA	ACTINOPTERYGII	TETRAODONTIFORMES	TETRAODONTIDAE	Reicheltia
ANIMALIA	CHORDATA	ACTINOPTERYGII	TETRAODONTIFORMES	TETRAODONTIDAE	Marilyna
ANIMALIA	CHORDATA	ACTINOPTERYGII	TETRAODONTIFORMES	BALISTIDAE	Rhinecanthus
ANIMALIA	CHORDATA	ACTINOPTERYGII	TETRAODONTIFORMES	TRIACANTHIDAE	Tripodichthys
ANIMALIA	CHORDATA	ACTINOPTERYGII	TETRAODONTIFORMES	DIODONTIDAE	Diodon
ANIMALIA	CHORDATA	ACTINOPTERYGII	TETRAODONTIFORMES	BALISTIDAE	Balistapus
ANIMALIA	CHORDATA	ACTINOPTERYGII	TETRAODONTIFORMES	TRIACANTHIDAE	Pseudotriacanthus
ANIMALIA	CHORDATA	ACTINOPTERYGII	TETRAODONTIFORMES	TETRAODONTIDAE	Polyspina
ANIMALIA	CHORDATA	ACTINOPTERYGII	TETRAODONTIFORMES	DIODONTIDAE	Cyclichthys
ANIMALIA	CHORDATA	ACTINOPTERYGII	TETRAODONTIFORMES	TETRAODONTIDAE	Chelonodontops
ANIMALIA	CHORDATA	ACTINOPTERYGII	TETRAODONTIFORMES	TETRAODONTIDAE	Dichotomyctere
ANIMALIA	CHORDATA	ACTINOPTERYGII	TETRAODONTIFORMES	BALISTIDAE	Canthidermis
ANIMALIA	CHORDATA	ACTINOPTERYGII	TETRAODONTIFORMES	TETRAODONTIDAE	Ephippion
ANIMALIA	CHORDATA	ACTINOPTERYGII	TETRAODONTIFORMES	TETRAODONTIDAE	Tylerius
ANIMALIA	CHORDATA	ACTINOPTERYGII	TETRAODONTIFORMES	TETRAODONTIDAE	Javichthys
ANIMALIA	CHORDATA	ACTINOPTERYGII	TETRAODONTIFORMES	TETRAODONTIDAE	Contusus
ANIMALIA	CHORDATA	ACTINOPTERYGII	TETRAODONTIFORMES	TRIACANTHIDAE	Triacanthus
ANIMALIA	CHORDATA	ACTINOPTERYGII	TETRAODONTIFORMES	BALISTIDAE	Xenobalistes
ANIMALIA	ARTHROPODA	INSECTA	ODONATA	LIBELLULIDAE	Atratothemis
ANIMALIA	CHORDATA	REPTILIA	SQUAMATA	SCINCIDAE	Sepsophis
ANIMALIA	CHORDATA	ACTINOPTERYGII	PERCIFORMES	LUTJANIDAE	Aphareus
ANIMALIA	CHORDATA	ACTINOPTERYGII	ALBULIFORMES	ALBULIDAE	Pterothrissus
ANIMALIA	CHORDATA	ACTINOPTERYGII	PERCIFORMES	LUTJANIDAE	Pristipomoides
ANIMALIA	CHORDATA	ACTINOPTERYGII	PERCIFORMES	LUTJANIDAE	Paracaesio
ANIMALIA	CHORDATA	ACTINOPTERYGII	PERCIFORMES	LUTJANIDAE	Lipocheilus
ANIMALIA	CHORDATA	ACTINOPTERYGII	PERCIFORMES	LUTJANIDAE	Macolor
ANIMALIA	CHORDATA	ACTINOPTERYGII	PERCIFORMES	LUTJANIDAE	Ocyurus
ANIMALIA	CHORDATA	ACTINOPTERYGII	PERCIFORMES	LUTJANIDAE	Symphorus
ANIMALIA	CHORDATA	ACTINOPTERYGII	PERCIFORMES	LUTJANIDAE	Etelis
ANIMALIA	CHORDATA	ACTINOPTERYGII	PERCIFORMES	LUTJANIDAE	Parapristipomoides
ANIMALIA	CHORDATA	ACTINOPTERYGII	PERCIFORMES	LUTJANIDAE	Apsilus
ANIMALIA	CHORDATA	ACTINOPTERYGII	PERCIFORMES	LUTJANIDAE	Pinjalo
ANIMALIA	CHORDATA	ACTINOPTERYGII	PERCIFORMES	LUTJANIDAE	Aprion
ANIMALIA	CHORDATA	ACTINOPTERYGII	PERCIFORMES	LUTJANIDAE	Randallichthys
ANIMALIA	CHORDATA	ACTINOPTERYGII	PERCIFORMES	LUTJANIDAE	Symphorichthys
ANIMALIA	CHORDATA	ACTINOPTERYGII	PERCIFORMES	HAEMULIDAE	Anisotremus
ANIMALIA	CHORDATA	ACTINOPTERYGII	PERCIFORMES	HAEMULIDAE	Boridia
ANIMALIA	CHORDATA	ACTINOPTERYGII	PERCIFORMES	HAEMULIDAE	Brachydeuterus
ANIMALIA	CHORDATA	ACTINOPTERYGII	PERCIFORMES	HAEMULIDAE	Parakuhlia
ANIMALIA	CHORDATA	ACTINOPTERYGII	PERCIFORMES	HAEMULIDAE	Parapristipoma
ANIMALIA	CHORDATA	ACTINOPTERYGII	PERCIFORMES	HAEMULIDAE	Plectorhinchus
ANIMALIA	CHORDATA	REPTILIA	SQUAMATA	GEKKONIDAE	Calodactylodes
ANIMALIA	CHORDATA	CHONDRICHTHYES	ORECTOLOBIFORMES	RHINCODONTIDAE	Rhincodon
ANIMALIA	CHORDATA	ACTINOPTERYGII	ANGUILLIFORMES	CHLOPSIDAE	Chlopsis
ANIMALIA	CHORDATA	ACTINOPTERYGII	ANGUILLIFORMES	CONGRIDAE	Conger
ANIMALIA	CHORDATA	REPTILIA	SQUAMATA	IGUANIDAE	Dipsosaurus
ANIMALIA	CHORDATA	ACTINOPTERYGII	ANGUILLIFORMES	OPHICHTHIDAE	Apterichtus
ANIMALIA	CHORDATA	ACTINOPTERYGII	ANGUILLIFORMES	OPHICHTHIDAE	Dalophis
[truncated: 20,762 more rows]

## Sheet: genus summary
Row Labels	Count of genusName
ANIMALIA	15479
ANNELIDA	80
CLITELLATA	78
ARHYNCHOBDELLIDA	1
HIRUDINIDAE	1
CRASSICLITELLATA	49
ACANTHODRILIDAE	16
ALMIDAE	1
GLOSSOSCOLECIDAE	5
KOMAREKIONIDAE	1
LUTODRILIDAE	1
OCNERODRILIDAE	13
RHINODRILIDAE	12
HAPLOTAXIDA	2
MICROCHAETIDAE	1
NAIDIDAE	1
MEGADRILACEAE	22
CRIODRILIDAE	1
LUMBRICIDAE	4
MEGASCOLECIDAE	16
MONILIGASTRIDAE	1
OPISTHOPORA	4
OCTOCHAETIDAE	4
POLYCHAETA	2
EUNICIDA	1
EUNICIDAE	1
NERILLIDA	1
NERILLIDAE	1
ARTHROPODA	3482
ARACHNIDA	350
AMBLYPYGI	2
CHARINIDAE	1
PHRYNICHIDAE	1
ARANEAE	284
AGELENIDAE	1
AMAUROBIIDAE	3
AMMOXENIDAE	1
ANAPIDAE	1
ARANEIDAE	17
ARCHAEIDAE	5
ATYPIDAE	1
BARYCHELIDAE	2
BEMMERIDAE	1
CAPONIIDAE	1
CHEIRACANTHIIDAE	3
CLUBIONIDAE	1
CORINNIDAE	6
CTENIDAE	2
CTENIZIDAE	2
CYATHOLIPIDAE	3
CYRTAUCHENIIDAE	1
DEINOPIDAE	1
DICTYNIDAE	3
DYSDERIDAE	1
ENTYPESIDAE	1
ERESIDAE	2
EUAGRIDAE	1
FILISTATIDAE	1
GALLIENIELLIDAE	2
GNAPHOSIDAE	22
GRADUNGULIDAE	1
HAHNIIDAE	1
HERSILIIDAE	2
IDIOPIDAE	6
LEPTONETIDAE	3
LINYPHIIDAE	25
LIOCRANIDAE	2
LIPHISTIIDAE	1
LYCOSIDAE	16
MACROTHELIDAE	1
MICROSTIGMATIDAE	1
MIGIDAE	1
MIMETIDAE	1
MITURGIDAE	2
MYSMENIDAE	2
OCHYROCERATIDAE	3
OECOBIIDAE	3
OONOPIDAE	18
PALPIMANIDAE	2
PHILODROMIDAE	1
PHOLCIDAE	3
PISAURIDAE	2
PRODIDOMIDAE	1
SALTICIDAE	48
SCYTODIDAE	2
SEGESTRIIDAE	1
SELENOPIDAE	1
SPARASSIDAE	5
SYMPHYTOGNATHIDAE	2
TELEMIDAE	1
TETRABLEMMIDAE	2
TETRAGNATHIDAE	4
THERAPHOSIDAE	9
THERIDIIDAE	18
THERIDIOSOMATIDAE	2
THOMISIDAE	4
ZODARIIDAE	2
HOLOTHYROIDAE	3
HOLOTHYRIDAE	3
OPILIONES	14
BIANTIDAE	1
ONCOPODIDAE	1
PHALANGODIDAE	2
PODOCTIDAE	5
SAMOIDAE	3
TRIAENONYCHIDAE	1
ZALMOXIDAE	1
PSEUDOSCORPIONES	18
ATEMNIDAE	2
CHEIRIDIIDAE	1
FEAELLIDAE	1
GARYPIDAE	1
GARYPINIDAE	1
GEOGARYPIDAE	2
NEOBISIIDAE	2
OLPIIDAE	2
SYARINIDAE	2
TRIDENCHTHONIIDAE	1
WITHIIDAE	3
SARCOPTIFORMES	20
ACHIPTERIIDAE	2
CAMISIIDAE	1
CARABODIDAE	1
CEPHEIDAE	2
CERATOZETIDAE	1
DAMAEIDAE	1
EUPHTHIRACARIDAE	1
GALUMNIDAE	1
HERMANNIELLIDAE	1
HERMANNIIDAE	1
HUMEROBATIDAE	1
LIACARIDAE	1
PHENOPELOPIDAE	1
PHTHIRACARIDAE	3
PUNCTORIBATIDAE	1
SCHELORIBATIDAE	1
SCHIZOMIDA	6
HUBBARDIIDAE	6
SCORPIONES	3
BUTHIDAE	2
LIOCHELIDAE	1
BRANCHIOPODA	16
ANOSTRACA	9
ARTEMIIDAE	1
BRANCHINECTIDAE	1
CHIROCEPHALIDAE	3
PARARTEMIIDAE	1
STREPTOCEPHALIDAE	1
THAMNOCEPHALIDAE	2
DIPLOSTRACA	5
CHYDORIDAE	2
DAPHNIIDAE	1
LEPTESTHERIIDAE	1
LIMNADIIDAE	1
NOTOSTRACA	2
TRIOPSIDAE	2
CHILOPODA	6
GEOPHILOMORPHA	3
BALLOPHILIDAE	1
GEOPHILIDAE	1
MECISTOCEPHALIDAE	1
LITHOBIOMORPHA	1
LITHOBIIDAE	1
SCOLOPENDROMORPHA	1
SCOLOPENDRIDAE	1
SCUTIGEROMORPHA	1
SCUTIGERIDAE	1
COLLEMBOLA	15
ENTOMOBRYOMORPHA	5
ENTOMOBRYIDAE	2
ISOTOMIDAE	1
ONCOPODURIDAE	1
PARONELLIDAE	1
PODUROMORPHA	9
HYPOGASTRURIDAE	1
NEANURIDAE	3
ONYCHIURIDAE	4
TULLBERGIIDAE	1
SYMPHYPLEONA	1
SMINTHURIDAE	1
DIPLOPODA	48
CHORDEUMATIDA	1
ANTHOGONIDAE	1
POLYDESMIDA	6
HAPLODESMIDAE	1
PARADOXOSOMATIDAE	3
POLYDESMIDAE	1
PYRGODESMIDAE	1
POLYZONIIDA	1
SIPHONOTIDAE	1
SIPHONOPHORIDA	2
SIPHONOPHORIDAE	2
SPHAEROTHERIIDA	4
ARTHROSPHAERIDAE	3
ZEPHRONIIDAE	1
SPIROBOLIDA	20
PACHYBOLIDAE	17
SPIROBOLELIIDAE	3
SPIROSTREPTIDA	13
CAMBALOPSIDAE	1
HARPAGOPHORIDAE	4
IULOMORPHIDAE	1
SPIROSTREPTIDAE	7
STEMMIULIDA	1
STEMMIULIDAE	1
HEXANAUPLIA	22
CYCLOPOIDA	9
CYCLOPIDAE	8
SPELEOITHONIDAE	1
HARPACTICOIDA	11
AMEIRIDAE	1
CANTHOCAMPTIDAE	8
DARCYTHOMPSONIIDAE	1
PARASTENOCARIDIDAE	1
SESSILIA	2
BALANIDAE	2
INSECTA	2532
ARCHAEOGNATHA	3
MACHILIDAE	3
BLATTODEA	14
BLATTELLIDAE	10
BLATTIDAE	1
CRYPTOCERCIDAE	1
NOCTICOLIDAE	1
POLYPHAGIDAE	1
COLEOPTERA	523
ANTHICIDAE	2
ANTHRIBIDAE	3
ATTELABIDAE	1
BOSTRICHIDAE	5
BOTHRIDERIDAE	1
BUPRESTIDAE	1
CARABIDAE	50
CERAMBYCIDAE	56
CEROPHYTIDAE	1
CETONIIDAE	5
CHRYSOMELIDAE	3
CICINDELIDAE	2
CIIDAE	1
CLERIDAE	9
CUCUJIDAE	2
CURCULIONIDAE	20
DYNASTIDAE	1
DYTISCIDAE	19
ELATERIDAE	18
ELMIDAE	1
EROTYLIDAE	4
EUCHIRIDAE	1
EUCNEMIDAE	7
GEOTRUPIDAE	9
GIETELLIDAE	1
GYRINIDAE	1
HALIPLIDAE	2
HYDRAENIDAE	1
LAEMOPHLOEIDAE	1
LAMPYRIDAE	28
LATRIDIIDAE	1
LEIODIDAE	3
LUCANIDAE	6
MORDELLIDAE	1
MYCETOPHAGIDAE	4
OEDEMERIDAE	7
PASSALIDAE	1
PTINIDAE	2
RHAGOPHTHALMIDAE	1
RUTELIDAE	1
SCARABAEIDAE	197
STAPHYLINIDAE	10
TENEBRIONIDAE	19
TETRATOMIDAE	1
TROGOSITIDAE	6
ZOPHERIDAE	7
DERMAPTERA	7
CARCINIPHORIDAE	2
LABIDURIDAE	1
LABIIDAE	3
PYGIDICRANIDAE	1
DIPTERA	93
AGROMYZIDAE	1
ANTHOMYIIDAE	1
ANTHOMYZIDAE	1
BLEPHARICERIDAE	1
CHYROMYIDAE	1
CULICIDAE	1
DOLICHOPODIDAE	6
DROSOPHILIDAE	2
EMPIDIDAE	1
EPHYDRIDAE	4
KEROPLATIDAE	1
LIMONIIDAE	3
MUSCIDAE	2
MYCETOPHILIDAE	4
NANNODASTIIDAE	1
PHORIDAE	1
PSYCHODIDAE	1
SCIARIDAE	2
SIMULIIDAE	1
SPHAEROCERIDAE	1
STRATIOMYIDAE	2
SYRPHIDAE	49
TABANIDAE	3
TEPHRITIDAE	1
TIPULIDAE	1
TRIXOSCELIDIDAE	1
EPHEMEROPTERA	6
ACANTHAMETROPODIDAE	1
CAENIDAE	1
EPHEMERIDAE	1
OLIGONEURIIDAE	1
ONISCIGASTRIDAE	1
PALINGENIIDAE	1
GRYLLOBLATTODEA	3
GRYLLOBLATTIDAE	3
HEMIPTERA	42
ANTHOCORIDAE	2
BERYTIDAE	2
CICADELLIDAE	9
CICADIDAE	1
CIXIIDAE	2
DELPHACIDAE	2
LYGAEIDAE	1
MIRIDAE	11
NABIDAE	2
PENTATOMIDAE	1
PSEUDOCOCCIDAE	4
PSYLLIDAE	2
REDUVIIDAE	1
SALDIDAE	1
TRIOZIDAE	1
HYMENOPTERA	143
ANDRENIDAE	13
APHELINIDAE	1
APIDAE	28
BRACONIDAE	2
COLLETIDAE	12
EULOPHIDAE	1
FORMICIDAE	45
HALICTIDAE	14
ICHNEUMONIDAE	5
MEGACHILIDAE	18
MELITTIDAE	3
SPHECIDAE	1
ISOPTERA	6
KALOTERMITIDAE	3
TERMITIDAE	3
LEPIDOPTERA	414
AENIGMATINEIDAE	1
ARGYRESTHIIDAE	1
CASTNIIDAE	1
COLEOPHORIDAE	1
CRAMBIDAE	6
DREPANIDAE	1
ELACHISTIDAE	1
EREBIDAE	1
GELECHIIDAE	4
GEOMETRIDAE	9
GLYPHIPTERIGIDAE	1
GRACILLARIIDAE	2
HEPIALIDAE	1
HESPERIIDAE	50
LASIOCAMPIDAE	2
LYCAENIDAE	133
NEPTICULIDAE	2
NOCTUIDAE	13
NOLIDAE	1
NYMPHALIDAE	105
OECOPHORIDAE	1
PAPILIONIDAE	25
PIERIDAE	24
PTEROPHORIDAE	2
PYRALIDAE	4
RIODINIDAE	4
SATURNIIDAE	2
SPHINGIDAE	4
STATHMOPODIDAE	1
TINEIDAE	5
TISCHERIIDAE	1
TORTRICIDAE	3
ZYGAENIDAE	2
MANTODEA	17
AMORPHOSCELIDAE	1
EMPUSIDAE	3
EREMIAPHILIDAE	1
MANTIDAE	9
RIVETINIDAE	3
MEGALOPTERA	1
SIALIDAE	1
NEUROPTERA	4
CHRYSOPIDAE	1
HEMEROBIIDAE	2
OSMYLIDAE	1
ODONATA	685
AESHNIDAE	55
AMPHIPTERYGIDAE	1
ARGIOLESTIDAE	20
AUSTROPETALIIDAE	4
CALOPTERYGIDAE	20
CHLOROCYPHIDAE	18
CHLOROGOMPHIDAE	3
COENAGRIONIDAE	123
CORDULEGASTRIDAE	3
CORDULIIDAE	21
DEVADATTIDAE	1
DICTERIADIDAE	2
EPIOPHLEBIIDAE	1
EUPHAEIDAE	9
GOMPHIDAE	102
HEMIPHLEBIIDAE	1
HETERAGRIONIDAE	4
HYPOLESTIDAE	1
ISOSTICTIDAE	12
LESTIDAE	9
LESTOIDEIDAE	2
LIBELLULIDAE	140
MACROMIIDAE	4
MEGAPODAGRIONIDAE	9
NEOPETALIIDAE	1
PENTAPHLEBIIDAE	1
PERILESTIDAE	2
PETALURIDAE	5
PHILOGANGIDAE	1
PHILOGENIIDAE	2
PHILOSINIDAE	2
PLATYCNEMIDIDAE	42
PLATYSTICTIDAE	10
POLYTHORIDAE	7
PRISCAGRIONIDAE	2
PSEUDOLESTIDAE	1
RHIPIDOLESTIDAE	4
RIMANELLIDAE	1
SYNLESTIDAE	9
SYNTHEMISTIDAE	28
THAUMATONEURIDAE	2
ORTHOPTERA	501
ACRIDIDAE	132
ANOSTOSTOMATIDAE	3
DERICORYTHIDAE	1
EUMASTACIDAE	3
EUSCHMIDTIIDAE	5
GRYLLACRIDIDAE	9
GRYLLIDAE	36
GRYLLOTALPIDAE	1
LENTULIDAE	9
MOGOPLISTIDAE	10
MORABIDAE	3
MYRMECOPHILIDAE	1
PAMPHAGIDAE	15
PHALANGOPSIDAE	1
PNEUMORIDAE	6
PROPHALANGOPSIDAE	1
PYRGACRIDIDAE	1
PYRGOMORPHIDAE	5
RHAPHIDOPHORIDAE	12
RIPIPTERYGIDAE	1
ROMALEIDAE	5
STENOPELMATIDAE	3
TETRIGIDAE	39
TETTIGONIIDAE	179
THERICLEIDAE	4
TRIDACTYLIDAE	2
TRIGONIDIIDAE	14
PHASMIDA	46
DIAPHEROMERIDAE	12
LONCHODIDAE	1
PHASMATIDAE	29
PHYLLIIDAE	2
PLATYCRANIDAE	1
Pseudophasmatidae	1
PHTHIRAPTERA	1
HAEMATOPINIDAE	1
PLECOPTERA	14
CHLOROPERLIDAE	1
EUSTHENIIDAE	2
GRIPOPTERYGIDAE	2
LEUCTRIDAE	1
NEMOURIDAE	3
PELTOPERLIDAE	1
PERLIDAE	1
PERLODIDAE	1
SCOPURIDAE	1
TAENIOPTERYGIDAE	1
PSOCODEA	1
LIPOSCELIDIDAE	1
PSOCOPTERA	1
ELIPSOCIDAE	1
SIPHONAPTERA	1
CERATOPHYLLIDAE	1
THYSANOPTERA	1
THRIPIDAE	1
TRICHOPTERA	5
GOERIDAE	1
HYDROPSYCHIDAE	1
LEPTOCERIDAE	1
LIMNEPHILIDAE	1
RHYACOPHILIDAE	1
MALACOSTRACA	442
AMPHIPODA	20
BOGIDIELLIDAE	1
CRANGONYCTIDAE	3
GAMMARIDAE	1
HADZIIDAE	1
INGOLFIELLIDAE	1
LILJEBORGIIDAE	1
NIPHARGIDAE	5
PARAMELITIDAE	3
PHOXOCEPHALIDAE	1
TALITRIDAE	3
ANASPIDACEA	3
ANASPIDIDAE	2
PSAMMASPIDAE	1
DECAPODA	388
ALPHEIDAE	2
ASTACIDAE	4
ATYIDAE	40
CAMBARIDAE	12
COENOBITIDAE	1
DESMOCARIDIDAE	1
ENOPLOMETOPIDAE	1
EURYRHYNCHIDAE	3
GECARCINUCIDAE	59
GLYPHEIDAE	2
HIPPOLYTIDAE	2
NEPHROPIDAE	13
PALAEMONIDAE	17
PALINURIDAE	12
PARASTACIDAE	15
PINNOTHERIDAE	1
POLYCHELIDAE	6
POTAMIDAE	97
POTAMONAUTIDAE	21
PROCARIDIDAE	1
PSEUDOTHELPHUSIDAE	40
SCYLLARIDAE	20
SESARMIDAE	1
TRICHODACTYLIDAE	15
TYPHLOCARIDIDAE	1
XIPHOCARIDIDAE	1
EUPHASIACEA	1
EUPHAUSIIDAE	1
ISOPODA	27
ANTHURIDAE	1
ARMADILLIDAE	5
ASELLIDAE	3
ATLANTASELLIDAE	1
CIROLANIDAE	5
PHILOSCIIDAE	1
PHREATOICIDAE	2
PLATYARTHRIDAE	1
SPHAEROMATIDAE	2
STENASELLIDAE	1
STYLONISCIDAE	1
TRICHONISCIDAE	4
MICTACEA	1
MICTOCARIDIDAE	1
MYSIDA	2
MYSIDAE	2
MAXILLOPODA	37
CALANOIDA	34
CENTROPAGIDAE	3
DIAPTOMIDAE	27
EPACTERISCIDAE	1
PSEUDOCYCLOPIIDAE	1
TEMORIDAE	2
MISOPHRIOIDA	1
MISOPHRIIDAE	1
PLATYCOPIOIDA	2
PLATYCOPIIDAE	2
MEROSTOMATA	3
XIPHOSURA	3
LIMULIDAE	3
OSTRACODA	11
HALOCYPRIDA	1
HALOCYPRIDIDAE	1
MYODOCOPIDA	1
CYPRIDINIDAE	1
PODOCOPIDA	9
CANDONIDAE	3
CYPRIDIDAE	3
LIMNOCYTHERIDAE	2
NOTODROMADIDAE	1
CHORDATA	9998
ACTINOPTERYGII	4276
ACIPENSERIFORMES	6
ACIPENSERIDAE	4
POLYODONTIDAE	2
ALBULIFORMES	2
ALBULIDAE	2
AMIIFORMES	1
AMIIDAE	1
ANGUILLIFORMES	153
ANGUILLIDAE	1
CHLOPSIDAE	9
COLOCONGRIDAE	1
CONGRIDAE	30
DERICHTHYIDAE	2
HETERENCHELYIDAE	2
MORINGUIDAE	2
MURAENESOCIDAE	6
MURAENIDAE	16
MYROCONGRIDAE	1
NEMICHTHYIDAE	3
NETTASTOMATIDAE	6
OPHICHTHIDAE	59
PROTANGUILLIDAE	1
SERRIVOMERIDAE	2
SYNAPHOBRANCHIDAE	12
ATELEOPODIFORMES	4
ATELEOPODIDAE	4
ATHERINIFORMES	45
ATHERINIDAE	14
ATHERINOPSIDAE	12
BEDOTIIDAE	2
MELANOTAENIIDAE	7
PHALLOSTETHIDAE	4
PSEUDOMUGILIDAE	3
TELMATHERINIDAE	3
AULOPIFORMES	47
ALEPISAURIDAE	1
ANOTOPTERIDAE	1
AULOPIDAE	4
BATHYSAURIDAE	1
BATHYSAUROIDIDAE	1
CHLOROPHTHALMIDAE	2
EVERMANNELLIDAE	3
GIGANTURIDAE	1
IPNOPIDAE	6
NOTOSUDIDAE	3
OMOSUDIDAE	1
PARALEPIDIDAE	12
PARAULOPIDAE	1
PSEUDOTRICHONOTIDAE	1
SCOPELARCHIDAE	5
SYNODONTIDAE	4
BATRACHOIDIFORMES	23
BATRACHOIDIDAE	23
BELONIFORMES	32
ADRIANICHTHYIDAE	3
BELONIDAE	9
EXOCOETIDAE	7
HEMIRAMPHIDAE	7
SCOMBERESOCIDAE	1
ZENARCHOPTERIDAE	5
BERYCIFORMES	30
ANOMALOPIDAE	6
ANOPLOGASTRIDAE	1
BERYCIDAE	2
DIRETMIDAE	3
HOLOCENTRIDAE	8
MONOCENTRIDAE	2
TRACHICHTHYIDAE	8
CETOMIMIFORMES	15
BARBOURISIIDAE	1
CETOMIMIDAE	13
RONDELETIIDAE	1
CHARACIFORMES	285
ACESTRORHYNCHIDAE	6
ALESTIDAE	20
ANOSTOMIDAE	15
BRYCONIDAE	4
CHALCEIDAE	1
CHARACIDAE	142
CHILODONTIDAE	2
CITHARINIDAE	3
CRENUCHIDAE	12
CTENOLUCIIDAE	2
CURIMATIDAE	8
CYNODONTIDAE	4
DISTICHODONTIDAE	17
ERYTHRINIDAE	3
GASTEROPELECIDAE	3
HEMIODONTIDAE	5
HEPSETIDAE	1
IGUANODECTIDAE	3
LEBIASINIDAE	7
PARODONTIDAE	3
PROCHILODONTIDAE	3
SERRASALMIDAE	16
TRIPORTHEIDAE	5
CICHLIFORMES	231
CICHLIDAE	230
PHOLIDICHTHYIDAE	1
CLUPEIFORMES	85
CHIROCENTRIDAE	1
CLUPEIDAE	57
DENTICIPITIDAE	1
ENGRAULIDAE	17
PRISTIGASTERIDAE	8
SUNDASALANGIDAE	1
CYPRINIFORMES	440
ACHEILOGNATHIDAE	3
BALITORIDAE	14
BARBUCCIDAE	1
BOTIIDAE	8
CATOSTOMIDAE	14
COBITIDAE	16
CYPRINIDAE	131
DANIONIDAE	36
ELLOPOSTOMATIDAE	1
GASTROMYZONTIDAE	17
GOBIONIDAE	23
GYRINOCHEILIDAE	1
LEPTOBARBIDAE	1
LEUCISCIDAE	89
NEMACHEILIDAE	36
PAEDOCYPRIDIDAE	1
PSILORHYNCHIDAE	1
SERPENTICOBITIDAE	1
SUNDADANIONIDAE	2
TANICHTHYIDAE	1
TINCIDAE	1
VAILLANTELLIDAE	1
XENOCYPRIDIDAE	41
CYPRINODONTIFORMES	147
ANABLEPIDAE	3
APHANIIDAE	6
APLOCHEILIDAE	3
CYPRINODONTIDAE	9
FUNDULIDAE	3
GOODEIDAE	18
NOTHOBRANCHIIDAE	12
POECILIIDAE	43
PROFUNDULIDAE	2
RIVULIDAE	47
VALENCIIDAE	1
ELOPIFORMES	2
ELOPIDAE	1
MEGALOPIDAE	1
ESOCIFORMES	4
ESOCIDAE	1
UMBRIDAE	3
GADIFORMES	48
BREGMACEROTIDAE	1
GADIDAE	7
LOTIDAE	5
MACROURIDAE	20
MELANONIDAE	1
MERLUCCIIDAE	2
MORIDAE	10
PHYCIDAE	2
GASTEROSTEIFORMES	11
AULORHYNCHIDAE	1
GASTEROSTEIDAE	5
HYPOPTYCHIDAE	2
INDOSTOMIDAE	1
PEGASIDAE	2
GOBIESOCIFORMES	28
GOBIESOCIDAE	28
GOBIIFORMES	257
ELEOTRIDAE	32
GOBIIDAE	216
ODONTOBUTIDAE	6
RHYACICHTHYIDAE	2
TRICHONOTIDAE	1
GONORYNCHIFORMES	7
CHANIDAE	1
GONORYNCHIDAE	1
KNERIIDAE	4
PHRACTOLAEMIDAE	1
GYMNOTIFORMES	34
APTERONOTIDAE	15
GYMNOTIDAE	2
HYPOPOMIDAE	8
RHAMPHICHTHYIDAE	3
STERNOPYGIDAE	6
LAMPRIFORMES	12
LAMPRIDAE	1
LOPHOTIDAE	2
RADIICEPHALIDAE	1
REGALECIDAE	2
STYLEPHORIDAE	1
TRACHIPTERIDAE	3
VELIFERIDAE	2
LEPISOSTEIFORMES	2
LEPISOSTEIDAE	2
LOPHIIFORMES	67
ANTENNARIIDAE	8
BRACHIONICHTHYIDAE	5
CAULOPHRYNIDAE	2
CENTROPHRYNIDAE	1
CERATIIDAE	2
CHAUNACIDAE	2
DICERATIIDAE	2
GIGANTACTINIDAE	2
HIMANTOLOPHIDAE	1
LINOPHRYNIDAE	5
LOPHICHTHYIDAE	1
LOPHIIDAE	4
MELANOCETIDAE	1
NEOCERATIIDAE	1
OGCOCEPHALIDAE	10
ONEIRODIDAE	16
TETRABRACHIIDAE	2
THAUMATICHTHYIDAE	2
MUGILIFORMES	21
MUGILIDAE	21
MYCTOPHIFORMES	37
MYCTOPHIDAE	34
NEOSCOPELIDAE	3
NOT ASSIGNED	79
AMBASSIDAE	7
EMBIOTOCIDAE	7
GRAMMATIDAE	2
OPISTOGNATHIDAE	3
PLESIOPIDAE	8
POLYCENTRIDAE	3
POMACENTRIDAE	27
PSEUDOCHROMIDAE	22
NOTACANTHIFORMES	5
HALOSAURIDAE	3
NOTACANTHIDAE	2
OPHIDIIFORMES	119
BYTHITIDAE	43
CARAPIDAE	8
DINEMATICHTHYIDAE	18
OPHIDIIDAE	50
OSMERIFORMES	61
ALEPOCEPHALIDAE	16
ARGENTINIDAE	2
BATHYLAGIDAE	5
GALAXIIDAE	7
LEPIDOGALAXIIDAE	1
LEPTOCHILICHTHYIDAE	1
MICROSTOMATIDAE	3
OPISTHOPROCTIDAE	6
OSMERIDAE	4
PLATYTROCTIDAE	8
PLECOGLOSSIDAE	1
RETROPINNIDAE	3
SALANGIDAE	4
OSTEOGLOSSIFORMES	31
GYMNARCHIDAE	1
HIODONTIDAE	1
MORMYRIDAE	20
NOTOPTERIDAE	4
OSTEOGLOSSIDAE	4
PANTODONTIDAE	1
PERCIFORMES	879
ACANTHURIDAE	6
ACROPOMATIDAE	3
AENIGMACHANNIDAE	1
AMMODYTIDAE	5
ANABANTIDAE	4
ANARHICHADIDAE	1
ANTHIADIDAE	24
APOGONIDAE	36
ARIOMMATIDAE	1
ARTEDIDRACONIDAE	2
BADIDAE	2
BATHYCLUPEIDAE	2
BATHYDRACONIDAE	3
BATHYMASTERIDAE	1
BLENNIIDAE	59
BOVICHTIDAE	2
BRAMIDAE	6
CAESIONIDAE	4
CALLANTHIIDAE	1
CALLIONYMIDAE	10
CAPROIDAE	2
CARANGIDAE	30
CARISTIIDAE	2
CEBIDICHTHYIDAE	1
CENTRACANTHIDAE	2
CENTRARCHIDAE	8
CENTROLOPHIDAE	5
CENTROPOMIDAE	1
CEPOLIDAE	3
CHAENOPSIDAE	14
CHAETODONTIDAE	12
CHAMPSODONTIDAE	1
CHANNICHTHYIDAE	3
CHANNIDAE	2
CHEILODACTYLIDAE	1
CHEIMARRICHTHYIDAE	1
CHIASMODONTIDAE	4
CIRRHITIDAE	12
CLINIDAE	26
CORYPHAENIDAE	1
CREEDIIDAE	4
DACTYLOSCOPIDAE	9
DATNIOIDIDAE	1
DINOPERCIDAE	1
DRACONETTIDAE	1
DREPANEIDAE	1
ECHENEIDAE	3
ELASSOMATIDAE	1
EMMELICHTHYIDAE	3
ENOPLOSIDAE	1
EPHIPPIDAE	4
EPIGONIDAE	4
EPINEPHELIDAE	9
GEMPYLIDAE	9
GERREIDAE	5
GIRELLIDAE	1
HAEMULIDAE	20
HAPALOGENYIDAE	1
HARPAGIFERIDAE	1
HELOSTOMATIDAE	1
HOWELLIDAE	1
ISTIOPHORIDAE	5
KRAEMERIIDAE	2
KUHLIIDAE	1
KURTIDAE	1
KYPHOSIDAE	4
LABRIDAE	85
LABRISOMIDAE	16
LATEOLABRACIDAE	1
LATIDAE	1
LATRIDAE	3
LEIOGNATHIDAE	11
LETHRINIDAE	5
LOBOTIDAE	1
LUTJANIDAE	17
LUVARIDAE	1
MALACANTHIDAE	5
MICROCANTHIDAE	2
MICRODESMIDAE	11
MONODACTYLIDAE	1
MORONIDAE	2
MULLIDAE	6
NANDIDAE	3
NEMIPTERIDAE	5
NOMEIDAE	3
NOTOTHENIIDAE	2
OPLEGNATHIDAE	1
OSPHRONEMIDAE	14
OSTRACOBERYCIDAE	1
PEMPHERIDAE	2
PENTACEROTIDAE	2
PERCICHTHYIDAE	9
PERCIDAE	10
PERCOPHIDAE	5
PHOLIDAE	1
PINGUIPEDIDAE	2
POLYNEMIDAE	5
POLYPRIONIDAE	2
POMACANTHIDAE	8
POMATOMIDAE	1
PRIACANTHIDAE	4
PSEUDAPHRITIDAE	1
RACHYCENTRIDAE	1
SCATOPHAGIDAE	2
SCHINDLERIIDAE	1
SCIAENIDAE	67
SCOMBRIDAE	15
SCOMBROLABRACIDAE	1
SERRANIDAE	26
SIGANIDAE	1
SILLAGINIDAE	2
SINIPERCIDAE	2
SPARIDAE	34
SPHYRAENIDAE	1
STICHAEIDAE	3
STROMATEIDAE	2
SYMPHYSANODONTIDAE	1
TERAPONTIDAE	13
TETRAGONURIDAE	1
TOXOTIDAE	1
TRACHINIDAE	1
TRICHIURIDAE	6
TRIPTERYGIIDAE	29
URANOSCOPIDAE	5
XENISTHMIDAE	5
XIPHIIDAE	1
ZANCLIDAE	1
ZOARCIDAE	10
PERCOPSIFORMES	8
AMBLYOPSIDAE	6
APHREDODERIDAE	1
PERCOPSIDAE	1
PLEURONECTIFORMES	127
ACHIRIDAE	6
ACHIROPSETTIDAE	4
BOTHIDAE	19
CITHARIDAE	5
CYNOGLOSSIDAE	3
ONCOPTERIDAE	1
PARALICHTHODIDAE	1
PARALICHTHYIDAE	14
PLEURONECTIDAE	24
POECILOPSETTIDAE	3
PSETTODIDAE	1
RHOMBOSOLEIDAE	7
SAMARIDAE	4
SCOPHTHALMIDAE	4
SOLEIDAE	31
POLYMIXIIFORMES	1
POLYMIXIIDAE	1
POLYPTERIFORMES	2
POLYPTERIDAE	2
SACCOPHARYNGIFORMES	5
CYEMATIDAE	1
EURYPHARYNGIDAE	1
MONOGNATHIDAE	1
NEOCYEMATIDAE	1
SACCOPHARYNGIDAE	1
SALMONIFORMES	10
SALMONIDAE	10
SCORPAENIFORMES	145
AGONIDAE	3
APISTIDAE	1
APLOACTINIDAE	7
BEMBRIDAE	1
CONGIOPODIDAE	2
COTTIDAE	35
CYCLOPTERIDAE	1
DACTYLOPTERIDAE	2
HEMITRIPTERIDAE	1
HEXAGRAMMIDAE	2
HOPLICHTHYIDAE	1
LIPARIDAE	6
PARABEMBRIDAE	1
PERISTEDIIDAE	3
PLATYCEPHALIDAE	16
PLECTROGENIDAE	1
PSYCHROLUTIDAE	3
RHAMPHOCOTTIDAE	1
SCORPAENIDAE	22
SEBASTIDAE	3
SETARCHIDAE	2
SYNANCEIIDAE	12
TETRAROGIDAE	11
TRIGLIDAE	8
SILURIFORMES	486
AILIIDAE	6
AKYSIDAE	5
AMBLYCIPITIDAE	4
AMPHILIIDAE	13
ANCHARIIDAE	2
ARIIDAE	29
ASPREDINIDAE	13
ASTROBLEPIDAE	1
AUCHENIPTERIDAE	26
AUSTROGLANIDIDAE	1
BAGRIDAE	18
CALLICHTHYIDAE	8
CETOPSIDAE	5
CHACIDAE	1
CLARIIDAE	15
CLAROTEIDAE	11
CRANOGLANIDIDAE	1
DIPLOMYSTIDAE	2
DORADIDAE	33
HEPTAPTERIDAE	24
HETEROPNEUSTIDAE	1
HORABAGRIDAE	4
ICTALURIDAE	7
KRYPTOGLANIDAE	1
LACANTUNIIDAE	1
LORICARIIDAE	110
MALAPTERURIDAE	2
MOCHOKIDAE	9
PANGASIIDAE	4
PIMELODIDAE	30
PLOTOSIDAE	9
PSEUDOPIMELODIDAE	7
SCHILBEIDAE	5
SCOLOPLACIDAE	1
SILURIDAE	13
SISORIDAE	21
TRICHOMYCTERIDAE	43
STEPHANOBERYCIFORMES	11
GIBBERICHTHYIDAE	1
HISPIDOBERYCIDAE	1
MELAMPHAIDAE	5
STEPHANOBERYCIDAE	4
STOMIIFORMES	53
GONOSTOMATIDAE	8
PHOSICHTHYIDAE	7
STERNOPTYCHIDAE	10
STOMIIDAE	28
SYNBRANCHIFORMES	13
CHAUDHURIIDAE	6
MASTACEMBELIDAE	3
SYNBRANCHIDAE	4
SYNGNATHIFORMES	62
AULOSTOMIDAE	1
CENTRISCIDAE	5
FISTULARIIDAE	1
SOLENOSTOMIDAE	1
SYNGNATHIDAE	54
TETRAODONTIFORMES	93
ARACANIDAE	6
BALISTIDAE	12
DIODONTIDAE	5
MOLIDAE	3
MONACANTHIDAE	27
OSTRACIIDAE	5
TETRAODONTIDAE	27
TRIACANTHIDAE	4
TRIACANTHODIDAE	4
ZEIFORMES	10
CYTTIDAE	1
GRAMMICOLEPIDIDAE	2
OREOSOMATIDAE	2
PARAZENIDAE	2
ZEIDAE	2
ZENIONIDAE	1
AMPHIBIA	558
AVES	2396
ACCIPITRIFORMES	72
ACCIPITRIDAE	67
ELANIDAE	3
PANDIONIDAE	1
SAGITTARIIDAE	1
ANSERIFORMES	56
ANATIDAE	53
ANHIMIDAE	2
ANSERANATIDAE	1
BUCEROTIFORMES	19
BUCEROTIDAE	16
PHOENICULIDAE	2
UPUPIDAE	1
CAPRIMULGIFORMES	159
AEGOTHELIDAE	1
APODIDAE	19
CAPRIMULGIDAE	20
HEMIPROCNIDAE	1
NYCTIBIIDAE	2
PODARGIDAE	3
STEATORNITHIDAE	1
TROCHILIDAE	112
CARIAMIFORMES	2
CARIAMIDAE	2
CATHARTIFORMES	5
CATHARTIDAE	5
CHARADRIIFORMES	90
ALCIDAE	11
BURHINIDAE	2
CHARADRIIDAE	12
CHIONIDAE	1
DROMADIDAE	1
GLAREOLIDAE	5
HAEMATOPODIDAE	1
IBIDORHYNCHIDAE	1
JACANIDAE	6
LARIDAE	20
PEDIONOMIDAE	1
PLUVIANELLIDAE	1
PLUVIANIDAE	1
RECURVIROSTRIDAE	3
ROSTRATULIDAE	2
SCOLOPACIDAE	16
STERCORARIIDAE	2
THINOCORIDAE	2
TURNICIDAE	2
CICONIIFORMES	6
CICONIIDAE	6
COLIIFORMES	2
COLIIDAE	2
COLUMBIFORMES	54
COLUMBIDAE	54
CORACIIFORMES	34
ALCEDINIDAE	18
BRACHYPTERACIIDAE	4
CORACIIDAE	2
MEROPIDAE	3
MOMOTIDAE	6
TODIDAE	1
CUCULIFORMES	37
CUCULIDAE	37
EURYPYGIFORMES	2
EURYPYGIDAE	1
RHYNOCHETIDAE	1
FALCONIFORMES	12
FALCONIDAE	12
GALLIFORMES	87
CRACIDAE	11
MEGAPODIIDAE	7
NUMIDIDAE	4
ODONTOPHORIDAE	10
PHASIANIDAE	55
GAVIIFORMES	1
GAVIIDAE	1
GRUIFORMES	54
ARAMIDAE	1
GRUIDAE	5
HELIORNITHIDAE	3
PSOPHIIDAE	1
RALLIDAE	44
LEPTOSOMIFORMES	1
LEPTOSOMIDAE	1
MESITORNITHIFORMES	2
MESITORNITHIDAE	2
MUSOPHAGIFORMES	7
MUSOPHAGIDAE	7
OPISTHOCOMIFORMES	1
OPISTHOCOMIDAE	1
OTIDIFORMES	12
OTIDIDAE	12
PASSERIFORMES	1365
ACANTHISITTIDAE	3
ACANTHIZIDAE	15
ACROCEPHALIDAE	6
AEGITHALIDAE	4
AEGITHINIDAE	1
ALAUDIDAE	21
ALCIPPEIDAE	1
ARTAMIDAE	6
ATRICHORNITHIDAE	1
BERNIERIDAE	8
BOMBYCILLIDAE	1
BUPHAGIDAE	1
CALCARIIDAE	3
CALLAEIDAE	3
CALYPTOMENIDAE	2
CALYPTOPHILIDAE	1
CAMPEPHAGIDAE	11
CARDINALIDAE	11
CERTHIIDAE	1
CHAETOPIDAE	1
CHLOROPSEIDAE	1
CINCLIDAE	1
CINCLOSOMATIDAE	2
CISTICOLIDAE	26
CLIMACTERIDAE	2
CNEMOPHILIDAE	2
CONOPOPHAGIDAE	2
CORCORACIDAE	2
CORVIDAE	21
COTINGIDAE	24
DASYORNITHIDAE	1
DICAEIDAE	2
DICRURIDAE	1
DONACOBIIDAE	1
DULIDAE	1
ELACHURIDAE	1
EMBERIZIDAE	1
ESTRILDIDAE	37
EULACESTOMATIDAE	1
EUPETIDAE	1
EURYLAIMIDAE	7
FALCUNCULIDAE	1
FORMICARIIDAE	2
FRINGILLIDAE	51
FURNARIIDAE	70
GRALLARIIDAE	5
HIRUNDINIDAE	22
HYLIOTIDAE	1
HYLOCITREIDAE	1
HYPOCOLIIDAE	1
ICTERIDAE	31
IFRITIDAE	1
IRENIDAE	1
LAMPROLIIDAE	3
LANIIDAE	2
LEIOTRICHIDAE	22
LOCUSTELLIDAE	11
MACHAERIRHYNCHIDAE	1
MACROSPHENIDAE	7
MALACONOTIDAE	9
MALURIDAE	6
MELAMPITTIDAE	2
MELANOCHARITIDAE	4
MELANOPAREIIDAE	1
MELIPHAGIDAE	53
MENURIDAE	1
MIMIDAE	10
MITROSPINGIDAE	3
MODULATRICIDAE	3
MOHOIDAE	2
MOHOUIDAE	1
MONARCHIDAE	15
MOTACILLIDAE	8
MUSCICAPIDAE	56
NECTARINIIDAE	16
NEOSITTIDAE	1
NESOSPINGIDAE	1
NICATORIDAE	1
NOTIOMYSTIDAE	1
OREOICIDAE	3
ORIOLIDAE	4
ORTHONYCHIDAE	1
PACHYCEPHALIDAE	5
PANURIDAE	1
PARADISAEIDAE	15
PARADOXORNITHIDAE	9
PARAMYTHIIDAE	2
PARDALOTIDAE	1
PARIDAE	14
PARULIDAE	18
PASSERELLIDAE	28
PASSERIDAE	8
PELLORNEIDAE	14
PETROICIDAE	20
PEUCEDRAMIDAE	1
PHAENICOPHILIDAE	3
PHILEPITTIDAE	2
PHYLLOSCOPIDAE	1
PICATHARTIDAE	1
PIPRIDAE	17
PITTIDAE	3
PITYRIASIDAE	1
PLATYLOPHIDAE	1
PLATYSTEIRIDAE	4
PLOCEIDAE	15
PNOEPYGIDAE	1
POLIOPTILIDAE	3
POMATOSTOMIDAE	2
PROMEROPIDAE	1
PRUNELLIDAE	1
PSOPHODIDAE	2
PTILIOGONATIDAE	3
PTILONORHYNCHIDAE	8
PYCNONOTIDAE	33
REGULIDAE	2
REMIZIDAE	3
RHAGOLOGIDAE	1
RHINOCRYPTIDAE	12
RHIPIDURIDAE	1
RHODINOCICHLIDAE	1
SAPAYOIDAE	1
SCOTOCERCIDAE	12
SITTIDAE	3
SPINDALIDAE	1
STENOSTIRIDAE	4
STURNIDAE	36
SYLVIIDAE	2
TERETISTRIDAE	1
THAMNOPHILIDAE	61
THRAUPIDAE	106
TIMALIIDAE	10
TITYRIDAE	11
TROGLODYTIDAE	19
TURDIDAE	19
TYRANNIDAE	102
UROCYNCHRAMIDAE	1
VANGIDAE	21
VIDUIDAE	2
VIREONIDAE	8
ZELEDONIIDAE	1
ZOSTEROPIDAE	13
PELECANIFORMES	37
ARDEIDAE	20
BALAENICIPITIDAE	1
PELECANIDAE	1
SCOPIDAE	1
THRESKIORNITHIDAE	14
PHAETHONTIFORMES	1
PHAETHONTIDAE	1
PHOENICOPTERIFORMES	3
PHOENICOPTERIDAE	3
PICIFORMES	76
BUCCONIDAE	12
CAPITONIDAE	2
GALBULIDAE	5
INDICATORIDAE	4
LYBIIDAE	10
MEGALAIMIDAE	2
PICIDAE	35
RAMPHASTIDAE	5
SEMNORNITHIDAE	1
PODICIPEDIFORMES	6
PODICIPEDIDAE	6
PROCELLARIIFORMES	26
DIOMEDEIDAE	4
HYDROBATIDAE	1
OCEANITIDAE	5
PROCELLARIIDAE	16
PSITTACIFORMES	97
CACATUIDAE	7
PSITTACIDAE	88
STRIGOPIDAE	2
PTEROCLIFORMES	2
PTEROCLIDAE	2
SPHENISCIFORMES	6
SPHENISCIDAE	6
STRIGIFORMES	28
STRIGIDAE	26
TYTONIDAE	2
STRUTHIONIFORMES	14
APTERYGIDAE	1
CASUARIIDAE	2
RHEIDAE	1
STRUTHIONIDAE	1
TINAMIDAE	9
SULIFORMES	12
ANHINGIDAE	1
FREGATIDAE	1
PHALACROCORACIDAE	7
SULIDAE	3
TROGONIFORMES	8
TROGONIDAE	8
CHONDRICHTHYES	216
CARCHARHINIFORMES	53
CARCHARHINIDAE	12
DICHICHTHYIDAE	1
HEMIGALEIDAE	4
LEPTOCHARIIDAE	1
PENTANCHIDAE	11
PROSCYLLIIDAE	3
PSEUDOTRIAKIDAE	3
SCYLIORHINIDAE	7
SPHYRNIDAE	2
TRIAKIDAE	9
CHIMAERIFORMES	6
CALLORHINCHIDAE	1
CHIMAERIDAE	2
RHINOCHIMAERIDAE	3
HETERODONTIFORMES	1
HETERODONTIDAE	1
HEXANCHIFORMES	4
CHLAMYDOSELACHIDAE	1
HEXANCHIDAE	3
LAMNIFORMES	10
ALOPIIDAE	1
CETORHINIDAE	1
LAMNIDAE	3
MEGACHASMIDAE	1
MITSUKURINIDAE	1
ODONTASPIDIDAE	2
PSEUDOCARCHARIIDAE	1
MYLIOBATIFORMES	38
AETOBATIDAE	1
DASYATIDAE	19
GYMNURIDAE	1
HEXATRYGONIDAE	1
MOBULIDAE	1
MYLIOBATIDAE	2
PLESIOBATIDAE	1
POTAMOTRYGONIDAE	5
RHINOPTERIDAE	1
UROLOPHIDAE	3
UROTRYGONIDAE	2
ZANOBATIDAE	1
ORECTOLOBIFORMES	13
BRACHAELURIDAE	1
GINGLYMOSTOMATIDAE	3
HEMISCYLLIIDAE	2
ORECTOLOBIDAE	3
PARASCYLLIIDAE	2
RHINCODONTIDAE	1
STEGOSTOMIDAE	1
PRISTIOPHORIFORMES	2
PRISTIOPHORIDAE	2
RAJIFORMES	38
ANACANTHOBATIDAE	5
ARHYNCHOBATIDAE	14
GURGESIELLIDAE	3
RAJIDAE	16
RHINOPRISTIFORMES	12
GLAUCOSTEGIDAE	1
PRISTIDAE	2
RHINIDAE	3
RHINOBATIDAE	3
TRYGONORRHINIDAE	3
SQUALIFORMES	23
CENTROPHORIDAE	2
DALATIIDAE	7
ECHINORHINIDAE	1
ETMOPTERIDAE	4
OXYNOTIDAE	1
SOMNIOSIDAE	6
SQUALIDAE	2
SQUATINIFORMES	1
SQUATINIDAE	1
TORPEDINIFORMES	15
HYPNIDAE	1
NARCINIDAE	5
NARKIDAE	5
PLATYRHINIDAE	2
TORPEDINIDAE	2
MAMMALIA	1308
AFROSORICIDA	20
CHRYSOCHLORIDAE	10
TENRECIDAE	10
ARTIODACTYLA	131
ANTILOCAPRIDAE	1
BALAENIDAE	2
BALAENOPTERIDAE	2
BOVIDAE	52
CAMELIDAE	3
CERVIDAE	18
DELPHINIDAE	17
ESCHRICHTIIDAE	1
GIRAFFIDAE	2
HIPPOPOTAMIDAE	2
INIIDAE	1
KOGIIDAE	1
LIPOTIDAE	1
MONODONTIDAE	2
MOSCHIDAE	1
NEOBALAENIDAE	1
PHOCOENIDAE	3
PHYSETERIDAE	1
PLATANISTIDAE	1
PONTOPORIIDAE	1
SUIDAE	6
TAYASSUIDAE	3
TRAGULIDAE	3
ZIPHIIDAE	6
CARNIVORA	130
AILURIDAE	1
CANIDAE	14
EUPLERIDAE	7
FELIDAE	14
HERPESTIDAE	15
HYAENIDAE	4
MEPHITIDAE	4
MUSTELIDAE	22
NANDINIIDAE	1
ODOBENIDAE	1
OTARIIDAE	7
PHOCIDAE	14
PRIONODONTIDAE	1
PROCYONIDAE	6
URSIDAE	5
VIVERRIDAE	14
CHIROPTERA	226
CISTUGIDAE	1
CRASEONYCTERIDAE	1
EMBALLONURIDAE	14
FURIPTERIDAE	2
HIPPOSIDERIDAE	7
MEGADERMATIDAE	6
MINIOPTERIDAE	1
MOLOSSIDAE	19
MORMOOPIDAE	2
MYSTACINIDAE	1
MYZOPODIDAE	1
NATALIDAE	3
NOCTILIONIDAE	1
NYCTERIDAE	1
PHYLLOSTOMIDAE	60
PTEROPODIDAE	46
RHINOLOPHIDAE	1
RHINONYCTERIDAE	4
RHINOPOMATIDAE	1
THYROPTERIDAE	1
VESPERTILIONIDAE	53
CINGULATA	9
CHLAMYPHORIDAE	8
DASYPODIDAE	1
DASYUROMORPHIA	19
DASYURIDAE	17
MYRMECOBIIDAE	1
THYLACINIDAE	1
DERMOPTERA	2
CYNOCEPHALIDAE	2
DIDELPHIMORPHIA	18
DIDELPHIDAE	18
DIPROTODONTIA	42
ACROBATIDAE	2
BURRAMYIDAE	2
HYPSIPRYMNODONTIDAE	1
MACROPODIDAE	13
PETAURIDAE	4
PHALANGERIDAE	6
PHASCOLARCTIDAE	1
POTOROIDAE	4
PSEUDOCHEIRIDAE	6
TARSIPEDIDAE	1
VOMBATIDAE	2
EULIPOTYPHLA	55
ERINACEIDAE	10
NESOPHONTIDAE	1
SOLENODONTIDAE	2
SORICIDAE	25
TALPIDAE	17
HYRACOIDEA	3
PROCAVIIDAE	3
LAGOMORPHA	13
LEPORIDAE	11
OCHOTONIDAE	1
PROLAGIDAE	1
MACROSCELIDEA	4
MACROSCELIDIDAE	4
MICROBIOTHERIA	1
MICROBIOTHERIIDAE	1
MONOTREMATA	3
ORNITHORHYNCHIDAE	1
TACHYGLOSSIDAE	2
NOTORYCTEMORPHIA	1
NOTORYCTIDAE	1
PAUCITUBERCULATA	3
CAENOLESTIDAE	3
PERAMELEMORPHIA	8
CHAEROPODIDAE	1
PERAMELIDAE	6
THYLACOMYIDAE	1
PERISSODACTYLA	6
EQUIDAE	1
RHINOCEROTIDAE	4
TAPIRIDAE	1
PHOLIDOTA	3
MANIDAE	3
PILOSA	5
BRADYPODIDAE	1
CYCLOPEDIDAE	1
MEGALONYCHIDAE	1
MYRMECOPHAGIDAE	2
PRIMATES	84
AOTIDAE	1
ATELIDAE	4
CALLITRICHIDAE	10
CEBIDAE	3
CERCOPITHECIDAE	23
CHEIROGALEIDAE	5
DAUBENTONIIDAE	1
GALAGIDAE	6
HOMINIDAE	3
HYLOBATIDAE	4
INDRIIDAE	3
LEMURIDAE	5
LEPILEMURIDAE	1
LORISIDAE	4
PALAEOPROPITHECIDAE	1
PITHECIIDAE	7
TARSIIDAE	3
PROBOSCIDEA	2
ELEPHANTIDAE	2
RODENTIA	512
ABROCOMIDAE	2
ANOMALURIDAE	3
APLODONTIIDAE	1
BATHYERGIDAE	6
CALOMYSCIDAE	1
CAPROMYIDAE	7
CASTORIDAE	1
CAVIIDAE	6
CHINCHILLIDAE	3
CRICETIDAE	146
CTENODACTYLIDAE	4
CTENOMYIDAE	1
CUNICULIDAE	1
DASYPROCTIDAE	2
DIATOMYIDAE	1
DINOMYIDAE	1
DIPODIDAE	16
ECHIMYIDAE	24
ERETHIZONTIDAE	3
GEOMYIDAE	7
GLIRIDAE	9
HETEROMYIDAE	5
HYSTRICIDAE	3
MURIDAE	158
MYOCASTORIDAE	1
NESOMYIDAE	21
OCTODONTIDAE	6
PEDETIDAE	1
PETROMURIDAE	1
PLATACANTHOMYIDAE	2
SCIURIDAE	60
SMINTHIDAE	1
SPALACIDAE	7
THRYONOMYIDAE	1
SCANDENTIA	4
PTILOCERCIDAE	1
TUPAIIDAE	3
SIRENIA	3
DUGONGIDAE	2
TRICHECHIDAE	1
TUBULIDENTATA	1
ORYCTEROPODIDAE	1
MYXINI	6
MYXINIFORMES	6
MYXINIDAE	6
PETROMYZONTI	10
PETROMYZONTIFORMES	10
GEOTRIIDAE	1
MORDACIIDAE	1
PETROMYZONTIDAE	8
REPTILIA	1224
CROCODYLIA	9
ALLIGATORIDAE	4
CROCODYLIDAE	4
GAVIALIDAE	1
RHYNCHOCEPHALIA	1
SPHENODONTIDAE	1
SQUAMATA	1122
ACROCHORDIDAE	1
AGAMIDAE	62
ALOPOGLOSSIDAE	1
AMPHISBAENIDAE	12
ANGUIDAE	9
ANILIIDAE	1
ANNIELLIDAE	1
ANOLIDAE	1
ANOMALEPIDIDAE	4
ANOMOCHILIDAE	1
ATRACTASPIDIDAE	11
BIPEDIDAE	1
BLANIDAE	1
BOIDAE	12
BOLYERIDAE	2
CADEIDAE	1
CALAMARIIDAE	8
CARPHODACTYLIDAE	7
CHAMAELEONIDAE	12
COLUBRIDAE	102
CORDYLIDAE	10
CORYTOPHANIDAE	3
CROTAPHYTIDAE	2
CYCLOCORIDAE	5
CYLINDROPHIIDAE	1
DIBAMIDAE	2
DIPLODACTYLIDAE	25
DIPLOGLOSSIDAE	11
DIPSADIDAE	108
ELAPIDAE	58
EUBLEPHARIDAE	6
GEKKONIDAE	57
GERRHOPILIDAE	2
GERRHOSAURIDAE	7
GRAYIIDAE	1
GYMNOPHTHALMIDAE	50
HELODERMATIDAE	1
HOMALOPSIDAE	27
HOPLOCERCIDAE	2
IGUANIDAE	8
LACERTIDAE	43
LAMPROPHIIDAE	16
LANTHANOTIDAE	1
LEIOSAURIDAE	6
LEPTOTYPHLOPIDAE	13
LIOLAEMIDAE	3
LOXOCEMIDAE	1
NATRICIDAE	39
OPLURIDAE	2
PAREIDAE	4
PHRYNOSOMATIDAE	9
PHYLLODACTYLIDAE	8
POLYCHROTIDAE	1
PROSYMNIDAE	1
PSAMMOPHIIDAE	8
PSEUDASPIDIDAE	3
PSEUDOXENODONTIDAE	2
PSEUDOXYRHOPHIIDAE	23
PYGOPODIDAE	7
PYTHONIDAE	10
RHINEURIDAE	1
SCINCIDAE	162
SHINISAURIDAE	1
SIBYNOPHIIDAE	3
SPHAERODACTYLIDAE	12
TEIIDAE	17
TROGONOPHIDAE	4
TROPIDOPHIIDAE	4
TROPIDURIDAE	9
TYPHLOPIDAE	19
UROPELTIDAE	8
VARANIDAE	1
VIPERIDAE	35
XANTUSIIDAE	3
XENODERMIDAE	4
XENOPELTIDAE	1
XENOPHIIDAE	1
XENOSAURIDAE	1
TESTUDINES	92
CARETTOCHELYIDAE	1
CHELIDAE	12
CHELONIIDAE	5
CHELYDRIDAE	2
DERMATEMYDIDAE	1
DERMOCHELYIDAE	1
EMYDIDAE	11
GEOEMYDIDAE	19
KINOSTERNIDAE	4
PELOMEDUSIDAE	2
PLATYSTERNIDAE	1
PODOCNEMIDIDAE	3
TESTUDINIDAE	17
TRIONYCHIDAE	13
SARCOPTERYGII	4
CERATODONTIFORMES	1
NEOCERATODONTIDAE	1
COELACANTHIFORMES	1
LATIMERIIDAE	1
LEPIDOSIRENIFORMES	2
LEPIDOSIRENIDAE	1
PROTOPTERIDAE	1
CNIDARIA	157
ANTHOZOA	156
ACTINIARIA	9
ACTINIIDAE	4
BOLOCEROIDIDAE	1
CONDYLANTHIDAE	1
EDWARDSIIDAE	2
PHYMANTHIDAE	1
ALCYONACEA	5
CORNULARIIDAE	1
PARALCYONIIDAE	1
PLEXAURIDAE	2
TUBIPORIDAE	1
MALACALCYONCAEA	1
PARAMURICEIDAE	1
PENICILLARIA	1
ARACHNACTIDAE	1
PENNATULACEA	1
PENNATULIDAE	1
SCLERACTINIA	137
ACROPORIDAE	7
AGARICIIDAE	6
ASTRANGIIDAE	1
ASTROCOENIIDAE	3
CARYOPHYLLIIDAE	6
CLADOCORIDAE	1
COSCINARAEIDAE	4
DENDROPHYLLIIDAE	9
DIPLOASTRAEIDAE	1
EUPHYLLIIDAE	7
FAVIIDAE	12
FLABELLIDAE	1
FUNGIIDAE	16
LEPTASTREIDAE	1
LOBOPHYLLIIDAE	11
MEANDRINIDAE	4
MERULINIDAE	24
MONTASTRAEIDAE	1
NOT ASSIGNED	2
OCULINIDAE	2
OULASTREIDAE	1
PLEROGYRIDAE	4
PLESIASTREIDAE	1
POCILLOPORIDAE	4
PORITIDAE	4
PSAMMOCORIDAE	1
RHIZANGIIDAE	2
TURBINOLIIDAE	1
SCLERALCYONACEA	1
HELIOPORIDAE	1
ZOANTHARIA	1
EPIZOANTHIDAE	1
HYDROZOA	1
ANTHOATHECATA	1
MILLEPORIDAE	1
ECHINODERMATA	30
ASTEROIDEA	1
FORCIPULATIDA	1
ASTERIIDAE	1
ECHINOIDEA	1
CAMARODONTA	1
ECHINIDAE	1
HOLOTHUROIDEA	28
ASPIDOCHIROTIDA	28
HOLOTHURIIDAE	6
STICHOPODIDAE	9
SYNALLACTIDAE	13
MOLLUSCA	1699
BIVALVIA	183
ADAPEDONTA	2
PHARIDAE	1
SOLENIDAE	1
ARCIDA	1
ARCIDAE	1
CARDIIDA	5
CARDIIDAE	2
DONACIDAE	2
SOLECURTIDAE	1
LUCINIDA	3
LUCINIDAE	1
THYASIRIDAE	2
MYIDA	3
DREISSENIDAE	3
MYTILIDA	6
MYTILIDAE	6
NUCULANIDA	1
NUCULANIDAE	1
OSTREIDA	11
GRYPHAEIDAE	10
PINNIDAE	1
PECTINIDA	2
PECTINIDAE	1
PROPEAMUSSIIDAE	1
SOLEMYIDA	2
SOLEMYIDAE	2
SPHAERIIDA	6
SPHAERIIDAE	6
UNIONIDA	129
ETHERIIDAE	4
HYRIIDAE	10
IRIDINIDAE	6
MARGARITIFERIDAE	3
MYCETOPODIDAE	3
UNIONIDAE	103
VENERIDA	12
CYRENIDAE	5
CYRENOIDIDAE	1
MACTRIDAE	1
VESICOMYIDAE	5
CEPHALOPODA	166
BATHYTEUTHIDA	2
BATHYTEUTHIDAE	1
CHTENOPTERYGIDAE	1
IDIOSEPIIDA	1
IDIOSEPIIDAE	1
MYOPSIDA	11
AUSTRALITEUTHIDAE	1
LOLIGINIDAE	10
NAUTILIDA	2
NAUTILIDAE	2
OCTOPODA	55
ALLOPOSIDAE	1
AMPHITRETIDAE	4
ARGONAUTIDAE	1
BATHYPOLYPODIDAE	1
CIRROCTOPODIDAE	1
CIRROTEUTHIDAE	2
ELEDONIDAE	1
ENTEROCTOPODIDAE	4
MEGALELEDONIDAE	12
OCTOPODIDAE	21
OCYTHOIDAE	1
OPISTHOTEUTHIDAE	4
STAUROTEUTHIDAE	1
TREMOCTOPODIDAE	1
OEGOPSIDA	72
ANCISTROCHEIRIDAE	1
ARCHITEUTHIDAE	1
BATOTEUTHIDAE	1
BRACHIOTEUTHIDAE	2
CHIROTEUTHIDAE	4
CRANCHIIDAE	13
CYCLOTEUTHIDAE	2
ENOPLOTEUTHIDAE	4
GONATIDAE	4
HISTIOTEUTHIDAE	2
JOUBINITEUTHIDAE	1
LEPIDOTEUTHIDAE	1
LYCOTEUTHIDAE	4
MAGNAPINNIDAE	1
MASTIGOTEUTHIDAE	1
NEOTEUTHIDAE	4
OCTOPOTEUTHIDAE	2
OMMASTREPHIDAE	11
ONYCHOTEUTHIDAE	7
PHOLIDOTEUTHIDAE	1
PROMACHOTEUTHIDAE	1
PSYCHROTEUTHIDAE	1
PYROTEUTHIDAE	2
THYSANOTEUTHIDAE	1
SEPIIDA	6
SEPIADARIIDAE	2
SEPIIDAE	4
SEPIOLIDA	16
SEPIOLIDAE	16
SPIRULIDA	1
SPIRULIDAE	1
GASTROPODA	1346
ALLOGASTROPODA	8
HYALOGYRINIDAE	2
ORBITESTELLIDAE	1
VALVATIDAE	4
XYLODISCULIDAE	1
ARCHITAENIOGLOSSA	81
ACICULIDAE	4
ALYCAEIDAE	3
AMPULLARIIDAE	9
COCHLOSTOMATIDAE	4
CRASPEDOPOMATIDAE	1
CYCLOPHORIDAE	14
DIPLOMMATINIDAE	11
NEOCYCLOTIDAE	7
PUPINIDAE	5
VIVIPARIDAE	23
CYCLONERITIDA	22
HELICINIDAE	5
HYDROCENIDAE	3
NERITIDAE	10
NERITILIIDAE	2
PHENACOLEPADIDAE	2
ELLOBIIDA	18
ELLOBIIDAE	17
OTINIDAE	1
HYGROPHILA	82
ACROLOXIDAE	4
BULINIDAE	2
BURNUPIIDAE	1
CHILINIDAE	1
LATIIDAE	1
LYMNAEIDAE	17
PHYSIDAE	11
PLANORBIDAE	45
HYPSOGASTROPODA	6
AMPHIMELANIIDAE	1
CERITHIOPSIDAE	1
PROVANNIDAE	4
LEPETELLIDA	12
FISSURELLIDAE	3
HALIOTIDAE	1
LEPETODRILIDAE	4
PYROPELTIDAE	1
SUTILIZONIDAE	3
LITTORINIMORPHA	317
AMNICOLIDAE	15
ASSIMINEIDAE	24
BITHYNIIDAE	17
BYTHINELLIDAE	2
CLENCHIELLIDAE	1
COCHLIOPIDAE	24
CYMATIIDAE	1
ELACHISINIDAE	1
EMMERICIIDAE	2
HYDROBIIDAE	126
IRAVADIIDAE	2
LITHOGLYPHIDAE	12
LITTORINIDAE	2
MOITESSIERIIDAE	15
POMATIIDAE	4
POMATIOPSIDAE	24
[truncated: 1,070 more rows]
