# Supplementary material for: Recent extinctions of plant and animal genera are rare, localized, and decelerated
Source: PLoS Biol. 2025 Sep 4;23(9):e3003356. doi: 10.1371/journal.pbio.3003356 (PMC12410804; doi:10.1371/journal.pbio.3003356)
Supplement: S10 Dataset — (TXT) [file pbio.3003356.s025.txt]

S10 Dataset. R code used


[test for differences in proportion of extinct species between major groups using test of equality of proportions]

> mammal.fish<- prop.test(x = c(21, 4), n = c(1308, 4276))


[test for differences in proportion of extinct genera on islands versus overall proportion of species on islands]

> all<- prop.test(x = c(77, 20), n = c(102, 102))


[test relationship between proportion of extinct species and proportion of assessed species within a class using OLS regression]

> modelols <-lm(ext.assessed ~ assessed.total, data = data)
> summary(modelols)


[test relationship between proportion of extinct species and proportion of assessed species within a class using PGLS regression]

> phytree<-read.nexus("tree2_pruned.nexus")
> cdat<-comparative.data(data=phydata, phy=phytree, names.col="tip")
> mod <- pgls(ext.assessed ~ assessed.total, cdat, lambda='ML')
> summary(mod)


[test relationship between genera going extinct in a decade and the decade using OLS regression]

> modelols <-lm(all ~ decade, data = data)
> summary(modelols)
