# Supplementary material for: Recent extinctions of plant and animal genera are rare, localized, and decelerated
Source: PLoS Biol. 2025 Sep 4;23(9):e3003356. doi: 10.1371/journal.pbio.3003356 (PMC12410804; doi:10.1371/journal.pbio.3003356)
Supplement: S11 Dataset — (NEXUS) [file pbio.3003356.s026.nexus]

S11 Dataset. Phylogenetic trees used


[Tree among 22 plant and animal clades]

#NEXUS
begin trees;
	tree tree_1 = [&R] (((Carcharodon_carcharias:462.4,(Takifugu_rubripes:429.0,(Xenopus_laevis:351.68654,(Homo_sapiens:318.95,(Iguana_iguana:279.8315,(Gallus_gallus:261.37,Chrysemys_picta:261.37):18.4615):39.1185):32.73654):77.31346):33.4):245.20436,((Acanthoscurria_gomesiana:563.30898,(((Drosophila_melanogaster:515.37,(Calanus_finmarchicus:498.1072,(Capitulum_mitella:456.0,Callinectes_sapidus:456.0):42.1072):17.2628):2.4807,Darwinula_stevensoni:517.8507):37.1493,Prionopetalum_kraepelini:555.0):8.30898):128.21328,((Lumbricus_rubellus:581.78241,(Laternula_elliptica:535.6055,Aplysia_californica:535.6055):46.17691):27.75,(Lineus_longissimus:609.53241,Dugesia_japonica:609.53241):0.0):81.98985):16.0821):890.84039,((Arabidopsis_thaliana:483.71844,Physcomitrium_patens:483.71844):910.54626,Porphyra_umbilicalis:1394.2647):204.18005);
end;


[Tree among 9 plant and animal clades]

#NEXUS
begin trees;
	tree tree_1 = [&R] (((Takifugu_rubripes:429.0,(Homo_sapiens:318.95,(Iguana_iguana:279.8315,Gallus_gallus:279.8315):39.1185):110.05):278.60436,((Acanthoscurria_gomesiana:563.30898,Drosophila_melanogaster:563.30898):128.21328,Aplysia_californica:691.52226):16.0821):890.84039,(Arabidopsis_thaliana:483.71844,Physcomitrium_patens:483.71844):1114.72631);
end;


[Tree 1: among 11 animal classes]

#NEXUS
[R-package APE, Sat May 17 09:32:44 2025]

BEGIN TAXA;
	DIMENSIONS NTAX = 11;
	TAXLABELS
		Micra                     [Arachnida]
		Carcinusma                [Ostracoda/Malacostraca]
		Co_P_Aderi                [Insecta]
		Laternula                 [Bivalvia]
		Littorina                 [Gastropoda]
		Pleurodeles_waltl         [Amphibia]
		Leiolepis_belliana        [Squamata/Lepidosauria]
		Podocnemis_expansa        [Testudines]
		Anas_strepera             [Aves]
		Ornithorhynchus_anatinus  [Mammalia]
		AY308768Perca_flavescens  [Actinopterygia]
	;
END;
BEGIN TREES;
	TRANSLATE
		1	Micra,
		2	Carcinusma,
		3	Co_P_Aderi,
		4	Laternula,
		5	Littorina,
		6	Pleurodeles_waltl,
		7	Leiolepis_belliana,
		8	Podocnemis_expansa,
		9	Anas_strepera,
		10	Ornithorhynchus_anatinus,
		11	AY308768Perca_flavescens
	;
	TREE * UNTITLED = [&R] (((1:554.214739,(2:514.326314,3:514.326316):39.888425):94.978428,(4:541.68606,5:541.686059):107.507108):53.866522,((6:350.668261,((7:270.29537,(8:259.728688,9:259.728688):10.566682):50.039961,10:320.335331):30.33293):77.176412,11:427.844673):275.215017);
END;


[Tree 2: among 11 animal classes]

#NEXUS
[R-package APE, Sat May 17 09:32:44 2025]

BEGIN TAXA;
	DIMENSIONS NTAX = 11;
	TAXLABELS
		Micra
		Carcinusma
		Co_P_Aderi
		Laternula
		Littorina
		Pleurodeles_waltl
		Leiolepis_belliana
		Podocnemis_expansa
		Anas_strepera
		Ornithorhynchus_anatinus
		AY308768Perca_flavescens
	;
END;
BEGIN TREES;
	TRANSLATE
		1	Micra,
		2	Carcinusma,
		3	Co_P_Aderi,
		4	Laternula,
		5	Littorina,
		6	Pleurodeles_waltl,
		7	Leiolepis_belliana,
		8	Podocnemis_expansa,
		9	Anas_strepera,
		10	Ornithorhynchus_anatinus,
		11	AY308768Perca_flavescens
	;
	TREE * UNTITLED = [&R] (((1:548.612294,(2:510.476993,3:510.476991):38.135301):137.91682,(4:541.68606,5:541.686059):144.843055):70.259593,((6:350.668261,((7:270.29537,(8:259.728688,9:259.728689):10.566682):50.039961,10:320.335331):30.33293):77.176411,11:427.844674):328.944033);
END;


[Tree 3: among 11 animal classes]


#NEXUS
[R-package APE, Sat May 17 09:32:44 2025]

BEGIN TAXA;
	DIMENSIONS NTAX = 11;
	TAXLABELS
		Micra
		Carcinusma
		Co_P_Aderi
		Laternula
		Littorina
		Pleurodeles_waltl
		Leiolepis_belliana
		Podocnemis_expansa
		Anas_strepera
		Ornithorhynchus_anatinus
		AY308768Perca_flavescens
	;
END;
BEGIN TREES;
	TRANSLATE
		1	Micra,
		2	Carcinusma,
		3	Co_P_Aderi,
		4	Laternula,
		5	Littorina,
		6	Pleurodeles_waltl,
		7	Leiolepis_belliana,
		8	Podocnemis_expansa,
		9	Anas_strepera,
		10	Ornithorhynchus_anatinus,
		11	AY308768Perca_flavescens
	;
	TREE * UNTITLED = [&R] (((1:530.665265,(2:510.60651,3:510.606508):20.058756):166.517201,(4:541.68606,5:541.686059):155.496407):30.516735,((6:350.668261,((7:270.29537,(8:259.728688,9:259.728689):10.566682):50.039961,10:320.335331):30.33293):77.176411,11:427.844674):299.854529);
END;


[Tree among 6 vertebrate classes]

#NEXUS
[R-package APE, Sun May 18 10:28:38 2025]

BEGIN TAXA;
	DIMENSIONS NTAX = 6;
	TAXLABELS
		Pleurodeles_waltl
		Leiolepis_belliana
		Podocnemis_expansa
		Anas_strepera
		Ornithorhynchus_anatinus
		AY308768Perca_flavescens
	;
END;
BEGIN TREES;
	TRANSLATE
		1	Pleurodeles_waltl,
		2	Leiolepis_belliana,
		3	Podocnemis_expansa,
		4	Anas_strepera,
		5	Ornithorhynchus_anatinus,
		6	AY308768Perca_flavescens
	;
	TREE * UNTITLED = [&R] ((1:350.668261,((2:270.29537,(3:259.728688,4:259.728688):10.566682):50.039961,5:320.335331):30.33293):77.176412,6:427.844673);
END;


[Tree among 5 tetrapod classes]


#NEXUS
[R-package APE, Sun May 18 10:28:44 2025]

BEGIN TAXA;
	DIMENSIONS NTAX = 5;
	TAXLABELS
		Pleurodeles_waltl
		Leiolepis_belliana
		Podocnemis_expansa
		Anas_strepera
		Ornithorhynchus_anatinus
	;
END;
BEGIN TREES;
	TRANSLATE
		1	Pleurodeles_waltl,
		2	Leiolepis_belliana,
		3	Podocnemis_expansa,
		4	Anas_strepera,
		5	Ornithorhynchus_anatinus
	;
	TREE * UNTITLED = [&R] (1:350.668261,((2:270.29537,(3:259.728688,4:259.728688):10.566682):50.039961,5:320.335331):30.33293);
END;
